# Supplementary material for: Low-cost and clinically applicable copy number profiling using repeat DNA
Source: BMC Genomics. 2022 Aug 17;23:599. doi: 10.1186/s12864-022-08681-8 (PMC9386984; doi:10.1186/s12864-022-08681-8)
Supplement: Supplementary file 2 — Additional file 2 Supplementary Table S2. [file 12864_2022_8681_MOESM2_ESM.csv]

sample_paper_ref	sample	FASTSeqS_data_included_in_analysis	FASTSeqS_total_number_of_reads	type	WGS_ref	reason_excluded
NA	SLX-9396.FastSeqA	FALSE	27515	Oesophageal adenocarcinoma	NA	Low read counts
OAC1	SLX-9396.FastSeqB	TRUE	2235605	Oesophageal adenocarcinoma	LP6005409-DNA_A03_grch38	NA
OAC2	SLX-9396.FastSeqC	TRUE	1771657	Oesophageal adenocarcinoma	LP6005334-DNA_H01_grch38	NA
OAC3	SLX-9396.FastSeqD	TRUE	1386224	Oesophageal adenocarcinoma	LP6005409-DNA_C04_grch38	NA
OAC4	SLX-9396.FastSeqE	TRUE	1424501	Oesophageal adenocarcinoma	LP6005500-DNA_D03_grch38	NA
OAC5	SLX-9396.FastSeqF	TRUE	4651028	Oesophageal adenocarcinoma	LP6007396-DNA_A01_grch38	NA
OAC6	SLX-9396.FastSeqG	TRUE	2126721	Oesophageal adenocarcinoma	LP6005690-DNA_H01_grch38	NA
OAC7	SLX-9396.FastSeqH	TRUE	2479560	Oesophageal adenocarcinoma	LP6007427-DNA_A01_grch38	NA
NA	SLX-9396.FastSeqI	FALSE	8945	Oesophageal adenocarcinoma	NA	Low read counts
OAC8	SLX-9396.FastSeqJ	TRUE	753806	Oesophageal adenocarcinoma	LP6007514-DNA_A01_grch38	NA
OAC9	SLX-9396.FastSeqK	TRUE	1803553	Oesophageal adenocarcinoma	LP6007424-DNA_A01_grch38	NA
NA	SLX-9394.FastSeqA	FALSE	163671	Oesophageal adenocarcinoma	NA	Low read counts
NA	SLX-9394.FastSeqB	FALSE	323995	Oesophageal adenocarcinoma	NA	Low read counts
OAC10	SLX-9394.FastSeqC	TRUE	636616	Oesophageal adenocarcinoma	LP6005334-DNA_F03_grch38	NA
OAC11	SLX-9394.FastSeqD	TRUE	607073	Oesophageal adenocarcinoma	LP6005409-DNA_C02_grch38	NA
NORM1	SLX-9394.FastSeqE	TRUE	5244387	Control	LP6005333-DNA_A03_grch38	NA
NA	SLX-9394.FastSeqF	FALSE	2437005	Control	LP6005408-DNA_A03_grch38	Two main states in RCN profile
NORM2	SLX-9394.FastSeqG	TRUE	1136200	Control	LP6005333-DNA_H01_grch38	NA
NORM3	SLX-9394.FastSeqH	TRUE	1847335	Control	LP6005408-DNA_C04_grch38	NA
NORM4	SLX-9394.FastSeqI	TRUE	588485	Control	LP6005499-DNA_D03_grch38	NA
NORM5	SLX-9394.FastSeqJ	TRUE	1548563	Control	LP6007395-DNA_A01_grch38	NA
NORM6	SLX-9394.FastSeqK	TRUE	707182	Control	LP6005689-DNA_H01_grch38	NA
NORM7	SLX-9395.FastSeqA	TRUE	791264	Control	LP6007426-DNA_A01_grch38	NA
NA	SLX-9395.FastSeqB	FALSE	679183	Control	LP6007435-DNA_A01_grch38	Two main states in RCN profile
NORM8	SLX-9395.FastSeqC	TRUE	565754	Control	LP6007513-DNA_A01_grch38	NA
NORM9	SLX-9395.FastSeqD	TRUE	551017	Control	LP6007423-DNA_A01_grch38	NA
NORM10	SLX-9395.FastSeqE	TRUE	556788	Control	LP6005333-DNA_D01_grch38	NA
NORM11	SLX-9395.FastSeqF	TRUE	484417	Control	LP6005333-DNA_E02_grch38	NA
NORM12	SLX-9395.FastSeqG	TRUE	407511	Control	LP6005333-DNA_F03_grch38	NA
NORM13	SLX-9395.FastSeqH	TRUE	565178	Control	LP6005408-DNA_C02_grch38	NA
GAC1	SLX-9282.FastSeqA	TRUE	589050	Gastric adenocarcinoma	NA	NA
GAC2	SLX-9282.FastSeqB	TRUE	1479548	Gastric adenocarcinoma	NA	NA
GAC3	SLX-9282.FastSeqC	TRUE	1874367	Gastric adenocarcinoma	NA	NA
GAC4	SLX-9282.FastSeqD	TRUE	3914819	Gastric adenocarcinoma	NA	NA
GAC5	SLX-9282.FastSeqE	TRUE	1503187	Gastric adenocarcinoma	NA	NA
GAC6	SLX-9282.FastSeqF	TRUE	1391575	Gastric adenocarcinoma	NA	NA
GAC7	SLX-9282.FastSeqG	TRUE	2935085	Gastric adenocarcinoma	NA	NA
GAC8	SLX-9282.FastSeqH	TRUE	1855764	Gastric adenocarcinoma	NA	NA
NORM14	SLX-9282.FastSeqI	TRUE	745735	Control	NA	NA
NORM15	SLX-9282.FastSeqJ	TRUE	1330024	Control	NA	NA
NORM16	SLX-9282.FastSeqK	TRUE	1057150	Control	NA	NA
BO1	SLX-9283.FastSeqA	TRUE	1748991	Barrett's	NA	NA
BO2	SLX-9283.FastSeqB	TRUE	765189	Barrett's	NA	NA
BO3	SLX-9283.FastSeqC	TRUE	1517421	Barrett's	NA	NA
BO4	SLX-9283.FastSeqD	TRUE	1178002	Barrett's	NA	NA
BO5	SLX-9283.FastSeqE	TRUE	2452075	Barrett's	NA	NA
BO6	SLX-9283.FastSeqF	TRUE	1874540	Barrett's	NA	NA
BO7	SLX-9283.FastSeqH	TRUE	2322558	Barrett's	NA	NA
BO8	SLX-9283.FastSeqI	TRUE	977646	Barrett's	NA	NA
BO9	SLX-9279.FastSeqA	TRUE	860807	Barrett's	NA	NA
BO10	SLX-9279.FastSeqB	TRUE	750576	Barrett's	NA	NA
BO11	SLX-9279.FastSeqC	TRUE	916640	Barrett's	NA	NA
BO12	SLX-9279.FastSeqD	TRUE	1008211	Barrett's	NA	NA
BO13	SLX-9279.FastSeqE	TRUE	1004855	Barrett's	NA	NA
BO14	SLX-9279.FastSeqF	TRUE	874117	Barrett's	NA	NA
BO15	SLX-9279.FastSeqG	TRUE	727422	Barrett's	NA	NA
BO16	SLX-9279.FastSeqH	TRUE	976859	Barrett's	NA	NA
NORM17	SLX-9279.FastSeqI	TRUE	507974	Control	NA	NA
NORM18	SLX-9279.FastSeqJ	TRUE	1138754	Control	NA	NA
NORM19	SLX-9279.FastSeqK	TRUE	833701	Control	NA	NA
