# Supplementary material for: Low-cost and clinically applicable copy number profiling using repeat DNA
Source: BMC Genomics. 2022 Aug 17;23:599. doi: 10.1186/s12864-022-08681-8 (PMC9386984; doi:10.1186/s12864-022-08681-8)
Supplement: Supplementary file 3 — Additional file 3 Supplementary Table S3. [file 12864_2022_8681_MOESM3_ESM.csv]

sample	WGS_matched_tumour	WGS_matched_normal	ascat_normal_contamination	ascat_goodnessOfFit	ascat_ploidy	ascat_rho	ascat_psi
SLX-9396.FastSeqC	LP6005334-DNA_H01_grch38	LP6005333-DNA_H01_grch38	0.2739247	98.1904272415	2.4947184239	0.68	2.45
SLX-9396.FastSeqB	LP6005409-DNA_A03_grch38	LP6005408-DNA_A03_grch38	0.33359447	95.2547261855	3.4034063925	0.54	3.25
SLX-9396.FastSeqD	LP6005409-DNA_C04_grch38	LP6005408-DNA_C04_grch38	0.4028529	97.0033129284	2.3293217331	0.56	2.15
SLX-9396.FastSeqE	LP6005500-DNA_D03_grch38	LP6005499-DNA_D03_grch38	0.41850809	96.1035129217	2.669904497	0.51	2.55
SLX-9396.FastSeqG	LP6005690-DNA_H01_grch38	LP6005689-DNA_H01_grch38	0.34484364	97.8402140398	2.5331533682	0.6	2.45
SLX-9396.FastSeqF	LP6007396-DNA_A01_grch38	LP6007395-DNA_A01_grch38	0.29021862	95.1921323402	3.2609044338	0.6	2.95
SLX-9396.FastSeqK	LP6007424-DNA_A01_grch38	LP6007423-DNA_A01_grch38	0.08936213	98.3109577971	2.2645382543	0.9	2.15
SLX-9396.FastSeqH	LP6007427-DNA_A01_grch38	LP6007426-DNA_A01_grch38	0.510558	86.2767568382	2.875923951	0.4	3.1
SLX-9396.FastSeqJ	LP6007514-DNA_A01_grch38	LP6007513-DNA_A01_grch38	0.70203525	90.2802220634	2.5465793637	0.25	2.3
SLX-9394.FastSeqC	LP6005334-DNA_F03_grch38	LP6005333-DNA_F03_grch38	0.74654111	86.7876714998	2.0370657363	0.25	1.95
SLX-9394.FastSeqD	LP6005409-DNA_C02_grch38	LP6005408-DNA_C02_grch38	0.74635913	89.5463884115	2.0390253602	0.25	1.9
