# Supplementary material for: Low-cost and clinically applicable copy number profiling using repeat DNA
Source: BMC Genomics. 2022 Aug 17;23:599. doi: 10.1186/s12864-022-08681-8 (PMC9386984; doi:10.1186/s12864-022-08681-8)
Supplement: Supplementary file 4 — Additional file 4 Supplementary Table S4 [file 12864_2022_8681_MOESM4_ESM.csv]

hgnc_symbol	chr	start_position	end_position	status	from
ARID1A	chr1	26696033	26782104	del	Dulak2012
MCL1	chr1	150574551	150579738	amp	Dulak2012
PARD3B	chr2	204545793	205620162	del	Dulak2012
FHIT	chr3	59749310	61251459	del	Dulak2012, Ross-Innes2015
PRKCI	chr3	170222365	170305981	amp	Dulak2012, Ross-Innes2015
CCSER1	chr4	90127535	91601913	del	Dulak2012
PDE4D	chr5	58969038	60522120	del	Dulak2012, Ross-Innes2015
VEGFA	chr6	43770184	43786487	amp	Dulak2012, Ross-Innes2015
MYB	chr6	135181315	135219173	amp	Dulak2012, Ross-Innes2015
PARK2	chr6	161347420	162727771	del	Dulak2012, Ross-Innes2015
EGFR	chr7	55019021	55256620	amp	Dulak2012
CDK6	chr7	92604921	92836594	amp	Dulak2012
MET	chr7	116672390	116798386	amp	Dulak2012
EPHB6	chr7	142855061	142871094	amp	Dulak2012
GATA4	chr8	11676959	11760002	amp	Dulak2012, Ross-Innes2015
MYC	chr8	127735434	127741434	amp	Dulak2012
PTPRD	chr9	8314246	10612723	del	Dulak2012, Ross-Innes2015
CDKN2A	chr9	21967753	21995301	del	Dulak2012, Ross-Innes2015
FGFR2	chr10	121478334	121598458	amp	Dulak2012
CCND1	chr11	69641087	69654474	amp	Dulak2012, Ross-Innes2015
FGF19	chr11	69698232	69704642	amp	Ross-Innes2015
FGF4	chr11	69771016	69775403	amp	Ross-Innes2015
FGF3	chr11	69810224	69819024	amp	Ross-Innes2015
ATM	chr11	108222484	108369102	del	Dulak2012
KRAS	chr12	25204789	25250936	amp	Dulak2012
MDM2	chr12	68808172	68850686	amp	Dulak2012
KLF5	chr13	73054976	73077542	amp	Ross-Innes2015
RBFOX1	chr16	6019094	7713338	del	Ross-Innes2015
WWOX	chr16	78099413	79212667	del	Dulak2012, Ross-Innes2015
TP53	chr17	7661779	7687550	del	Dulak2012
ERBB2	chr17	39687914	39730426	amp	Dulak2012
GATA6	chr18	22169443	22202528	amp	Dulak2012
SMAD4	chr18	51028394	51085045	del	Dulak2012
CCNE1	chr19	29811898	29824308	amp	Dulak2012
MACROD2	chr20	13995369	16053197	del	Dulak2012
RUNX1	chr21	34787801	36004667	del	Dulak2012
