# Supplementary material for: Low-cost and clinically applicable copy number profiling using repeat DNA
Source: BMC Genomics. 2022 Aug 17;23:599. doi: 10.1186/s12864-022-08681-8 (PMC9386984; doi:10.1186/s12864-022-08681-8)
Supplement: Supplementary file 5 — Additional file 5 Supplementary Table S5. [file 12864_2022_8681_MOESM5_ESM.csv]

sample	hgnc_symbol	chr	loci_inside_gene	recurrent_amp_or_del	gene_start_position	gene_end_position	conliga_max_MAP_RCN	conliga_min_MAP_RCN	conliga_mean_MAP_RCN	ASCAT_min_TCN	ASCAT_max_TCN	ASCAT_min_RCN	ASCAT_max_RCN	ASCAT_length_of_min_CN	ASCAT_length_of_max_CN	ASCAT_weighted_mean_RCN	QDNAseq_min_RCN	QDNAseq_max_RCN	QDNAseq_weighted_mean_RCN
SLX-9394.FastSeqC	ARID1A	chr1	FALSE	del	26696033	26782104	0.9891111722335165	0.989111114524209	0.9891111433788627	2	2	1.000360365792579	1.000360365792579	105544826	105544826	1.000360365792579	0.9767085289622274	0.9767085289622274	0.9767085289622273
SLX-9394.FastSeqD	ARID1A	chr1	FALSE	del	26696033	26782104	0.9941393366788946	0.9941393366788946	0.9941393366788946	2	2	0.9949830635321341	0.9949830635321341	104787977	104787977	0.9949830635321342	0.9965402628278678	0.9965402628278678	0.9965402628278677
SLX-9396.FastSeqB	ARID1A	chr1	FALSE	del	26696033	26782104	0.9275307156336094	0.9275300191990494	0.9275303674163294	3	3	0.9326917593759568	0.9326917593759568	59867609	59867609	0.9326917593759568	0.9579352182226964	0.9579352182226964	0.9579352182226964
SLX-9396.FastSeqC	ARID1A	chr1	FALSE	del	26696033	26782104	0.856204954379262	0.8562019273189492	0.8562034408491056	2	2	0.862263324376957	0.862263324376957	8655369	8655369	0.862263324376957	0.8931658523527604	0.8931658523527604	0.8931658523527604
SLX-9396.FastSeqD	ARID1A	chr1	FALSE	del	26696033	26782104	0.9012989339469064	0.9012388807424765	0.90126890734469145	2	2	0.9117472157769502	0.9117472157769502	56842925	56842925	0.9117472157769502	0.9787416503974358	0.9787416503974358	0.9787416503974359
SLX-9396.FastSeqE	ARID1A	chr1	FALSE	del	26696033	26782104	0.8732512504240115	0.8732508282333206	0.8732510393286661	2	2	0.845032755209962	0.845032755209962	12444814	12444814	0.8450327552099621	0.875391329694264	0.875391329694264	0.8753913296942639
SLX-9396.FastSeqF	ARID1A	chr1	FALSE	del	26696033	26782104	1.013172284257803	1.0130559177209977	1.0131141009894002	2	2	0.705035573620989	0.705035573620989	747571	747571	0.705035573620989	0.7668413298365461	0.7668413298365461	0.7668413298365461
SLX-9396.FastSeqG	ARID1A	chr1	FALSE	del	26696033	26782104	0.8493390965554556	0.8493390965554556	0.8493390965554556	2	2	0.86300502960265435	0.86300502960265435	41753194	41753194	0.86300502960265435	0.9062619382673344	0.9062619382673344	0.9062619382673344
SLX-9396.FastSeqH	ARID1A	chr1	FALSE	del	26696033	26782104	1.048804915393217	1.0487444020668484	1.0487746587300326	3	3	1.0378063354695863	1.0378063354695863	108231879	108231879	1.0378063354695863	1.0460849397925291	1.0460849397925291	1.0460849397925291
SLX-9396.FastSeqJ	ARID1A	chr1	FALSE	del	26696033	26782104	0.9382320323509518	0.9382320323509518	0.9382320323509518	2	2	0.9299368209632959	0.9299368209632959	105601092	105601092	0.9299368209632958	0.9440924191502499	0.9440924191502499	0.9440924191502499
SLX-9396.FastSeqK	ARID1A	chr1	FALSE	del	26696033	26782104	1.2911119532121167	1.2910963850011967	1.2911041691066567	2	2	0.9180216896092368	0.9180216896092368	2912040	2912040	0.9180216896092367	0.9395227492140118	0.9395227492140118	0.9395227492140118
SLX-9394.FastSeqC	MCL1	chr1	FALSE	amp	150574551	150579738	0.9891347153274925	0.9891347153274925	0.9891347153274925	2	2	1.000360365792579	1.000360365792579	44624261	44624261	1.000360365792579	1.0111520808513041	1.0111520808513041	1.0111520808513041
SLX-9394.FastSeqD	MCL1	chr1	FALSE	amp	150574551	150579738	0.994152598453917	0.9941436536279925	0.9941481260409548	2	2	0.9949830635321341	0.9949830635321341	91222262	91222262	0.994983063532134	0.9965402628278678	0.9965402628278678	0.9965402628278678
SLX-9396.FastSeqB	MCL1	chr1	FALSE	amp	150574551	150579738	1.6042743927481637	1.6042743927481637	1.6042743927481637	6	6	1.632005055017337	1.632005055017337	11094207	11094207	1.632005055017337	1.6852936590063035	1.6852936590063035	1.6852936590063035
SLX-9396.FastSeqC	MCL1	chr1	FALSE	amp	150574551	150579738	1.1322750114385034	1.1321607695944877	1.1322178905164955	3	3	1.1752973753399552	1.1752973753399552	109907657	109907657	1.1752973753399552	1.2024692488981776	1.2024692488981776	1.2024692488981776
SLX-9396.FastSeqD	MCL1	chr1	FALSE	amp	150574551	150579738	1.377744485656518	1.377744485656518	1.377744485656518	4	4	1.4561944216112301	1.4561944216112301	43109207	43109207	1.4561944216112301	1.5115199283162266	1.5115199283162266	1.5115199283162266
SLX-9396.FastSeqE	MCL1	chr1	FALSE	amp	150574551	150579738	1.3274717563076537	1.3274253305490054	1.3274485434283294	6	6	1.8277921768891685	1.8277921768891685	2432621	2432621	1.8277921768891687	1.3351483032959082	1.3351483032959082	1.3351483032959082
SLX-9396.FastSeqF	MCL1	chr1	FALSE	amp	150574551	150579738	1.3721986346201778	1.1095072202955345	1.2408529274578561	5	5	1.4556672572116847	1.4556672572116847	11016241	11016241	1.4556672572116847	1.380317353396629	1.380317353396629	1.380317353396629
SLX-9396.FastSeqG	MCL1	chr1	FALSE	amp	150574551	150579738	1.3406374843202764	1.340634388000419	1.3406359361603477	4	4	1.4284082634588215	1.4284082634588215	98690191	98690191	1.4284082634588215	1.3323748250920218	1.3323748250920218	1.3323748250920218
SLX-9396.FastSeqH	MCL1	chr1	FALSE	amp	150574551	150579738	1.0488018531601009	1.048747042185064	1.0487744476725824	4	4	1.2418464410213144	1.2418464410213144	14675454	14675454	1.2418464410213144	1.0460849397925291	1.0460849397925291	1.0460849397925291
SLX-9396.FastSeqJ	MCL1	chr1	FALSE	amp	150574551	150579738	0.9413781569962514	0.9413754486014351	0.9413768027988432	2	2	0.9299368209632959	0.9299368209632959	10465404	10465404	0.929936820963296	0.9440924191502499	0.9440924191502499	0.9440924191502499
SLX-9396.FastSeqK	MCL1	chr1	FALSE	amp	150574551	150579738	1.2932974167482663	0.9072429646721578	1.1002701907102121	3	3	1.336014347629015	1.336014347629015	42031826	42031826	1.336014347629015	1.3688838130918384	1.3688838130918384	1.3688838130918384
SLX-9394.FastSeqC	PARD3B	chr2	TRUE	del	204545793	205620162	0.9891532692014371	0.9891532692014371	0.9891532692014371	2	2	1.000360365792579	1.000360365792579	80873822	80873822	1.000360365792579	1.0195976829981905	1.0195976829981905	1.0195976829981905
SLX-9394.FastSeqD	PARD3B	chr2	TRUE	del	204545793	205620162	0.9941404231213854	0.9941399442517811	0.9941401312036239	2	2	0.9949830635321341	0.9949830635321341	63100116	63100116	0.9949830635321342	0.9924043746858185	0.9924043746858185	0.9924043746858185
SLX-9396.FastSeqB	PARD3B	chr2	TRUE	del	204545793	205620162	1.098685849910077	1.0985380213976572	1.0985944921309392	1	5	0.4664828956150367	1.398900623136877	39947	44238518	1.3641870741184194	0.5226800501025824	1.2843158089894255	1.2476061494463764
SLX-9396.FastSeqC	PARD3B	chr2	TRUE	del	204545793	205620162	0.856705223079426	0.8566809711241297	0.8566930971017779	1	2	0.5492292734139588	0.862263324376957	52185	18853333	0.8469295655621699	0.9075191553171609	0.9075191553171609	0.9075191553171609
SLX-9396.FastSeqD	PARD3B	chr2	TRUE	del	204545793	205620162	0.8887221864148132	0.8887221864148132	0.8887221864148132	2	2	0.9117472157769502	0.9117472157769502	47418795	47418795	0.9117472157769502	0.9889709163809315	0.9889709163809315	0.9889709163809316
SLX-9396.FastSeqE	PARD3B	chr2	TRUE	del	204545793	205620162	1.0866506032497272	1.0865075234541908	1.086579942107751	3	3	1.0907226106297636	1.0907226106297636	76696744	76696744	1.0907226106297636	1.1180618509658617	1.1180618509658617	1.118061850965862
SLX-9396.FastSeqF	PARD3B	chr2	TRUE	del	204545793	205620162	0.9382199929985533	0.9381910963069429	0.9382127688256507	3	3	0.9552461348178876	0.9552461348178876	138859701	138859701	0.9552461348178876	0.9639298077406432	0.9639298077406432	0.9639298077406431
SLX-9396.FastSeqG	PARD3B	chr2	TRUE	del	204545793	205620162	0.8650729357532047	0.8650291411368769	0.8650537565806707	2	3	0.86300502960265435	1.1457066465307382	4233611	55527	0.877670203382095	0.9062619382673344	0.9062619382673344	0.9062619382673344
SLX-9396.FastSeqH	PARD3B	chr2	TRUE	del	204545793	205620162	0.9034048849292587	0.9033839469856272	0.9033891827431563	2	2	0.8337662299178581	0.8337662299178581	109904982	109904982	0.8337662299178581	0.9056339830178228	0.9056339830178228	0.9056339830178228
SLX-9396.FastSeqJ	PARD3B	chr2	TRUE	del	204545793	205620162	1.0192519596413223	1.0192231184034561	1.0192411198368898	3	3	1.0684810171503576	1.0684810171503576	76392183	76392183	1.0684810171503576	1.0359827635600185	1.0359827635600185	1.0359827635600187
SLX-9396.FastSeqK	PARD3B	chr2	TRUE	del	204545793	205620162	0.9088386568856661	0.9088386568856661	0.9088386568856661	2	2	0.9180216896092368	0.9180216896092368	140059375	140059375	0.9180216896092368	0.9513182763317992	0.9513182763317992	0.9513182763317991
SLX-9394.FastSeqC	FHIT	chr3	TRUE	del	59749310	61251459	0.9891005715129892	0.9891005141702724	0.9891005366951983	2	2	1.000360365792579	1.000360365792579	22243099	22243099	1.000360365792579	1.0027764359010778	1.0027764359010778	1.0027764359010778
SLX-9394.FastSeqD	FHIT	chr3	TRUE	del	59749310	61251459	0.9941418639631235	0.9941418639631235	0.9941418639631235	0	2	0.7426146936625783	0.9949830635321341	6872	10954717	0.993827954158689	0.9958497530944581	0.9958497530944581	0.9958497530944581
SLX-9396.FastSeqB	FHIT	chr3	TRUE	del	59749310	61251459	0.9281602377005407	0.92807624599825	0.9281252251098238	0	4	0.23337846373457666	1.165796191256417	197031	2402413	0.6705746940681795	0.3579921853002859	1.1655411981345596	0.7148610217004986
SLX-9396.FastSeqC	FHIT	chr3	TRUE	del	59749310	61251459	0.8566907398449957	0.16961015693857415	0.7038358978903791	0	2	0.23619522245096064	0.862263324376957	536617	50198181	0.6369305410407358	0.29771421234124207	0.8987551266110297	0.6726054150207404
SLX-9396.FastSeqD	FHIT	chr3	TRUE	del	59749310	61251459	0.8887260166941704	0.8887258285268803	0.888725974879217	1	2	0.6395236128598102	0.9117472157769502	256098	39795733	0.8646671220840573	0.7505395487571855	0.9882856515007326	0.9314566709017509
SLX-9396.FastSeqE	FHIT	chr3	TRUE	del	59749310	61251459	0.8732796402636742	0.8732143990855309	0.873239788866716	0	2	0.3536530443703587	0.845032755209962	478930	60195946	0.6845954592790988	0.4416575257407326	0.8919285194200927	0.7359855643161225
SLX-9396.FastSeqF	FHIT	chr3	TRUE	del	59749310	61251459	0.785195022049295	0.7850317410293155	0.7851300812056775	0	2	0.20461445122719182	0.705035573620989	237907	44205776	0.5514318479024934	0.38501858711803577	0.8055242910487502	0.671309151002162
SLX-9396.FastSeqG	FHIT	chr3	TRUE	del	59749310	61251459	0.8493779312523511	0.8492828580121392	0.849315343362429	0	2	0.2976017957464871	0.86300502960265435	71337	45250525	0.7964870131975913	0.6887250231915688	0.9304496577030154	0.7791625759050913
SLX-9396.FastSeqH	FHIT	chr3	TRUE	del	59749310	61251459	1.0487906056959386	1.0487465894430261	1.0487662358832193	0	3	0.4256860188144017	1.0378063354695863	139608	50340643	0.9457010643410273	0.5384931880965242	1.0526311547094385	0.9662136720595735
SLX-9396.FastSeqJ	FHIT	chr3	TRUE	del	59749310	61251459	0.9382306606023284	0.9382285994087698	0.9382288284302764	0	2	0.6528484285891727	0.9299368209632959	229647	60233992	0.8425812874203078	0.7330583785946045	0.9375710964571098	0.8706600009591778
SLX-9396.FastSeqK	FHIT	chr3	TRUE	del	59749310	61251459	1.2914758997475457	0.46256472317189157	1.1071322880270973	0	3	0.08203637356968026	1.336014347629015	39743	10268914	1.1318522790415495	0.4955147816320396	1.3323748250920218	1.1445826078542292
SLX-9394.FastSeqC	PRKCI	chr3	FALSE	amp	170222365	170305981	1.0231913296345563	1.0231913296345563	1.0231913296345563	2	2	1.000360365792579	1.000360365792579	65529620	65529620	1.000360365792579	1.0224285306099223	1.0224285306099223	1.0224285306099223
SLX-9394.FastSeqD	PRKCI	chr3	FALSE	amp	170222365	170305981	0.9941397930980805	0.9941397930980805	0.9941397930980805	2	2	0.9949830635321341	0.9949830635321341	53247335	53247335	0.9949830635321341	0.9993070929904525	0.9993070929904525	0.9993070929904525
SLX-9396.FastSeqB	PRKCI	chr3	FALSE	amp	170222365	170305981	1.0992538410967156	1.099243401963247	1.0992486215299815	4	4	1.165796191256417	1.165796191256417	30451057	30451057	1.165796191256417	1.1502918933506052	1.1502918933506052	1.1502918933506054
SLX-9396.FastSeqC	PRKCI	chr3	FALSE	amp	170222365	170305981	1.383589059426439	1.3835550039735116	1.3835720316999753	3	3	1.1752973753399552	1.1752973753399552	14544158	14544158	1.1752973753399552	1.2491961256533768	1.2491961256533768	1.2491961256533768
SLX-9396.FastSeqD	PRKCI	chr3	FALSE	amp	170222365	170305981	1.377786215154816	1.377786215154816	1.377786215154816	4	4	1.4561944216112301	1.4561944216112301	65525842	65525842	1.4561944216112301	1.4979609344241822	1.4979609344241822	1.4979609344241822
SLX-9396.FastSeqE	PRKCI	chr3	FALSE	amp	170222365	170305981	0.8749034704495399	0.8749034704495399	0.8749034704495399	2	2	0.845032755209962	0.845032755209962	65515715	65515715	0.8450327552099621	0.8919285194200927	0.8919285194200927	0.8919285194200927
SLX-9396.FastSeqF	PRKCI	chr3	FALSE	amp	170222365	170305981	0.7852714024658681	0.7852714024658681	0.7852714024658681	2	2	0.705035573620989	0.705035573620989	7471488	7471488	0.705035573620989	0.8116895809772785	0.8116895809772785	0.8116895809772784
SLX-9396.FastSeqG	PRKCI	chr3	FALSE	amp	170222365	170305981	1.3399053342522156	1.3398676001418905	1.339886467197053	4	4	1.4284082634588215	1.4284082634588215	30551344	30551344	1.4284082634588215	1.4220774105872747	1.4220774105872747	1.4220774105872747
SLX-9396.FastSeqH	PRKCI	chr3	FALSE	amp	170222365	170305981	1.0487828111347646	1.0487828111347646	1.0487828111347646	3	3	1.0378063354695863	1.0378063354695863	65633506	65633506	1.0378063354695863	1.0526311547094385	1.0526311547094385	1.0526311547094385
SLX-9396.FastSeqJ	PRKCI	chr3	FALSE	amp	170222365	170305981	0.9382280136263617	0.9382280136263617	0.9382280136263617	2	2	0.9299368209632959	0.9299368209632959	65595250	65595250	0.9299368209632959	0.9566081580918743	0.9566081580918743	0.9566081580918743
SLX-9396.FastSeqK	PRKCI	chr3	FALSE	amp	170222365	170305981	1.2933687350856082	1.291569709657408	1.292469222371508	3	3	1.336014347629015	1.336014347629015	46245875	46245875	1.336014347629015	1.3453672085218262	1.3453672085218262	1.345367208521826
SLX-9394.FastSeqC	CCSER1	chr4	TRUE	del	90127535	91601913	0.9890951434132327	0.9890898042678902	0.9890945501748613	2	2	1.000360365792579	1.000360365792579	79021475	79021475	1.000360365792579	0.9862327044933592	0.9862327044933592	0.9862327044933593
SLX-9394.FastSeqD	CCSER1	chr4	TRUE	del	90127535	91601913	0.9941514130190241	0.9941504331218047	0.9941509922564319	2	2	0.9949830635321341	0.9949830635321341	26263956	26263956	0.994983063532134	0.9869165458858419	0.9869165458858419	0.9869165458858419
SLX-9396.FastSeqB	CCSER1	chr4	TRUE	del	90127535	91601913	0.7404784371384036	0.740478322085079	0.7404783882303615	2	2	0.6995873274954968	0.6995873274954968	56872630	56872630	0.6995873274954968	0.7427764603304143	0.7427764603304143	0.7427764603304143
SLX-9396.FastSeqC	CCSER1	chr4	TRUE	del	90127535	91601913	0.8566892237193803	0.8566847370792305	0.8566882266882359	0	2	0.23619522245096064	0.862263324376957	85407	21996357	0.8254785802222788	0.2820455343641278	0.8962666995694049	0.8514303536267094
SLX-9396.FastSeqD	CCSER1	chr4	TRUE	del	90127535	91601913	0.8887222755691637	0.8887222755691637	0.8887222755691637	1	2	0.6395236128598102	0.9117472157769502	309617	27809031	0.8545241888519697	0.7274903418173786	0.9869165458858419	0.9242050691887005
SLX-9396.FastSeqE	CCSER1	chr4	TRUE	del	90127535	91601913	0.8732532102680011	0.8732530958659857	0.8732531917179146	2	2	0.845032755209962	0.845032755209962	139359945	139359945	0.8450327552099621	0.8882267958424049	0.8882267958424049	0.888226795842405
SLX-9396.FastSeqF	CCSER1	chr4	TRUE	del	90127535	91601913	1.1129770739202207	1.1129022375514843	1.1129326835742444	1	4	0.45482501242409046	1.2054566960147861	21998	4858547	1.1942113273137624	1.1415547071267738	1.1415547071267738	1.1415547071267738
SLX-9396.FastSeqG	CCSER1	chr4	TRUE	del	90127535	91601913	0.8493316677381516	0.8493316677381516	0.8493316677381516	2	2	0.86300502960265435	0.86300502960265435	34250952	34250952	0.86300502960265435	0.8900757332524964	0.8900757332524964	0.8900757332524964
SLX-9396.FastSeqH	CCSER1	chr4	TRUE	del	90127535	91601913	0.9033879116038669	0.9033848813709598	0.903386563950538	2	2	0.8337662299178581	0.8337662299178581	120426800	120426800	0.833766229917858	0.8857675191023606	0.8857675191023606	0.8857675191023606
SLX-9396.FastSeqJ	CCSER1	chr4	TRUE	del	90127535	91601913	1.0194402803123768	1.0194402803123768	1.0194402803123768	2	2	0.9299368209632959	0.9299368209632959	67079543	67079543	0.9299368209632959	1.0097512975966858	1.0097512975966858	1.0097512975966858
SLX-9396.FastSeqK	CCSER1	chr4	TRUE	del	90127535	91601913	0.9100762408153027	0.9100725838104647	0.9100734717392681	0	2	0.08203637356968026	0.9180216896092368	30104	7518142	0.7764262583319879	0.6194243488919544	0.9519779084975315	0.8160864280413611
SLX-9394.FastSeqC	PDE4D	chr5	TRUE	del	58969038	60522120	0.9891163823905728	0.9890990698281442	0.9891121988432127	2	2	1.000360365792579	1.000360365792579	84325782	84325782	1.000360365792579	0.9746796308915489	0.9746796308915489	0.9746796308915487
SLX-9394.FastSeqD	PDE4D	chr5	TRUE	del	58969038	60522120	0.9941405123469998	0.9941405094477923	0.9941405113805973	2	2	0.9949830635321341	0.9949830635321341	125782683	125782683	0.9949830635321341	1.008352454894595	1.008352454894595	1.008352454894595
SLX-9396.FastSeqB	PDE4D	chr5	TRUE	del	58969038	60522120	0.9275182687654868	0.9275066736059778	0.9275112942547813	3	3	0.9326917593759568	0.9326917593759568	59280079	59280079	0.9326917593759568	0.9532985452881589	0.9532985452881589	0.953298545288159
SLX-9396.FastSeqC	PDE4D	chr5	TRUE	del	58969038	60522120	0.8566842888368409	0.8566442141287507	0.856667835606166	1	2	0.5492292734139588	0.862263324376957	71258	12837917	0.8478686462195582	0.8987551266110297	0.8987551266110297	0.8987551266110297
SLX-9396.FastSeqD	PDE4D	chr5	TRUE	del	58969038	60522120	0.6595141863834907	0.6595017904346032	0.6595120291027041	1	1	0.6395236128598102	0.6395236128598102	82709419	82709419	0.6395236128598102	0.7071067811865476	0.7071067811865476	0.7071067811865476
SLX-9396.FastSeqE	PDE4D	chr5	TRUE	del	58969038	60522120	0.8732565720677052	0.873242057897335	0.873254151270209	0	2	0.3536530443703587	0.845032755209962	39902	9741754	0.8322385812429515	0.88699630515215	0.88699630515215	0.88699630515215
SLX-9396.FastSeqF	PDE4D	chr5	TRUE	del	58969038	60522120	0.5826613625267171	0.5826576182413018	0.5826598138427014	1	1	0.45482501242409046	0.45482501242409046	34095111	34095111	0.45482501242409046	0.5831746848942336	0.5831746848942336	0.5831746848942336
SLX-9396.FastSeqG	PDE4D	chr5	TRUE	del	58969038	60522120	0.8493120768137131	0.849311117999343	0.8493117033087002	2	2	0.86300502960265435	0.86300502960265435	78997836	78997836	0.86300502960265435	0.8981323728839342	0.8981323728839342	0.8981323728839342
SLX-9396.FastSeqH	PDE4D	chr5	TRUE	del	58969038	60522120	0.9034106763358178	0.9033501583829828	0.903385010951379	2	2	0.8337662299178581	0.8337662299178581	108310878	108310878	0.8337662299178582	0.8857675191023606	0.8857675191023606	0.8857675191023605
SLX-9396.FastSeqJ	PDE4D	chr5	TRUE	del	58969038	60522120	1.0194602292469424	1.0194517806112808	1.0194546620600786	3	3	1.0684810171503576	1.0684810171503576	131560167	131560167	1.0684810171503576	1.0577509636184272	1.0577509636184272	1.0577509636184272
SLX-9396.FastSeqK	PDE4D	chr5	TRUE	del	58969038	60522120	0.9088320955345935	0.9088320955345935	0.9088320955345935	2	2	0.9180216896092368	0.9180216896092368	103165014	103165014	0.9180216896092367	0.9336799449153131	0.9336799449153131	0.9336799449153131
SLX-9394.FastSeqC	VEGFA	chr6	FALSE	amp	43770184	43786487	0.9890169846577229	0.9890169846577229	0.9890169846577229	4	4	1.2539105937063602	1.2539105937063602	248948	248948	1.2539105937063602	1.0048638204237854	1.0048638204237854	1.0048638204237854
SLX-9394.FastSeqD	VEGFA	chr6	FALSE	amp	43770184	43786487	0.9941571981875077	0.9941571981875077	0.9941571981875077	2	2	0.9949830635321341	0.9949830635321341	27148516	27148516	0.9949830635321341	0.9951597218200828	0.9951597218200828	0.9951597218200828
SLX-9396.FastSeqB	VEGFA	chr6	FALSE	amp	43770184	43786487	0.9275003646228166	0.9275003646228166	0.9275003646228166	3	3	0.9326917593759568	0.9326917593759568	30631650	30631650	0.9326917593759568	0.9447470409972062	0.9447470409972062	0.9447470409972061
SLX-9396.FastSeqC	VEGFA	chr6	FALSE	amp	43770184	43786487	0.8566740148062874	0.8566613997695499	0.8566677072879186	2	2	0.862263324376957	0.862263324376957	77497533	77497533	0.862263324376957	0.9000019297935121	0.9000019297935121	0.9000019297935121
SLX-9396.FastSeqD	VEGFA	chr6	FALSE	amp	43770184	43786487	0.8887729407124378	0.8887729407124378	0.8887729407124378	2	2	0.9117472157769502	0.9117472157769502	62107109	62107109	0.9117472157769502	0.9672763296139321	0.9672763296139321	0.9672763296139321
SLX-9396.FastSeqE	VEGFA	chr6	FALSE	amp	43770184	43786487	1.0863651836668176	1.086355174660503	1.0863601791636603	3	3	1.0907226106297636	1.0907226106297636	110789683	110789683	1.0907226106297636	1.1165129619825724	1.1165129619825724	1.1165129619825722
SLX-9396.FastSeqF	VEGFA	chr6	FALSE	amp	43770184	43786487	1.3718896277938333	1.3718896277938333	1.3718896277938333	5	5	1.4556672572116847	1.4556672572116847	14458841	14458841	1.4556672572116847	1.3870309691313851	1.3870309691313851	1.3870309691313851
SLX-9396.FastSeqG	VEGFA	chr6	FALSE	amp	43770184	43786487	1.0942476237693688	1.0942476168230906	1.0942476202962297	3	3	1.1457066465307382	1.1457066465307382	42252469	42252469	1.1457066465307382	1.1752763284197707	1.1752763284197707	1.1752763284197707
SLX-9396.FastSeqH	VEGFA	chr6	FALSE	amp	43770184	43786487	1.0487650378031312	1.048743939393857	1.048754488598494	3	3	1.0378063354695863	1.0378063354695863	44662851	44662851	1.0378063354695863	1.0132569001590854	1.0132569001590854	1.0132569001590854
SLX-9396.FastSeqJ	VEGFA	chr6	FALSE	amp	43770184	43786487	0.9382256598348718	0.9382256598348718	0.9382256598348718	2	2	0.9299368209632959	0.9299368209632959	34596861	34596861	0.9299368209632959	1.0055605803984682	1.0055605803984682	1.0055605803984684
SLX-9396.FastSeqK	VEGFA	chr6	FALSE	amp	43770184	43786487	1.2912248348282842	1.2910993170688996	1.2911620759485918	3	3	1.336014347629015	1.336014347629015	32135318	32135318	1.336014347629015	1.3632026072825076	1.3632026072825076	1.3632026072825076
SLX-9394.FastSeqC	MYB	chr6	FALSE	amp	135181315	135219173	1.0232305021090404	1.0232300641839855	1.023230283146513	2	2	1.000360365792579	1.000360365792579	93151316	93151316	1.000360365792579	1.0048638204237854	1.0048638204237854	1.0048638204237854
SLX-9394.FastSeqD	MYB	chr6	FALSE	amp	135181315	135219173	0.9941466376244665	0.9941466376244665	0.9941466376244665	2	2	0.9949830635321341	0.9949830635321341	110502866	110502866	0.994983063532134	0.9951597218200828	0.9951597218200828	0.9951597218200828
SLX-9396.FastSeqB	MYB	chr6	FALSE	amp	135181315	135219173	0.7340130532728801	0.7340130461225396	0.7340130496977099	2	2	0.6995873274954968	0.6995873274954968	67158908	67158908	0.6995873274954968	0.7407198990101599	0.7407198990101599	0.7407198990101599
SLX-9396.FastSeqC	MYB	chr6	FALSE	amp	135181315	135219173	0.856687444621265	0.8566757957393926	0.8566816201803288	2	2	0.862263324376957	0.862263324376957	51341098	51341098	0.862263324376957	0.8987551266110297	0.8987551266110297	0.8987551266110297
SLX-9396.FastSeqD	MYB	chr6	FALSE	amp	135181315	135219173	0.8887236829982923	0.8887236829982923	0.8887236829982923	2	2	0.9117472157769502	0.9117472157769502	52135854	52135854	0.9117472157769501	0.9672763296139321	0.9672763296139321	0.967276329613932
SLX-9396.FastSeqE	MYB	chr6	FALSE	amp	135181315	135219173	1.086350960806974	1.086350960806974	1.086350960806974	3	3	1.0907226106297636	1.0907226106297636	110789683	110789683	1.0907226106297636	1.1165129619825724	1.1165129619825724	1.1165129619825724
SLX-9396.FastSeqF	MYB	chr6	FALSE	amp	135181315	135219173	0.9381742937437835	0.9381705798737101	0.9381724368087467	3	3	0.9552461348178876	0.9552461348178876	64481423	64481423	0.9552461348178874	1.0041675432389732	1.0041675432389732	1.0041675432389732
SLX-9396.FastSeqG	MYB	chr6	FALSE	amp	135181315	135219173	1.4102827724084925	1.4100177627341548	1.4101502675713236	4	4	1.4284082634588215	1.4284082634588215	879380	879380	1.4284082634588215	1.4319687412011437	1.4319687412011437	1.4319687412011437
SLX-9396.FastSeqH	MYB	chr6	FALSE	amp	135181315	135219173	1.048765976318067	1.048765976318067	1.048765976318067	3	3	1.0378063354695863	1.0378063354695863	62317018	62317018	1.0378063354695863	1.0132569001590854	1.0132569001590854	1.0132569001590854
SLX-9396.FastSeqJ	MYB	chr6	FALSE	amp	135181315	135219173	1.019457609342251	1.0194574402521779	1.0194575247972144	3	3	1.0684810171503576	1.0684810171503576	86159517	86159517	1.0684810171503576	1.0055605803984682	1.0055605803984682	1.0055605803984682
SLX-9396.FastSeqK	MYB	chr6	FALSE	amp	135181315	135219173	1.29119402854509	1.2911379075163323	1.291165968030711	3	3	1.336014347629015	1.336014347629015	23913568	23913568	1.336014347629015	1.390881971709988	1.390881971709988	1.3908819717099878
SLX-9394.FastSeqC	PARK2	chr6	TRUE	del	161347420	162727771	1.0232255956744958	1.0232250950437682	1.0232254287975866	2	2	1.000360365792579	1.000360365792579	17178513	17178513	1.000360365792579	1.0048638204237854	1.0048638204237854	1.0048638204237854
SLX-9394.FastSeqD	PARK2	chr6	TRUE	del	161347420	162727771	0.994145948249243	0.994145948249243	0.9941459482492429	2	2	0.9949830635321341	0.9949830635321341	110502866	110502866	0.9949830635321341	0.9951597218200828	0.9951597218200828	0.9951597218200829
SLX-9396.FastSeqB	PARK2	chr6	TRUE	del	161347420	162727771	0.734003186320045	0.734003186320045	0.734003186320045	2	2	0.6995873274954968	0.6995873274954968	17076907	17076907	0.6995873274954968	0.7407198990101599	0.7407198990101599	0.7407198990101599
SLX-9396.FastSeqC	PARK2	chr6	TRUE	del	161347420	162727771	0.8566885740426915	0.8566885740426915	0.8566885740426914	2	2	0.862263324376957	0.862263324376957	51341098	51341098	0.862263324376957	0.8987551266110297	0.8987551266110297	0.8987551266110296
SLX-9396.FastSeqD	PARK2	chr6	TRUE	del	161347420	162727771	0.8887201219385277	0.8887201219385277	0.8887201219385276	2	2	0.9117472157769502	0.9117472157769502	17176117	17176117	0.9117472157769502	0.9672763296139321	0.9672763296139321	0.9672763296139321
SLX-9396.FastSeqE	PARK2	chr6	TRUE	del	161347420	162727771	1.086350960806974	1.086350960806974	1.086350960806974	3	3	1.0907226106297636	1.0907226106297636	22370692	22370692	1.0907226106297636	1.1165129619825724	1.1165129619825724	1.1165129619825724
SLX-9396.FastSeqF	PARK2	chr6	TRUE	del	161347420	162727771	0.9741070573906083	0.9740662301434514	0.9740933842765743	3	3	0.9552461348178876	0.9552461348178876	64481423	64481423	0.9552461348178876	1.0041675432389732	1.0041675432389732	1.0041675432389732
SLX-9396.FastSeqG	PARK2	chr6	TRUE	del	161347420	162727771	1.2292922666353225	1.2236807302248118	1.22571173387555	4	4	1.4284082634588215	1.4284082634588215	13425220	13425220	1.4284082634588215	1.4459322945457473	1.4459322945457473	1.4459322945457476
SLX-9396.FastSeqH	PARK2	chr6	TRUE	del	161347420	162727771	1.0487635913289277	1.0487591731345307	1.0487606458659964	3	3	1.0378063354695863	1.0378063354695863	23017999	23017999	1.0378063354695863	1.0132569001590854	1.0132569001590854	1.0132569001590854
SLX-9396.FastSeqJ	PARK2	chr6	TRUE	del	161347420	162727771	1.0190793086545489	1.0190490630836078	1.0190642838598254	2	2	0.9299368209632959	0.9299368209632959	17318644	17318644	0.929936820963296	1.0055605803984682	1.0055605803984682	1.0055605803984682
SLX-9396.FastSeqK	PARK2	chr6	TRUE	del	161347420	162727771	1.293017243703638	0.4624420426269422	1.0155664610997859	0	3	0.08203637356968026	1.336014347629015	89179	8386458	1.1557182115872953	0.1633456567366467	1.338855256978442	1.135611150622453
SLX-9394.FastSeqC	EGFR	chr7	FALSE	amp	55019021	55256620	0.9891144816512011	0.9891144816512011	0.9891144816512011	2	2	1.000360365792579	1.000360365792579	8931411	8931411	1.000360365792579	0.9855493369393707	0.9855493369393707	0.9855493369393709
SLX-9394.FastSeqD	EGFR	chr7	FALSE	amp	55019021	55256620	0.9941386141067096	0.9941030663734338	0.9941208402400716	2	2	0.9949830635321341	0.9949830635321341	56300536	56300536	0.9949830635321341	0.9944701686732144	0.9944701686732144	0.9944701686732145
SLX-9396.FastSeqB	EGFR	chr7	FALSE	amp	55019021	55256620	1.1001190069599924	1.1001178478889237	1.1001184274244582	4	4	1.165796191256417	1.165796191256417	62969659	62969659	1.165796191256417	1.1550857845535842	1.1550857845535842	1.1550857845535842
SLX-9396.FastSeqC	EGFR	chr7	FALSE	amp	55019021	55256620	1.1322801277140937	1.1322785937446984	1.1322793607293962	3	3	1.1752973753399552	1.1752973753399552	118873711	118873711	1.1752973753399552	1.1916825745740462	1.1916825745740462	1.1916825745740462
SLX-9396.FastSeqD	EGFR	chr7	FALSE	amp	55019021	55256620	1.146864254591664	1.146864063176473	1.1468641588840685	3	3	1.1839708186940903	1.1839708186940903	65755618	65755618	1.1839708186940903	1.2474655719140457	1.2474655719140457	1.2474655719140457
SLX-9396.FastSeqE	EGFR	chr7	FALSE	amp	55019021	55256620	1.6791078182307828	1.6791078182307828	1.6791078182307828	6	6	1.8277921768891685	1.8277921768891685	22869786	22869786	1.8277921768891685	1.7519966301342516	1.7519966301342516	1.7519966301342518
SLX-9396.FastSeqF	EGFR	chr7	FALSE	amp	55019021	55256620	1.3736022048383432	1.3735918037902763	1.3735970043143098	6	6	1.7058778184085837	1.7058778184085837	2694865	2694865	1.7058778184085837	1.5988116607049447	1.5988116607049447	1.5988116607049447
SLX-9396.FastSeqG	EGFR	chr7	FALSE	amp	55019021	55256620	1.2318255617887464	1.2317444741715498	1.231785017980148	4	4	1.4284082634588215	1.4284082634588215	45660409	45660409	1.4284082634588215	1.4369401765440633	1.4369401765440633	1.4369401765440633
SLX-9396.FastSeqH	EGFR	chr7	FALSE	amp	55019021	55256620	1.0487756935738441	1.048756906160008	1.048766299866926	3	3	1.0378063354695863	1.0378063354695863	3182502	3182502	1.0378063354695863	1.045360100205165	1.045360100205165	1.045360100205165
SLX-9396.FastSeqJ	EGFR	chr7	FALSE	amp	55019021	55256620	10.404590457505705	10.404590457505705	10.404590457505705	87	95	12.706193496863532	13.814547066360026	426641	472148	13.808036591136341	11.243349601653756	12.363368794367798	12.237885612188675
SLX-9396.FastSeqK	EGFR	chr7	FALSE	amp	55019021	55256620	0.9100721452864214	0.9100721452864214	0.9100721452864214	2	2	0.9180216896092368	0.9180216896092368	26336604	26336604	0.9180216896092368	0.9291606742509133	0.9291606742509133	0.9291606742509133
SLX-9394.FastSeqC	CDK6	chr7	TRUE	amp	92604921	92836594	0.9890842243744797	0.9890842243744797	0.9890842243744797	2	2	1.000360365792579	1.000360365792579	35669642	35669642	1.000360365792579	0.9855493369393707	0.9855493369393707	0.9855493369393707
SLX-9394.FastSeqD	CDK6	chr7	TRUE	amp	92604921	92836594	0.9941535473758268	0.9941535473758268	0.9941535473758268	2	2	0.9949830635321341	0.9949830635321341	23850827	23850827	0.9949830635321341	0.9944701686732144	0.9944701686732144	0.9944701686732144
SLX-9396.FastSeqB	CDK6	chr7	TRUE	amp	92604921	92836594	0.9275892891287602	0.9275892891287602	0.9275892891287602	3	3	0.9326917593759568	0.9326917593759568	19337759	19337759	0.9326917593759568	0.9506591012298182	0.9506591012298182	0.9506591012298182
SLX-9396.FastSeqC	CDK6	chr7	TRUE	amp	92604921	92836594	1.132253530287704	1.132253530287704	1.132253530287704	3	3	1.1752973753399552	1.1752973753399552	118873711	118873711	1.1752973753399552	1.1916825745740462	1.1916825745740462	1.1916825745740462
SLX-9396.FastSeqD	CDK6	chr7	TRUE	amp	92604921	92836594	1.1468610341819132	1.1468610341819132	1.1468610341819132	3	3	1.1839708186940903	1.1839708186940903	36356119	36356119	1.1839708186940903	1.2474655719140457	1.2474655719140457	1.247465571914046
SLX-9396.FastSeqE	CDK6	chr7	TRUE	amp	92604921	92836594	1.0863623616876088	1.0863623616876088	1.0863623616876088	3	3	1.0907226106297636	1.0907226106297636	22001310	22001310	1.0907226106297636	1.110338833628639	1.110338833628639	1.110338833628639
SLX-9396.FastSeqF	CDK6	chr7	TRUE	amp	92604921	92836594	2.0814689118448197	2.0814689118448197	2.0814689118448197	6	6	1.7058778184085837	1.7058778184085837	524513	524513	1.7058778184085837	1.0497166836230674	2.0293250931617606	1.0711942608689395
SLX-9396.FastSeqG	CDK6	chr7	TRUE	amp	92604921	92836594	0.8493276687138945	0.8493276687138945	0.8493276687138945	2	2	0.86300502960265435	0.86300502960265435	32780648	32780648	0.86300502960265435	0.8981323728839342	0.8981323728839342	0.8981323728839342
SLX-9396.FastSeqH	CDK6	chr7	TRUE	amp	92604921	92836594	0.9733807693236859	0.9733807693236859	0.9733807693236859	4	4	1.2418464410213144	1.2418464410213144	1756078	1756078	1.2418464410213144	1.0905077326652577	1.0905077326652577	1.0905077326652577
SLX-9396.FastSeqJ	CDK6	chr7	TRUE	amp	92604921	92836594	1.0194534052132158	1.0194534052132158	1.0194534052132158	3	3	1.0684810171503576	1.0684810171503576	32783389	32783389	1.0684810171503576	1.026689545719999	1.026689545719999	1.026689545719999
SLX-9396.FastSeqK	CDK6	chr7	TRUE	amp	92604921	92836594	0.9088321968890927	0.9088321968890927	0.9088321968890927	2	2	0.9180216896092368	0.9180216896092368	32584735	32584735	0.9180216896092368	0.9291606742509133	0.9291606742509133	0.9291606742509133
SLX-9394.FastSeqC	MET	chr7	TRUE	amp	116672390	116798386	0.9890834177554111	0.9890834177554111	0.9890834177554111	2	2	1.000360365792579	1.000360365792579	41336878	41336878	1.000360365792579	0.9855493369393707	0.9855493369393707	0.9855493369393707
SLX-9394.FastSeqD	MET	chr7	TRUE	amp	116672390	116798386	0.9941472473589161	0.9941472473589161	0.9941472473589161	2	2	0.9949830635321341	0.9949830635321341	41497335	41497335	0.9949830635321341	0.9944701686732144	0.9944701686732144	0.9944701686732144
SLX-9396.FastSeqB	MET	chr7	TRUE	amp	116672390	116798386	0.92755006556035	0.92755006556035	0.92755006556035	3	3	0.9326917593759568	0.9326917593759568	41026084	41026084	0.9326917593759568	0.9506591012298182	0.9506591012298182	0.9506591012298182
SLX-9396.FastSeqC	MET	chr7	TRUE	amp	116672390	116798386	1.1322132169314387	1.1322132169314387	1.1322132169314387	3	3	1.1752973753399552	1.1752973753399552	118873711	118873711	1.1752973753399552	1.1916825745740462	1.1916825745740462	1.1916825745740462
SLX-9396.FastSeqD	MET	chr7	TRUE	amp	116672390	116798386	0.9013203197394795	0.9013203197394795	0.9013203197394795	2	2	0.9117472157769502	0.9117472157769502	24417094	24417094	0.9117472157769502	0.9821395952633915	0.9821395952633915	0.9821395952633916
SLX-9396.FastSeqE	MET	chr7	TRUE	amp	116672390	116798386	1.0863666720360676	1.0863666720360676	1.0863666720360676	3	3	1.0907226106297636	1.0907226106297636	35840138	35840138	1.0907226106297636	1.110338833628639	1.110338833628639	1.1103388336286393
SLX-9396.FastSeqF	MET	chr7	TRUE	amp	116672390	116798386	0.9384816555191989	0.9384816555191989	0.9384816555191989	3	3	0.9552461348178876	0.9552461348178876	37000123	37000123	0.9552461348178876	1.0224285306099223	1.0224285306099223	1.0224285306099223
SLX-9396.FastSeqG	MET	chr7	TRUE	amp	116672390	116798386	0.8493228464973116	0.8493228464973116	0.8493228464973116	2	2	0.86300502960265435	0.86300502960265435	30895563	30895563	0.86300502960265435	0.8981323728839342	0.8981323728839342	0.8981323728839342
SLX-9396.FastSeqH	MET	chr7	TRUE	amp	116672390	116798386	0.9733287477436129	0.9733287477436129	0.9733287477436129	5	5	1.4458865465730426	1.4458865465730426	1124731	1124731	1.4458865465730426	1.2277356839150604	1.2277356839150604	1.2277356839150604
SLX-9396.FastSeqJ	MET	chr7	TRUE	amp	116672390	116798386	1.0194642307133153	1.0194642307133153	1.0194642307133153	3	3	1.0684810171503576	1.0684810171503576	12220350	12220350	1.0684810171503576	1.026689545719999	1.026689545719999	1.026689545719999
SLX-9396.FastSeqK	MET	chr7	TRUE	amp	116672390	116798386	0.516303100555306	0.516303100555306	0.516303100555306	1	1	0.5000290315894586	0.5000290315894586	41734551	41734551	0.5000290315894586	0.5126336189442969	0.5126336189442969	0.5126336189442969
SLX-9394.FastSeqC	EPHB6	chr7	FALSE	amp	142855061	142871094	0.9891010411252948	0.9891010411252948	0.9891010411252948	2	2	1.000360365792579	1.000360365792579	4664016	4664016	1.000360365792579	0.9855493369393707	0.9855493369393707	0.9855493369393707
SLX-9394.FastSeqD	EPHB6	chr7	FALSE	amp	142855061	142871094	0.9941581596568023	0.9941581271177521	0.9941581433872773	2	2	0.9949830635321341	0.9949830635321341	9459879	9459879	0.9949830635321341	0.9944701686732144	0.9944701686732144	0.9944701686732144
SLX-9396.FastSeqB	EPHB6	chr7	FALSE	amp	142855061	142871094	0.9275239416564225	0.9275239164872681	0.9275239290718453	3	3	0.9326917593759568	0.9326917593759568	1460810	1460810	0.9326917593759568	0.9506591012298182	0.9506591012298182	0.9506591012298182
SLX-9396.FastSeqC	EPHB6	chr7	FALSE	amp	142855061	142871094	0.8566866175361514	0.8566866175361514	0.8566866175361514	2	2	0.862263324376957	0.862263324376957	9408412	9408412	0.862263324376957	0.8820913651971766	0.8820913651971766	0.8820913651971765
SLX-9396.FastSeqD	EPHB6	chr7	FALSE	amp	142855061	142871094	0.9013090376114576	0.9013088478462561	0.9013089427288569	2	2	0.9117472157769502	0.9117472157769502	9458137	9458137	0.9117472157769502	0.9821395952633915	0.9821395952633915	0.9821395952633915
SLX-9396.FastSeqE	EPHB6	chr7	FALSE	amp	142855061	142871094	1.0863502293825482	1.0863502293825482	1.0863502293825482	3	3	1.0907226106297636	1.0907226106297636	9453359	9453359	1.0907226106297636	1.110338833628639	1.110338833628639	1.110338833628639
SLX-9396.FastSeqF	EPHB6	chr7	FALSE	amp	142855061	142871094	0.9380991602324773	0.9380291798293442	0.9380641700309107	3	3	0.9552461348178876	0.9552461348178876	23177821	23177821	0.9552461348178876	1.0055605803984682	1.0055605803984682	1.0055605803984682
SLX-9396.FastSeqG	EPHB6	chr7	FALSE	amp	142855061	142871094	0.8493345131232632	0.8493297946050801	0.8493321538641716	2	2	0.86300502960265435	0.86300502960265435	16808604	16808604	0.86300502960265435	0.8981323728839342	0.8981323728839342	0.8981323728839342
SLX-9396.FastSeqH	EPHB6	chr7	FALSE	amp	142855061	142871094	0.9032963993935161	0.9032669571148348	0.9032816782541755	2	2	0.8337662299178581	0.8337662299178581	6498003	6498003	0.8337662299178581	0.8839275310636712	0.8839275310636712	0.8839275310636711
SLX-9396.FastSeqJ	EPHB6	chr7	FALSE	amp	142855061	142871094	1.0194466843016616	1.0194464373170187	1.0194465608093402	2	2	0.9299368209632959	0.9299368209632959	1340722	1340722	0.9299368209632959	1.026689545719999	1.026689545719999	1.026689545719999
SLX-9396.FastSeqK	EPHB6	chr7	FALSE	amp	142855061	142871094	0.516303100555306	0.516303100555306	0.516303100555306	1	1	0.5000290315894586	0.5000290315894586	9722102	9722102	0.5000290315894586	0.5126336189442969	0.5126336189442969	0.5126336189442969
SLX-9394.FastSeqC	GATA4	chr8	FALSE	amp	11676959	11760002	0.9890409755956229	0.9890406519719767	0.9890408137837998	2	2	1.000360365792579	1.000360365792579	3757277	3757277	1.000360365792579	1.026689545719999	1.026689545719999	1.026689545719999
SLX-9394.FastSeqD	GATA4	chr8	FALSE	amp	11676959	11760002	0.99598315124251	0.9959585817081054	0.9959708664753077	3	3	1.121167248466912	1.121167248466912	4179974	4179974	1.121167248466912	1.0852293718818071	1.0852293718818071	1.085229371881807
SLX-9396.FastSeqB	GATA4	chr8	FALSE	amp	11676959	11760002	1.605251069279464	1.6041124460531142	1.604681757666289	15	15	3.729944941941478	3.729944941941478	367667	367667	3.7299449419414783	3.326488393499625	3.326488393499625	3.326488393499625
SLX-9396.FastSeqC	GATA4	chr8	FALSE	amp	11676959	11760002	1.3838756824696006	1.3838665498917964	1.3838711161806985	4	4	1.4883314263029532	1.4883314263029532	555845	555845	1.4883314263029532	1.4917440266914654	1.4917440266914654	1.4917440266914654
SLX-9396.FastSeqD	GATA4	chr8	FALSE	amp	11676959	11760002	0.8887280610672903	0.8887280610672903	0.8887280610672903	2	2	0.9117472157769502	0.9117472157769502	145014238	145014238	0.9117472157769503	0.9835020740262483	0.9835020740262483	0.9835020740262483
SLX-9396.FastSeqE	GATA4	chr8	FALSE	amp	11676959	11760002	0.651599114001239	0.651599114001239	0.651599114001239	1	1	0.5993428997901603	0.5993428997901603	37208262	37208262	0.5993428997901603	0.6484197773255048	0.6484197773255048	0.6484197773255048
SLX-9396.FastSeqF	GATA4	chr8	FALSE	amp	11676959	11760002	0.938456869150368	0.9384011741682374	0.9384290216593028	3	3	0.9552461348178876	0.9552461348178876	83413253	83413253	0.9552461348178876	1.0658467360679424	1.0658467360679424	1.0658467360679424
SLX-9396.FastSeqG	GATA4	chr8	FALSE	amp	11676959	11760002	1.33976515142961	1.3396949714614754	1.3397300614455427	4	4	1.4284082634588215	1.4284082634588215	4163579	4163579	1.4284082634588215	1.3957107641221664	1.3957107641221664	1.3957107641221664
SLX-9396.FastSeqH	GATA4	chr8	FALSE	amp	11676959	11760002	1.1784360084225047	1.1784356151238506	1.1784358117731777	4	4	1.2418464410213144	1.2418464410213144	3683806	3683806	1.2418464410213144	1.2024692488981776	1.2024692488981776	1.2024692488981776
SLX-9396.FastSeqJ	GATA4	chr8	FALSE	amp	11676959	11760002	2.667513614972675	2.6011871588618716	2.6343503869172733	47	47	7.1644256493810685	7.1644256493810685	448662	448662	7.164425649381068	6.324712932831552	6.324712932831552	6.324712932831552
SLX-9396.FastSeqK	GATA4	chr8	FALSE	amp	11676959	11760002	3.2205273831856025	3.220447438518585	3.220487410852094	8	8	3.425977637727906	3.425977637727906	1123919	1123919	3.425977637727906	3.4485741800703837	3.4485741800703837	3.4485741800703833
SLX-9394.FastSeqC	MYC	chr8	FALSE	amp	127735434	127741434	1.023220455167174	1.023220455167174	1.023220455167174	2	2	1.000360365792579	1.000360365792579	12128319	12128319	1.000360365792579	1.026689545719999	1.026689545719999	1.026689545719999
SLX-9394.FastSeqD	MYC	chr8	FALSE	amp	127735434	127741434	1.077505509976439	1.077505509976439	1.077505509976439	3	3	1.121167248466912	1.121167248466912	24153091	24153091	1.121167248466912	1.0852293718818071	1.0852293718818071	1.0852293718818071
SLX-9396.FastSeqB	MYC	chr8	FALSE	amp	127735434	127741434	1.4267902385489004	1.4267152277500665	1.4267527331494834	6	6	1.632005055017337	1.632005055017337	18450646	18450646	1.632005055017337	1.5475649935423899	1.5475649935423899	1.54756499354239
SLX-9396.FastSeqC	MYC	chr8	FALSE	amp	127735434	127741434	0.9110484702200253	0.9109880531330162	0.9110182616765208	2	2	0.862263324376957	0.862263324376957	7394727	7394727	0.862263324376957	0.9201876506248751	0.9201876506248751	0.920187650624875
SLX-9396.FastSeqD	MYC	chr8	FALSE	amp	127735434	127741434	0.888726600998891	0.888726600998891	0.888726600998891	2	2	0.9117472157769502	0.9117472157769502	145014238	145014238	0.9117472157769502	0.9835020740262483	0.9835020740262483	0.9835020740262482
SLX-9396.FastSeqE	MYC	chr8	FALSE	amp	127735434	127741434	1.086350960806974	1.086350960806974	1.086350960806974	3	3	1.0907226106297636	1.0907226106297636	72518737	72518737	1.0907226106297636	1.1080323478649259	1.1080323478649259	1.1080323478649259
SLX-9396.FastSeqF	MYC	chr8	FALSE	amp	127735434	127741434	1.2386218721413147	1.238621606142266	1.2386217391417902	345	345	86.52725806415721	86.52725806415721	244323	244323	86.52725806415721	62.68289904556331	62.68289904556331	62.68289904556331
SLX-9396.FastSeqG	MYC	chr8	FALSE	amp	127735434	127741434	1.3398593587001546	1.3398402397436646	1.3398497992219096	6	6	1.993811497314989	1.993811497314989	201874	201874	1.993811497314989	2.0748398731312228	2.0748398731312228	2.0748398731312228
SLX-9396.FastSeqH	MYC	chr8	FALSE	amp	127735434	127741434	1.178452379462591	1.178452379462591	1.178452379462591	7	7	1.8539667576764989	1.8539667576764989	202186	202186	1.8539667576764989	1.6437603745897011	1.6437603745897011	1.6437603745897011
SLX-9396.FastSeqJ	MYC	chr8	FALSE	amp	127735434	127741434	1.0194621661002654	1.0194621661002654	1.0194621661002654	3	3	1.0684810171503576	1.0684810171503576	107007790	107007790	1.0684810171503576	1.0352649238413776	1.0352649238413776	1.0352649238413776
SLX-9396.FastSeqK	MYC	chr8	FALSE	amp	127735434	127741434	1.2942168242180496	1.2937674087817908	1.2939921164999202	3	3	1.336014347629015	1.336014347629015	12274175	12274175	1.336014347629015	1.3641478348793545	1.3641478348793545	1.3641478348793543
SLX-9394.FastSeqC	PTPRD	chr9	TRUE	del	8314246	10612723	0.9891006053437542	0.9890802550806966	0.9890829863691369	2	2	1.000360365792579	1.000360365792579	33590146	33590146	1.000360365792579	0.9814590638534793	0.9814590638534793	0.9814590638534791
SLX-9394.FastSeqD	PTPRD	chr9	TRUE	del	8314246	10612723	0.9941359814447563	0.9941350879320894	0.9941352979468717	2	2	0.9949830635321341	0.9949830635321341	38678510	38678510	0.9949830635321341	0.9828205985452511	0.9828205985452511	0.982820598545251
SLX-9396.FastSeqB	PTPRD	chr9	TRUE	del	8314246	10612723	0.7404949624222253	0.7404769780128728	0.7404837117271323	2	2	0.6995873274954968	0.6995873274954968	40894393	40894393	0.6995873274954968	0.7432914922155075	0.7432914922155075	0.7432914922155075
SLX-9396.FastSeqC	PTPRD	chr9	TRUE	del	8314246	10612723	0.8566887231199267	0.8566825958392018	0.8566874976637817	2	2	0.862263324376957	0.862263324376957	21992720	21992720	0.862263324376957	0.8778217976095193	0.8778217976095193	0.8778217976095193
SLX-9396.FastSeqD	PTPRD	chr9	TRUE	del	8314246	10612723	0.9012833429933029	0.6595361260943126	0.7725582008266607	0	2	0.36730000994267015	0.9117472157769502	303416	14874593	0.6568642538546436	0.7510599634704647	0.9753554615276419	0.8059728966880192
SLX-9396.FastSeqE	PTPRD	chr9	TRUE	del	8314246	10612723	0.8732694577675205	0.8732483269884245	0.8732640727533743	2	2	0.845032755209962	0.845032755209962	33753009	33753009	0.845032755209962	0.88148015790717	0.88148015790717	0.88148015790717
SLX-9396.FastSeqF	PTPRD	chr9	TRUE	del	8314246	10612723	0.9381378150122411	0.9379376111317517	0.9380104011731044	2	3	0.705035573620989	0.9552461348178876	151075	8580777	0.9387860318902876	0.8913104958969712	0.8913104958969712	0.8913104958969712
SLX-9396.FastSeqG	PTPRD	chr9	TRUE	del	8314246	10612723	0.849332600562523	0.8493281245181723	0.8493317053536529	2	2	0.86300502960265435	0.86300502960265435	38982250	38982250	0.86300502960265435	0.8888426811665702	0.8888426811665702	0.8888426811665702
SLX-9396.FastSeqH	PTPRD	chr9	TRUE	del	8314246	10612723	0.8162527914748704	0.8162527914748704	0.8162527914748704	2	2	0.8337662299178581	0.8337662299178581	32942362	32942362	0.8337662299178581	0.8310458615936478	0.8310458615936478	0.8310458615936478
SLX-9396.FastSeqJ	PTPRD	chr9	TRUE	del	8314246	10612723	0.9382253973502795	0.938225099133206	0.9382251985388971	2	2	0.9299368209632959	0.9299368209632959	40901658	40901658	0.9299368209632959	0.9317404293047731	0.9317404293047731	0.9317404293047731
SLX-9396.FastSeqK	PTPRD	chr9	TRUE	del	8314246	10612723	0.9100876459147159	0.9100602097005198	0.9100638678624126	2	2	0.9180216896092368	0.9180216896092368	33029482	33029482	0.9180216896092368	0.9233823107293948	0.9233823107293948	0.9233823107293949
SLX-9394.FastSeqC	CDKN2A	chr9	FALSE	del	21967753	21995301	0.9890804365158703	0.989080392908062	0.9890804147119662	2	2	1.000360365792579	1.000360365792579	33590146	33590146	1.000360365792579	0.9814590638534793	0.9814590638534793	0.9814590638534793
SLX-9394.FastSeqD	CDKN2A	chr9	FALSE	del	21967753	21995301	0.9941430627789202	0.9941369382727745	0.9941400005258474	2	2	0.9949830635321341	0.9949830635321341	38678510	38678510	0.9949830635321341	0.9828205985452511	0.9828205985452511	0.9828205985452512
SLX-9396.FastSeqB	CDKN2A	chr9	FALSE	del	21967753	21995301	0.740456837711048	0.7404563904621039	0.7404566140865759	2	2	0.6995873274954968	0.6995873274954968	40894393	40894393	0.6995873274954968	0.7432914922155075	0.7432914922155075	0.7432914922155075
SLX-9396.FastSeqC	CDKN2A	chr9	FALSE	del	21967753	21995301	0.8566134776025588	0.8560649072382273	0.856339192420393	2	2	0.862263324376957	0.862263324376957	21992720	21992720	0.862263324376957	0.8778217976095193	0.8778217976095193	0.8778217976095193
SLX-9396.FastSeqD	CDKN2A	chr9	FALSE	del	21967753	21995301	0.9012720995474574	0.9012720995474574	0.9012720995474574	2	2	0.9117472157769502	0.9117472157769502	14874593	14874593	0.9117472157769502	0.9753554615276419	0.9753554615276419	0.975355461527642
SLX-9396.FastSeqE	CDKN2A	chr9	FALSE	del	21967753	21995301	0.873256418921326	0.873256418921326	0.873256418921326	2	2	0.845032755209962	0.845032755209962	33753009	33753009	0.845032755209962	0.88148015790717	0.88148015790717	0.88148015790717
SLX-9396.FastSeqF	CDKN2A	chr9	FALSE	del	21967753	21995301	0.7858122068590687	0.7858111273044031	0.7858116670817359	3	3	0.9552461348178876	0.9552461348178876	21481571	21481571	0.9552461348178876	0.8913104958969712	0.8913104958969712	0.8913104958969713
SLX-9396.FastSeqG	CDKN2A	chr9	FALSE	del	21967753	21995301	0.8493287844828205	0.8493287844828205	0.8493287844828205	2	2	0.86300502960265435	0.86300502960265435	38982250	38982250	0.86300502960265435	0.8888426811665702	0.8888426811665702	0.8888426811665702
SLX-9396.FastSeqH	CDKN2A	chr9	FALSE	del	21967753	21995301	0.8162680704481444	0.8162680704481444	0.8162680704481444	2	2	0.8337662299178581	0.8337662299178581	32942362	32942362	0.8337662299178581	0.8310458615936478	0.8310458615936478	0.8310458615936477
SLX-9396.FastSeqJ	CDKN2A	chr9	FALSE	del	21967753	21995301	0.9382301759737182	0.9382301759737182	0.9382301759737182	2	2	0.9299368209632959	0.9299368209632959	40901658	40901658	0.9299368209632959	0.9317404293047731	0.9317404293047731	0.9317404293047731
SLX-9396.FastSeqK	CDKN2A	chr9	FALSE	del	21967753	21995301	0.9100926773565596	0.9100926773565596	0.9100926773565596	2	2	0.9180216896092368	0.9180216896092368	33029482	33029482	0.9180216896092368	0.9336799449153131	0.9336799449153131	0.9336799449153131
SLX-9394.FastSeqC	FGFR2	chr10	FALSE	amp	121478334	121598458	0.9891043116204883	0.9891043116204883	0.9891043116204883	2	2	1.000360365792579	1.000360365792579	77581319	77581319	1.000360365792579	0.9800994153418706	0.9800994153418706	0.9800994153418706
SLX-9394.FastSeqD	FGFR2	chr10	FALSE	amp	121478334	121598458	0.9941350614257504	0.9941350614257504	0.9941350614257504	2	2	0.9949830635321341	0.9949830635321341	30708422	30708422	0.9949830635321341	0.9958497530944581	0.9958497530944581	0.995849753094458
SLX-9396.FastSeqB	FGFR2	chr10	FALSE	amp	121478334	121598458	0.9274975420025928	0.9274969517955727	0.9274972468990828	3	3	0.9326917593759568	0.9326917593759568	15506114	15506114	0.9326917593759568	0.9375710964571098	0.9375710964571098	0.9375710964571099
SLX-9396.FastSeqC	FGFR2	chr10	FALSE	amp	121478334	121598458	1.1328170006922333	1.1328166535115374	1.1328168271018852	3	3	1.1752973753399552	1.1752973753399552	1819049	1819049	1.1752973753399552	1.1859144994109478	1.1859144994109478	1.1859144994109478
SLX-9396.FastSeqD	FGFR2	chr10	FALSE	amp	121478334	121598458	0.6595170837426628	0.6595170837426628	0.6595170837426628	1	1	0.6395236128598102	0.6395236128598102	45569409	45569409	0.6395236128598102	0.7214643434308142	0.7214643434308142	0.7214643434308142
SLX-9396.FastSeqE	FGFR2	chr10	FALSE	amp	121478334	121598458	1.0121403968931597	1.0121403968931597	1.0121403968931597	3	3	1.0907226106297636	1.0907226106297636	66920455	66920455	1.0907226106297636	1.023137469734432	1.023137469734432	1.023137469734432
SLX-9396.FastSeqF	FGFR2	chr10	FALSE	amp	121478334	121598458	0.7852334767877852	0.7852132662261344	0.7852233715069599	2	2	0.705035573620989	0.705035573620989	48465967	48465967	0.705035573620989	0.773246337455317	0.773246337455317	0.773246337455317
SLX-9396.FastSeqG	FGFR2	chr10	FALSE	amp	121478334	121598458	0.8493208612435076	0.8493208612435076	0.8493208612435076	2	2	0.86300502960265435	0.86300502960265435	78501448	78501448	0.86300502960265435	0.8981323728839342	0.8981323728839342	0.8981323728839342
SLX-9396.FastSeqH	FGFR2	chr10	FALSE	amp	121478334	121598458	1.1784056224978845	1.1784056224978845	1.1784056224978845	4	4	1.2418464410213144	1.2418464410213144	10295350	10295350	1.2418464410213144	1.1360292647866863	1.1360292647866863	1.1360292647866863
SLX-9396.FastSeqJ	FGFR2	chr10	FALSE	amp	121478334	121598458	0.9382244776960604	0.9382244776960604	0.9382244776960604	2	2	0.9299368209632959	0.9299368209632959	30795354	30795354	0.9299368209632959	0.9552829363824373	0.9552829363824373	0.9552829363824373
SLX-9396.FastSeqK	FGFR2	chr10	FALSE	amp	121478334	121598458	1.2905743276630184	1.2905426901143757	1.290558508888697	3	3	1.336014347629015	1.336014347629015	780633	780633	1.3360143476290152	1.281647924160193	1.281647924160193	1.2816479241601928
SLX-9394.FastSeqC	CCND1	chr11	FALSE	amp	69641087	69654474	0.9891500806157001	0.989149309888026	0.989149695251863	2	2	1.000360365792579	1.000360365792579	78357759	78357759	1.000360365792579	0.9951597218200828	0.9951597218200828	0.9951597218200827
SLX-9394.FastSeqD	CCND1	chr11	FALSE	amp	69641087	69654474	0.9941343644695181	0.9941343644695181	0.9941343644695181	2	2	0.9949830635321341	0.9949830635321341	8129827	8129827	0.9949830635321341	0.9965402628278678	0.9965402628278678	0.9965402628278677
SLX-9396.FastSeqB	CCND1	chr11	FALSE	amp	69641087	69654474	0.9277767023707508	0.927769297606692	0.9277729999887214	3	3	0.9326917593759568	0.9326917593759568	36562134	36562134	0.9326917593759568	0.9552829363824373	0.9552829363824373	0.9552829363824373
SLX-9396.FastSeqC	CCND1	chr11	FALSE	amp	69641087	69654474	1.1322121317001872	1.1322121282311968	1.132212129965692	3	3	1.1752973753399552	1.1752973753399552	103652997	103652997	1.1752973753399552	1.1712101812188098	1.1712101812188098	1.1712101812188098
SLX-9396.FastSeqD	CCND1	chr11	FALSE	amp	69641087	69654474	0.9013017744716045	0.9012969100276931	0.9012993422496488	6	6	2.00064162744551	2.00064162744551	1466045	1466045	2.00064162744551	2.09072020041033	2.09072020041033	2.09072020041033
SLX-9396.FastSeqE	CCND1	chr11	FALSE	amp	69641087	69654474	1.086862232678844	1.086617834139777	1.0867400334093105	3	3	1.0907226106297636	1.0907226106297636	15488780	15488780	1.0907226106297636	1.112650120584834	1.112650120584834	1.1126501205848343
SLX-9396.FastSeqF	CCND1	chr11	FALSE	amp	69641087	69654474	0.9385154846433763	0.9385152334708301	0.9385153590571031	3	3	0.9552461348178876	0.9552461348178876	30299329	30299329	0.9552461348178876	1.0125548073504929	1.0125548073504929	1.0125548073504929
SLX-9396.FastSeqG	CCND1	chr11	FALSE	amp	69641087	69654474	0.9287973746208347	0.9287971106090067	0.9287972426149207	2	2	0.86300502960265435	0.86300502960265435	61606789	61606789	0.86300502960265435	0.9526379980439373	0.9526379980439373	0.9526379980439373
SLX-9396.FastSeqH	CCND1	chr11	FALSE	amp	69641087	69654474	0.974104296250082	0.9740601232075073	0.9740822097287947	3	3	1.0378063354695863	1.0378063354695863	26815643	26815643	1.0378063354695863	0.9176398823113651	0.9176398823113651	0.9176398823113651
SLX-9396.FastSeqJ	CCND1	chr11	FALSE	amp	69641087	69654474	0.942333577913424	0.9423264805334289	0.9423300292234265	9	9	1.8997461942727272	1.8997461942727272	400948	400948	1.8997461942727272	1.7447254115415172	1.7447254115415172	1.7447254115415172
SLX-9396.FastSeqK	CCND1	chr11	FALSE	amp	69641087	69654474	0.9100710379735704	0.9100710379735704	0.9100710379735704	2	2	0.9180216896092368	0.9180216896092368	55355455	55355455	0.9180216896092368	0.9421312739048088	0.9421312739048088	0.9421312739048087
SLX-9394.FastSeqC	FGF19	chr11	FALSE	amp	69698232	69704642	0.9891500806157001	0.989149309888026	0.989149695251863	2	2	1.000360365792579	1.000360365792579	78357759	78357759	1.000360365792579	0.9951597218200828	0.9951597218200828	0.9951597218200828
SLX-9394.FastSeqD	FGF19	chr11	FALSE	amp	69698232	69704642	0.9941343644695181	0.9941343644695181	0.9941343644695181	2	2	0.9949830635321341	0.9949830635321341	8129827	8129827	0.9949830635321342	0.9965402628278678	0.9965402628278678	0.9965402628278678
SLX-9396.FastSeqB	FGF19	chr11	FALSE	amp	69698232	69704642	0.9277767023707508	0.927769297606692	0.9277729999887214	3	3	0.9326917593759568	0.9326917593759568	36562134	36562134	0.9326917593759568	0.9552829363824373	0.9552829363824373	0.9552829363824374
SLX-9396.FastSeqC	FGF19	chr11	FALSE	amp	69698232	69704642	1.1322121317001872	1.1322121282311968	1.132212129965692	3	3	1.1752973753399552	1.1752973753399552	103652997	103652997	1.1752973753399552	1.1712101812188098	1.1712101812188098	1.1712101812188098
SLX-9396.FastSeqD	FGF19	chr11	FALSE	amp	69698232	69704642	0.9013017744716045	0.9012969100276931	0.9012993422496488	6	6	2.00064162744551	2.00064162744551	1466045	1466045	2.00064162744551	2.09072020041033	2.09072020041033	2.09072020041033
SLX-9396.FastSeqE	FGF19	chr11	FALSE	amp	69698232	69704642	1.086862232678844	1.086617834139777	1.0867400334093105	3	3	1.0907226106297636	1.0907226106297636	15488780	15488780	1.0907226106297636	1.112650120584834	1.112650120584834	1.112650120584834
SLX-9396.FastSeqF	FGF19	chr11	FALSE	amp	69698232	69704642	0.9385154846433763	0.9385152334708301	0.9385153590571031	3	3	0.9552461348178876	0.9552461348178876	30299329	30299329	0.9552461348178876	1.0125548073504929	1.0125548073504929	1.0125548073504929
SLX-9396.FastSeqG	FGF19	chr11	FALSE	amp	69698232	69704642	0.9287973746208347	0.9287971106090067	0.9287972426149207	2	2	0.86300502960265435	0.86300502960265435	61606789	61606789	0.86300502960265435	0.9526379980439373	0.9526379980439373	0.9526379980439373
SLX-9396.FastSeqH	FGF19	chr11	FALSE	amp	69698232	69704642	0.974104296250082	0.9740601232075073	0.9740822097287947	3	3	1.0378063354695863	1.0378063354695863	26815643	26815643	1.0378063354695863	0.9176398823113651	0.9176398823113651	0.9176398823113651
SLX-9396.FastSeqJ	FGF19	chr11	FALSE	amp	69698232	69704642	0.942333577913424	0.9423264805334289	0.9423300292234265	9	9	1.8997461942727272	1.8997461942727272	400948	400948	1.8997461942727272	1.7447254115415172	1.7447254115415172	1.7447254115415172
SLX-9396.FastSeqK	FGF19	chr11	FALSE	amp	69698232	69704642	0.9100710379735704	0.9100710379735704	0.9100710379735704	2	2	0.9180216896092368	0.9180216896092368	55355455	55355455	0.9180216896092368	0.9421312739048088	0.9421312739048088	0.9421312739048087
SLX-9394.FastSeqC	FGF4	chr11	FALSE	amp	69771016	69775403	0.9891500806157001	0.989149309888026	0.989149695251863	2	2	1.000360365792579	1.000360365792579	78357759	78357759	1.000360365792579	0.9951597218200828	0.9951597218200828	0.9951597218200828
SLX-9394.FastSeqD	FGF4	chr11	FALSE	amp	69771016	69775403	0.9941343644695181	0.9941343644695181	0.9941343644695181	2	2	0.9949830635321341	0.9949830635321341	8129827	8129827	0.9949830635321341	0.9965402628278678	0.9965402628278678	0.9965402628278677
SLX-9396.FastSeqB	FGF4	chr11	FALSE	amp	69771016	69775403	0.9277767023707508	0.927769297606692	0.9277729999887214	3	3	0.9326917593759568	0.9326917593759568	36562134	36562134	0.9326917593759568	0.9552829363824373	0.9552829363824373	0.9552829363824373
SLX-9396.FastSeqC	FGF4	chr11	FALSE	amp	69771016	69775403	1.1322121317001872	1.1322121282311968	1.132212129965692	3	3	1.1752973753399552	1.1752973753399552	103652997	103652997	1.1752973753399552	1.1712101812188098	1.1712101812188098	1.1712101812188098
SLX-9396.FastSeqD	FGF4	chr11	FALSE	amp	69771016	69775403	0.9013017744716045	0.9012969100276931	0.9012993422496488	6	6	2.00064162744551	2.00064162744551	1466045	1466045	2.00064162744551	2.09072020041033	2.09072020041033	2.09072020041033
SLX-9396.FastSeqE	FGF4	chr11	FALSE	amp	69771016	69775403	1.086862232678844	1.086617834139777	1.0867400334093105	3	3	1.0907226106297636	1.0907226106297636	15488780	15488780	1.0907226106297636	1.112650120584834	1.112650120584834	1.112650120584834
SLX-9396.FastSeqF	FGF4	chr11	FALSE	amp	69771016	69775403	0.9385154846433763	0.9385152334708301	0.9385153590571031	3	3	0.9552461348178876	0.9552461348178876	30299329	30299329	0.9552461348178876	1.0125548073504929	1.0125548073504929	1.0125548073504929
SLX-9396.FastSeqG	FGF4	chr11	FALSE	amp	69771016	69775403	0.9287973746208347	0.9287971106090067	0.9287972426149207	2	2	0.86300502960265435	0.86300502960265435	61606789	61606789	0.86300502960265435	0.9526379980439373	0.9526379980439373	0.9526379980439372
SLX-9396.FastSeqH	FGF4	chr11	FALSE	amp	69771016	69775403	0.974104296250082	0.9740601232075073	0.9740822097287947	3	3	1.0378063354695863	1.0378063354695863	26815643	26815643	1.0378063354695863	0.9176398823113651	0.9176398823113651	0.9176398823113651
SLX-9396.FastSeqJ	FGF4	chr11	FALSE	amp	69771016	69775403	0.942333577913424	0.9423264805334289	0.9423300292234265	5	5	1.3455694095244806	1.3455694095244806	129111	129111	1.3455694095244806	1.7447254115415172	1.7447254115415172	1.7447254115415172
SLX-9396.FastSeqK	FGF4	chr11	FALSE	amp	69771016	69775403	0.9100710379735704	0.9100710379735704	0.9100710379735704	2	2	0.9180216896092368	0.9180216896092368	55355455	55355455	0.9180216896092368	0.9421312739048088	0.9421312739048088	0.9421312739048089
SLX-9394.FastSeqC	FGF3	chr11	FALSE	amp	69810224	69819024	0.9891500806157001	0.989149309888026	0.989149695251863	2	2	1.000360365792579	1.000360365792579	78357759	78357759	1.000360365792579	0.9951597218200828	0.9951597218200828	0.9951597218200829
SLX-9394.FastSeqD	FGF3	chr11	FALSE	amp	69810224	69819024	0.9941343644695181	0.9941343644695181	0.9941343644695181	2	2	0.9949830635321341	0.9949830635321341	8129827	8129827	0.9949830635321341	0.9965402628278678	0.9965402628278678	0.9965402628278678
SLX-9396.FastSeqB	FGF3	chr11	FALSE	amp	69810224	69819024	0.9277767023707508	0.927769297606692	0.9277729999887214	3	3	0.9326917593759568	0.9326917593759568	36562134	36562134	0.9326917593759568	0.9552829363824373	0.9552829363824373	0.9552829363824373
SLX-9396.FastSeqC	FGF3	chr11	FALSE	amp	69810224	69819024	1.1322121317001872	1.1322121282311968	1.132212129965692	3	3	1.1752973753399552	1.1752973753399552	103652997	103652997	1.1752973753399552	1.1712101812188098	1.1712101812188098	1.1712101812188098
SLX-9396.FastSeqD	FGF3	chr11	FALSE	amp	69810224	69819024	0.9013017744716045	0.9012969100276931	0.9012993422496488	6	6	2.00064162744551	2.00064162744551	1466045	1466045	2.00064162744551	2.09072020041033	2.09072020041033	2.09072020041033
SLX-9396.FastSeqE	FGF3	chr11	FALSE	amp	69810224	69819024	1.086862232678844	1.086617834139777	1.0867400334093105	3	3	1.0907226106297636	1.0907226106297636	15488780	15488780	1.0907226106297636	1.112650120584834	1.112650120584834	1.112650120584834
SLX-9396.FastSeqF	FGF3	chr11	FALSE	amp	69810224	69819024	0.9385154846433763	0.9385152334708301	0.9385153590571031	3	3	0.9552461348178876	0.9552461348178876	30299329	30299329	0.9552461348178876	1.0125548073504929	1.0125548073504929	1.0125548073504929
SLX-9396.FastSeqG	FGF3	chr11	FALSE	amp	69810224	69819024	0.9287973746208347	0.9287971106090067	0.9287972426149207	2	2	0.86300502960265435	0.86300502960265435	61606789	61606789	0.86300502960265435	0.9526379980439373	0.9526379980439373	0.9526379980439375
SLX-9396.FastSeqH	FGF3	chr11	FALSE	amp	69810224	69819024	0.974104296250082	0.9740601232075073	0.9740822097287947	3	3	1.0378063354695863	1.0378063354695863	26815643	26815643	1.0378063354695863	0.9176398823113651	0.9176398823113651	0.9176398823113651
SLX-9396.FastSeqJ	FGF3	chr11	FALSE	amp	69810224	69819024	0.942333577913424	0.9423264805334289	0.9423300292234265	5	5	1.3455694095244806	1.3455694095244806	129111	129111	1.3455694095244806	1.7447254115415172	1.7447254115415172	1.7447254115415172
SLX-9396.FastSeqK	FGF3	chr11	FALSE	amp	69810224	69819024	0.9100710379735704	0.9100710379735704	0.9100710379735704	2	2	0.9180216896092368	0.9180216896092368	55355455	55355455	0.9180216896092368	0.9421312739048088	0.9421312739048088	0.9421312739048087
SLX-9394.FastSeqC	ATM	chr11	TRUE	del	108222484	108369102	0.9891458878092713	0.9891458878092713	0.9891458878092713	2	2	1.000360365792579	1.000360365792579	78357759	78357759	1.000360365792579	0.9951597218200828	0.9951597218200828	0.9951597218200828
SLX-9394.FastSeqD	ATM	chr11	TRUE	del	108222484	108369102	0.9941432453639792	0.9941432453639792	0.9941432453639792	2	2	0.9949830635321341	0.9949830635321341	47820735	47820735	0.994983063532134	0.9965402628278678	0.9965402628278678	0.9965402628278679
SLX-9396.FastSeqB	ATM	chr11	TRUE	del	108222484	108369102	0.9278167114845516	0.9278167114845516	0.9278167114845516	3	3	0.9326917593759568	0.9326917593759568	29560510	29560510	0.9326917593759567	0.9552829363824373	0.9552829363824373	0.9552829363824373
SLX-9396.FastSeqC	ATM	chr11	TRUE	del	108222484	108369102	1.3839036028457588	1.3839036028457588	1.3839036028457588	4	4	1.4883314263029532	1.4883314263029532	5171817	5171817	1.4883314263029532	1.4379365328469573	1.4379365328469573	1.4379365328469575
SLX-9396.FastSeqD	ATM	chr11	TRUE	del	108222484	108369102	1.3750967608685474	1.3750967608685474	1.3750967608685474	4	4	1.4561944216112301	1.4561944216112301	4355714	4355714	1.4561944216112301	1.554014537568099	1.554014537568099	1.554014537568099
SLX-9396.FastSeqE	ATM	chr11	TRUE	del	108222484	108369102	1.3272196371561076	1.3272196371561076	1.3272196371561076	4	4	1.336412466049565	1.336412466049565	23938306	23938306	1.336412466049565	1.3332986770911985	1.3332986770911985	1.3332986770911985
SLX-9396.FastSeqF	ATM	chr11	TRUE	del	108222484	108369102	0.9740706521579938	0.9740706521579938	0.9740706521579938	3	3	0.9552461348178876	0.9552461348178876	12548033	12548033	0.9552461348178876	1.0097512975966858	1.0097512975966858	1.0097512975966858
SLX-9396.FastSeqG	ATM	chr11	TRUE	del	108222484	108369102	0.9290072853717914	0.9290072853717914	0.9290072853717914	2	2	0.86300502960265435	0.86300502960265435	61606789	61606789	0.86300502960265435	0.9526379980439373	0.9526379980439373	0.9526379980439373
SLX-9396.FastSeqH	ATM	chr11	TRUE	del	108222484	108369102	0.8955607743873418	0.8955607743873418	0.8955607743873418	2	2	0.8337662299178581	0.8337662299178581	37549046	37549046	0.8337662299178581	0.8264503181542117	0.8264503181542117	0.8264503181542117
SLX-9396.FastSeqJ	ATM	chr11	TRUE	del	108222484	108369102	0.9423008602919363	0.9423008602919363	0.9423008602919363	2	2	0.9299368209632959	0.9299368209632959	18558276	18558276	0.9299368209632959	0.9876008614453725	0.9876008614453725	0.9876008614453725
SLX-9396.FastSeqK	ATM	chr11	TRUE	del	108222484	108369102	0.910062716467474	0.910062716467474	0.910062716467474	2	2	0.9180216896092368	0.9180216896092368	55355455	55355455	0.9180216896092368	0.919550046151658	0.919550046151658	0.9195500461516581
SLX-9394.FastSeqC	KRAS	chr12	FALSE	amp	25204789	25250936	0.9893133131857142	0.9893133131857142	0.9893133131857142	2	2	1.000360365792579	1.000360365792579	16490836	16490836	1.000360365792579	0.9951597218200828	0.9951597218200828	0.9951597218200828
SLX-9394.FastSeqD	KRAS	chr12	FALSE	amp	25204789	25250936	0.9941233925385814	0.9941230848232822	0.9941232386809318	2	2	0.9949830635321341	0.9949830635321341	23583037	23583037	0.9949830635321341	0.9944701686732144	0.9944701686732144	0.9944701686732145
SLX-9396.FastSeqB	KRAS	chr12	FALSE	amp	25204789	25250936	2.057323898273992	1.417218597584383	1.7372712479291874	9	9	2.331318350658717	2.331318350658717	14642174	14642174	2.331318350658717	2.087823854843438	2.087823854843438	2.087823854843438
SLX-9396.FastSeqC	KRAS	chr12	FALSE	amp	25204789	25250936	1.1322674528809522	1.132230976992903	1.1322492149369277	3	3	1.1752973753399552	1.1752973753399552	23731316	23731316	1.1752973753399552	1.2074805914864963	1.2074805914864963	1.2074805914864963
SLX-9396.FastSeqD	KRAS	chr12	FALSE	amp	25204789	25250936	1.3777819486022378	1.3777819486022378	1.3777819486022378	4	4	1.4561944216112301	1.4561944216112301	19942107	19942107	1.4561944216112304	1.49588575836239	1.49588575836239	1.4958857583623897
SLX-9396.FastSeqE	KRAS	chr12	FALSE	amp	25204789	25250936	0.8732356855471659	0.8732356855471659	0.8732356855471659	2	2	0.845032755209962	0.845032755209962	26568463	26568463	0.845032755209962	0.8931658523527604	0.8931658523527604	0.8931658523527602
SLX-9396.FastSeqF	KRAS	chr12	FALSE	amp	25204789	25250936	1.2395438500220468	1.2395438500220468	1.2395438500220468	4	4	1.2054566960147861	1.2054566960147861	18111997	18111997	1.2054566960147861	1.2843158089894255	1.2843158089894255	1.2843158089894255
SLX-9396.FastSeqG	KRAS	chr12	FALSE	amp	25204789	25250936	0.8651409731879319	0.8650941467128185	0.8651175599503752	2	2	0.86300502960265435	0.86300502960265435	13034787	13034787	0.86300502960265435	0.8919285194200927	0.8919285194200927	0.8919285194200927
SLX-9396.FastSeqH	KRAS	chr12	FALSE	amp	25204789	25250936	1.0487666488427434	1.0487666488427434	1.0487666488427434	3	3	1.0378063354695863	1.0378063354695863	31929022	31929022	1.0378063354695863	1.0570180405613803	1.0570180405613803	1.0570180405613803
SLX-9396.FastSeqJ	KRAS	chr12	FALSE	amp	25204789	25250936	0.9382338849570375	0.9382338849570375	0.9382338849570375	2	2	0.9299368209632959	0.9299368209632959	23382819	23382819	0.9299368209632959	0.9336799449153131	0.9336799449153131	0.9336799449153131
SLX-9396.FastSeqK	KRAS	chr12	FALSE	amp	25204789	25250936	0.9093622995082091	0.9093331445261643	0.9093477220171867	2	2	0.9180216896092368	0.9180216896092368	97452913	97452913	0.9180216896092367	0.9421312739048088	0.9421312739048088	0.9421312739048088
SLX-9394.FastSeqC	MDM2	chr12	FALSE	amp	68808172	68850686	0.989086138241113	0.989086138241113	0.989086138241113	2	2	1.000360365792579	1.000360365792579	92749598	92749598	1.000360365792579	0.9951597218200828	0.9951597218200828	0.9951597218200828
SLX-9394.FastSeqD	MDM2	chr12	FALSE	amp	68808172	68850686	0.9941303584167682	0.9941303584167682	0.9941303584167682	2	2	0.9949830635321341	0.9949830635321341	69507211	69507211	0.9949830635321341	0.9944701686732144	0.9944701686732144	0.9944701686732144
SLX-9396.FastSeqB	MDM2	chr12	FALSE	amp	68808172	68850686	0.7330443249278399	0.7330443249278399	0.7330443249278399	2	2	0.6995873274954968	0.6995873274954968	70177070	70177070	0.6995873274954968	0.7422617853145246	0.7422617853145246	0.7422617853145246
SLX-9396.FastSeqC	MDM2	chr12	FALSE	amp	68808172	68850686	0.8566673451833257	0.8566670121203701	0.8566671786518478	2	2	0.862263324376957	0.862263324376957	80764630	80764630	0.862263324376957	0.9006259798479292	0.9006259798479292	0.9006259798479292
SLX-9396.FastSeqD	MDM2	chr12	FALSE	amp	68808172	68850686	19.45406916855418	1.6171357874760268	10.535602478015104	70	70	19.42295221414247	19.42295221414247	235882	235882	19.42295221414247	18.15128775897527	18.15128775897527	18.15128775897527
SLX-9396.FastSeqE	MDM2	chr12	FALSE	amp	68808172	68850686	0.8732618980409197	0.8732406808848548	0.8732512894628872	2	2	0.845032755209962	0.845032755209962	38238840	38238840	0.845032755209962	0.8931658523527604	0.8931658523527604	0.8931658523527604
SLX-9396.FastSeqF	MDM2	chr12	FALSE	amp	68808172	68850686	0.7852291440726251	0.7852291440726251	0.7852291440726251	2	2	0.705035573620989	0.705035573620989	60433893	60433893	0.705035573620989	0.7977452398090329	0.7977452398090329	0.7977452398090329
SLX-9396.FastSeqG	MDM2	chr12	FALSE	amp	68808172	68850686	0.865125942601461	0.8651258264190564	0.8651258845102587	2	2	0.86300502960265435	0.86300502960265435	91176103	91176103	0.86300502960265435	0.8993783121477519	0.8993783121477519	0.899378312147752
SLX-9396.FastSeqH	MDM2	chr12	FALSE	amp	68808172	68850686	1.0487985195898568	1.0487466710053774	1.048772595297617	3	3	1.0378063354695863	1.0378063354695863	86898805	86898805	1.0378063354695863	1.0570180405613803	1.0570180405613803	1.0570180405613803
SLX-9396.FastSeqJ	MDM2	chr12	FALSE	amp	68808172	68850686	0.9382257756876504	0.9382257756876504	0.9382257756876504	2	2	0.9299368209632959	0.9299368209632959	69578907	69578907	0.929936820963296	0.9336799449153131	0.9336799449153131	0.9336799449153133
SLX-9396.FastSeqK	MDM2	chr12	FALSE	amp	68808172	68850686	0.9100644228651515	0.9100533273843152	0.9100588751247334	2	2	0.9180216896092368	0.9180216896092368	97452913	97452913	0.9180216896092369	0.9493421209505192	0.9493421209505192	0.9493421209505192
SLX-9394.FastSeqC	KLF5	chr13	FALSE	amp	73054976	73077542	0.9890556083445817	0.9890556083445817	0.9890556083445817	2	2	1.000360365792579	1.000360365792579	51284135	51284135	1.000360365792579	0.9869165458858419	0.9869165458858419	0.9869165458858418
SLX-9394.FastSeqD	KLF5	chr13	FALSE	amp	73054976	73077542	0.9941381713960462	0.9941381472674939	0.9941381593317701	2	2	0.9949830635321341	0.9949830635321341	51285521	51285521	0.9949830635321341	0.9917167307382933	0.9917167307382933	0.9917167307382934
SLX-9396.FastSeqB	KLF5	chr13	FALSE	amp	73054976	73077542	1.2862550700567839	1.286217944281891	1.2862365071693374	5	5	1.398900623136877	1.398900623136877	30034667	30034667	1.398900623136877	1.3966785324673976	1.3966785324673976	1.3966785324673976
SLX-9396.FastSeqC	KLF5	chr13	FALSE	amp	73054976	73077542	1.3903938928990935	1.3901131714618642	1.3902535321804788	5	5	1.801365477265951	1.801365477265951	1477362	1477362	1.801365477265951	1.813780657866286	1.813780657866286	1.813780657866286
SLX-9396.FastSeqD	KLF5	chr13	FALSE	amp	73054976	73077542	0.9012737582058589	0.9012654625291296	0.9012696103674942	2	2	0.9117472157769502	0.9117472157769502	51277797	51277797	0.9117472157769502	0.9986146661010289	0.9986146661010289	0.9986146661010289
SLX-9396.FastSeqE	KLF5	chr13	FALSE	amp	73054976	73077542	0.8732541831347916	0.8732541831347916	0.8732541831347916	2	2	0.845032755209962	0.845032755209962	51286272	51286272	0.8450327552099621	0.8808693741269792	0.8808693741269792	0.8808693741269793
SLX-9396.FastSeqF	KLF5	chr13	FALSE	amp	73054976	73077542	1.2394909672676704	1.239490544771953	1.2394907560198116	4	4	1.2054566960147861	1.2054566960147861	28752783	28752783	1.2054566960147861	1.2431496689039396	1.2431496689039396	1.2431496689039396
SLX-9396.FastSeqG	KLF5	chr13	FALSE	amp	73054976	73077542	1.5472113523002282	1.5470902738873311	1.5471508130937797	6	6	1.993811497314989	1.993811497314989	5948882	5948882	1.993811497314989	1.903955816995063	1.903955816995063	1.903955816995063
SLX-9396.FastSeqH	KLF5	chr13	FALSE	amp	73054976	73077542	0.9033792143613636	0.9033792000939234	0.9033792072276434	2	2	0.8337662299178581	0.8337662299178581	51279145	51279145	0.8337662299178581	0.9012504626108302	0.9012504626108302	0.9012504626108302
SLX-9396.FastSeqJ	KLF5	chr13	FALSE	amp	73054976	73077542	0.9381856184073852	0.9381786369994345	0.9381821277034099	2	2	0.9299368209632959	0.9299368209632959	51274618	51274618	0.9299368209632959	0.9382211965006712	0.9382211965006712	0.9382211965006712
SLX-9396.FastSeqK	KLF5	chr13	FALSE	amp	73054976	73077542	0.8983552160004846	0.8983214859849187	0.8983383509927017	2	2	0.9180216896092368	0.9180216896092368	12986652	12986652	0.9180216896092368	0.9519779084975315	0.9519779084975315	0.9519779084975315
SLX-9394.FastSeqC	RBFOX1	chr16	TRUE	del	6019094	7713338	0.9891180811140596	0.9891148260987382	0.989117824049759	2	2	1.000360365792579	1.000360365792579	14993669	14993669	1.000360365792579	0.9835020740262483	0.9835020740262483	0.9835020740262483
SLX-9394.FastSeqD	RBFOX1	chr16	TRUE	del	6019094	7713338	0.9941514400865679	0.994151346919224	0.9941513850060666	2	2	0.9949830635321341	0.9949830635321341	14794099	14794099	0.9949830635321341	0.9869165458858419	0.9869165458858419	0.9869165458858418
SLX-9396.FastSeqB	RBFOX1	chr16	TRUE	del	6019094	7713338	0.7405250180172062	0.7404767642871976	0.740496011332698	3	3	0.9326917593759568	0.9326917593759568	32372817	32372817	0.9326917593759568	0.8573760366341716	0.8573760366341716	0.8573760366341716
SLX-9396.FastSeqC	RBFOX1	chr16	TRUE	del	6019094	7713338	0.8566953116393634	0.8566626676743764	0.8566820506532593	2	2	0.862263324376957	0.862263324376957	31531132	31531132	0.862263324376957	0.8863816991948673	0.8863816991948673	0.8863816991948674
SLX-9396.FastSeqD	RBFOX1	chr16	TRUE	del	6019094	7713338	0.8887351048958445	0.8887074183696095	0.888726838142015	2	2	0.9117472157769502	0.9117472157769502	16588035	16588035	0.9117472157769502	0.963261894020148	0.963261894020148	0.963261894020148
SLX-9396.FastSeqE	RBFOX1	chr16	TRUE	del	6019094	7713338	0.8732683853053934	0.8732418312352354	0.8732598818105	2	2	0.845032755209962	0.845032755209962	9867049	9867049	0.845032755209962	0.8717582395370622	0.8717582395370622	0.8717582395370622
SLX-9396.FastSeqF	RBFOX1	chr16	TRUE	del	6019094	7713338	0.7851019694915273	0.7850241874451807	0.7850637206067053	2	2	0.705035573620989	0.705035573620989	7851543	7851543	0.705035573620989	0.8066417592221263	0.8066417592221263	0.8066417592221264
SLX-9396.FastSeqG	RBFOX1	chr16	TRUE	del	6019094	7713338	0.7693852697284246	0.7693793825139239	0.7693827829861373	2	2	0.86300502960265435	0.86300502960265435	14097711	14097711	0.86300502960265435	0.8981323728839342	0.8981323728839342	0.8981323728839341
SLX-9396.FastSeqH	RBFOX1	chr16	TRUE	del	6019094	7713338	1.047382418395643	1.0473476189503876	1.0473546457322143	3	3	1.0378063354695863	1.0378063354695863	34151821	34151821	1.0378063354695863	1.0338307362479644	1.0338307362479644	1.0338307362479646
SLX-9396.FastSeqJ	RBFOX1	chr16	TRUE	del	6019094	7713338	1.018866121688166	1.0188616280214848	1.0188627379004163	2	2	0.9299368209632959	0.9299368209632959	34151550	34151550	0.9299368209632959	1.0281138266560665	1.0281138266560665	1.0281138266560665
SLX-9396.FastSeqK	RBFOX1	chr16	TRUE	del	6019094	7713338	1.2914492466136762	1.2912747912346074	1.2913374466393381	3	3	1.336014347629015	1.336014347629015	4899963	4899963	1.3360143476290152	1.2754443916785443	1.2754443916785443	1.2754443916785445
SLX-9394.FastSeqC	WWOX	chr16	TRUE	del	78099413	79212667	0.9890410209118653	0.9890410209118653	0.9890410209118653	2	2	1.000360365792579	1.000360365792579	21558729	21558729	1.000360365792579	0.9848664428955506	0.9848664428955506	0.9848664428955507
SLX-9394.FastSeqD	WWOX	chr16	TRUE	del	78099413	79212667	0.9941319345202959	0.9941319345202959	0.9941319345202959	2	2	0.9949830635321341	0.9949830635321341	34394465	34394465	0.9949830635321341	0.9869165458858419	0.9869165458858419	0.9869165458858419
SLX-9396.FastSeqB	WWOX	chr16	TRUE	del	78099413	79212667	0.7334429280280358	0.7334429280280358	0.7334429280280358	1	3	0.4664828956150367	0.9326917593759568	63905	44268528	0.9054101954323955	0.8573760366341716	0.8573760366341716	0.8573760366341717
SLX-9396.FastSeqC	WWOX	chr16	TRUE	del	78099413	79212667	0.8566098462914287	0.8566098462914287	0.8566098462914287	0	2	0.23619522245096064	0.862263324376957	70585	1629771	0.7311063719048742	0.5318163364465923	0.9018753783822496	0.7393861497922793
SLX-9396.FastSeqD	WWOX	chr16	TRUE	del	78099413	79212667	0.8887241111845148	0.8887241111845148	0.8887241111845148	1	2	0.6395236128598102	0.9117472157769502	52614	4231492	0.8944441536424135	0.9733293741582382	0.9733293741582382	0.9733293741582381
SLX-9396.FastSeqE	WWOX	chr16	TRUE	del	78099413	79212667	0.8732545598820092	0.8732545598820092	0.8732545598820092	0	2	0.3536530443703587	0.845032755209962	170586	4150567	0.769291335183555	0.41494729279499126	0.8766057213160351	0.7926915132942122
SLX-9396.FastSeqF	WWOX	chr16	TRUE	del	78099413	79212667	1.2288421027332428	1.2288421027332428	1.2288421027332428	1	4	0.45482501242409046	1.2054566960147861	47252	4077669	0.8827479274162888	0.5979098983880621	1.2613774088312495	0.9695737419743612
SLX-9396.FastSeqG	WWOX	chr16	TRUE	del	78099413	79212667	0.8493267128284643	0.8493267128284643	0.8493267128284643	1	2	0.5803034126745708	0.86300502960265435	63068	31939177	0.7515297471009973	0.6215748344519698	0.9106698335919784	0.7768817615933665
SLX-9396.FastSeqH	WWOX	chr16	TRUE	del	78099413	79212667	1.048790455546923	1.048790455546923	1.048790455546923	0	4	0.4256860188144017	1.2418464410213144	162996	11210398	0.9220210634463952	0.6012346244490888	1.0338307362479644	0.8598464702514332
SLX-9396.FastSeqJ	WWOX	chr16	TRUE	del	78099413	79212667	0.9420553492323077	0.9420553492323077	0.9420553492323077	0	4	0.6528484285891727	1.207025213337419	275722	33222	0.8875373592448728	0.7657789985471914	1.0281138266560665	0.9206244395658232
SLX-9396.FastSeqK	WWOX	chr16	TRUE	del	78099413	79212667	0.910050463406897	0.910050463406897	0.910050463406897	2	2	0.9180216896092368	0.9180216896092368	78384769	78384769	0.9180216896092368	0.9037527267510859	0.9037527267510859	0.9037527267510859
SLX-9394.FastSeqC	TP53	chr17	FALSE	del	7661779	7687550	0.9891113273105796	0.9891110152305272	0.9891111712705534	2	2	1.000360365792579	1.000360365792579	18947572	18947572	1.000360365792579	1.007653760410504	1.007653760410504	1.007653760410504
SLX-9394.FastSeqD	TP53	chr17	FALSE	del	7661779	7687550	0.9941213273078993	0.9941213273078993	0.9941213273078993	2	2	0.9949830635321341	0.9949830635321341	18256667	18256667	0.994983063532134	0.989656656415207	0.989656656415207	0.9896566564152071
SLX-9396.FastSeqB	TP53	chr17	FALSE	del	7661779	7687550	0.7340740231841341	0.7340740231841341	0.7340740231841341	2	2	0.6995873274954968	0.6995873274954968	21171948	21171948	0.6995873274954968	0.7562839986419809	0.7562839986419809	0.7562839986419809
SLX-9396.FastSeqC	TP53	chr17	FALSE	del	7661779	7687550	0.8566967630072155	0.8566967630072155	0.8566967630072155	2	2	0.862263324376957	0.862263324376957	12027218	12027218	0.862263324376957	0.8876113372694978	0.8876113372694978	0.8876113372694979
SLX-9396.FastSeqD	TP53	chr17	FALSE	del	7661779	7687550	0.6596445558223717	0.659630701797064	0.6596376288097179	2	2	0.9117472157769502	0.9117472157769502	21934290	21934290	0.9117472157769502	0.9659363289248456	0.9659363289248456	0.9659363289248456
SLX-9396.FastSeqE	TP53	chr17	FALSE	del	7661779	7687550	0.8732421053552449	0.8732421053552449	0.8732421053552449	2	2	0.845032755209962	0.845032755209962	21174036	21174036	0.845032755209962	0.8687421851506233	0.8687421851506233	0.8687421851506232
SLX-9396.FastSeqF	TP53	chr17	FALSE	del	7661779	7687550	0.7851119084593381	0.7851113092566777	0.7851116088580079	3	3	0.9552461348178876	0.9552461348178876	18037243	18037243	0.9552461348178874	0.9612609283887613	0.9612609283887613	0.9612609283887612
SLX-9396.FastSeqG	TP53	chr17	FALSE	del	7661779	7687550	0.7694018890939085	0.7694018890939085	0.7694018890939085	2	2	0.86300502960265435	0.86300502960265435	21212548	21212548	0.86300502960265435	0.9106698335919784	0.9106698335919784	0.9106698335919784
SLX-9396.FastSeqH	TP53	chr17	FALSE	del	7661779	7687550	0.8162852087467234	0.8162848853658601	0.8162850470562917	2	2	0.8337662299178581	0.8337662299178581	18257752	18257752	0.8337662299178581	0.8105651198853091	0.8105651198853091	0.8105651198853092
SLX-9396.FastSeqJ	TP53	chr17	FALSE	del	7661779	7687550	0.9382062313195438	0.9382062313195438	0.9382062313195438	2	2	0.9299368209632959	0.9299368209632959	21145396	21145396	0.9299368209632958	1.0013872557113346	1.0013872557113346	1.0013872557113346
SLX-9396.FastSeqK	TP53	chr17	FALSE	del	7661779	7687550	0.910084198925414	0.910084198925414	0.910084198925414	2	2	0.9180216896092368	0.9180216896092368	9264546	9264546	0.9180216896092368	0.9037527267510859	0.9037527267510859	0.903752726751086
SLX-9394.FastSeqC	ERBB2	chr17	FALSE	amp	39687914	39730426	0.9891798970477056	0.9891796313798377	0.9891797642137716	2	4	1.000360365792579	1.2539105937063602	4963176	77927	1.2302852712218504	1.007653760410504	1.007653760410504	1.007653760410504
SLX-9394.FastSeqD	ERBB2	chr17	FALSE	amp	39687914	39730426	0.9941298284245147	0.9941298284245147	0.9941298284245147	2	2	0.9949830635321341	0.9949830635321341	18540161	18540161	0.9949830635321341	0.989656656415207	0.989656656415207	0.989656656415207
SLX-9396.FastSeqB	ERBB2	chr17	FALSE	amp	39687914	39730426	1.0890257351882804	1.0887086396307388	1.0888671874095097	4	4	1.165796191256417	1.165796191256417	15990305	15990305	1.165796191256417	1.1687772485612455	1.1687772485612455	1.1687772485612455
SLX-9396.FastSeqC	ERBB2	chr17	FALSE	amp	39687914	39730426	1.3834003950464497	1.38326813830153	1.3833342666739898	3	3	1.1752973753399552	1.1752973753399552	16260047	16260047	1.1752973753399552	1.2167223586340676	1.2167223586340676	1.2167223586340676
SLX-9396.FastSeqD	ERBB2	chr17	FALSE	amp	39687914	39730426	0.8887199560107979	0.8887199560107979	0.8887199560107979	2	2	0.9117472157769502	0.9117472157769502	11345946	11345946	0.9117472157769502	0.9659363289248456	0.9659363289248456	0.9659363289248455
SLX-9396.FastSeqE	ERBB2	chr17	FALSE	amp	39687914	39730426	0.8732359679898164	0.8732359679898164	0.8732359679898164	2	2	0.845032755209962	0.845032755209962	9115593	9115593	0.8450327552099621	0.8827029962906549	0.8827029962906549	0.8827029962906549
SLX-9396.FastSeqF	ERBB2	chr17	FALSE	amp	39687914	39730426	1.1133168457165772	1.1132933427407399	1.1133050942286586	256	256	64.25851811763323	64.25851811763323	81619	81619	64.25851811763323	103.39337953402985	103.39337953402985	103.39337953402983
SLX-9396.FastSeqG	ERBB2	chr17	FALSE	amp	39687914	39730426	0.8493352429120865	0.8493349327827829	0.8493350878474347	2	2	0.86300502960265435	0.86300502960265435	18958827	18958827	0.8630050296026545	0.9106698335919784	0.9106698335919784	0.9106698335919783
SLX-9396.FastSeqH	ERBB2	chr17	FALSE	amp	39687914	39730426	1.0487644968896446	1.0487644883512641	1.0487644926204545	4	4	1.2418464410213144	1.2418464410213144	56205992	56205992	1.2418464410213144	1.0882424416708036	1.0882424416708036	1.0882424416708036
SLX-9396.FastSeqJ	ERBB2	chr17	FALSE	amp	39687914	39730426	0.9382343142965897	0.9382343142965897	0.9382343142965897	2	2	0.9299368209632959	0.9299368209632959	2173403	2173403	0.9299368209632959	1.0013872557113346	1.0013872557113346	1.0013872557113346
SLX-9396.FastSeqK	ERBB2	chr17	FALSE	amp	39687914	39730426	1.2913588121765305	1.2913054986079195	1.291332155392225	3	3	1.336014347629015	1.336014347629015	16551096	16551096	1.336014347629015	1.3584862845489447	1.3584862845489447	1.3584862845489447
SLX-9394.FastSeqC	GATA6	chr18	FALSE	amp	22169443	22202528	1.0232675956983084	1.0232668060288634	1.023267200863586	2	2	1.000360365792579	1.000360365792579	59454126	59454126	1.000360365792579	1.0424657608411214	1.0424657608411214	1.0424657608411214
SLX-9394.FastSeqD	GATA6	chr18	FALSE	amp	22169443	22202528	0.994132425554691	0.9941322832746137	0.9941323544146523	2	2	0.9949830635321341	0.9949830635321341	59330130	59330130	0.9949830635321342	0.9917167307382933	0.9917167307382933	0.9917167307382933
SLX-9396.FastSeqB	GATA6	chr18	FALSE	amp	22169443	22202528	1.421918208819556	1.4217854431339487	1.4218518259767525	7	7	1.8651094868977969	1.8651094868977969	2927913	2927913	1.8651094868977969	1.6888017748475639	1.6888017748475639	1.6888017748475639
SLX-9396.FastSeqC	GATA6	chr18	FALSE	amp	22169443	22202528	0.8566865288849136	0.8566864015635288	0.8566864652242212	2	2	0.862263324376957	0.862263324376957	18898436	18898436	0.862263324376957	0.9081484177215096	0.9081484177215096	0.9081484177215096
SLX-9396.FastSeqD	GATA6	chr18	FALSE	amp	22169443	22202528	0.8886591471533323	0.8886015073115635	0.8886303272324478	3	3	1.1839708186940903	1.1839708186940903	1398156	1398156	1.1839708186940903	1.2763287688289529	1.2763287688289529	1.2763287688289529
SLX-9396.FastSeqE	GATA6	chr18	FALSE	amp	22169443	22202528	1.0863577308116252	1.0863577308116252	1.0863577308116252	3	3	1.0907226106297636	1.0907226106297636	45064847	45064847	1.0907226106297636	1.109569472067845	1.109569472067845	1.109569472067845
SLX-9396.FastSeqF	GATA6	chr18	FALSE	amp	22169443	22202528	3.119292391425664	3.119292391425664	3.119292391425664	23	23	5.959457358755858	5.959457358755858	481268	481268	5.959457358755858	5.509800185532551	5.509800185532551	5.509800185532551
SLX-9396.FastSeqG	GATA6	chr18	FALSE	amp	22169443	22202528	1.3398549286300787	1.3398040392215589	1.339829483925819	5	5	1.7111098803869054	1.7111098803869054	6324290	6324290	1.7111098803869054	1.605474777431907	1.605474777431907	1.605474777431907
SLX-9396.FastSeqH	GATA6	chr18	FALSE	amp	22169443	22202528	1.2786381470541397	1.2786381470541397	1.2786381470541397	7	7	1.8539667576764989	1.8539667576764989	2164253	2164253	1.8539667576764989	1.684125907216832	1.684125907216832	1.684125907216832
SLX-9396.FastSeqJ	GATA6	chr18	FALSE	amp	22169443	22202528	0.9382240893913787	0.9382239073602315	0.9382239983758052	2	2	0.9299368209632959	0.9299368209632959	80130945	80130945	0.9299368209632959	0.9585994384929766	0.9585994384929766	0.9585994384929766
SLX-9396.FastSeqK	GATA6	chr18	FALSE	amp	22169443	22202528	0.9088378938389393	0.9088378938389393	0.9088378938389393	3	3	1.336014347629015	1.336014347629015	1021603	1021603	1.336014347629015	1.3831906290109648	1.3831906290109648	1.3831906290109648
SLX-9394.FastSeqC	SMAD4	chr18	FALSE	del	51028394	51085045	1.0232737626117936	1.023272885115731	1.0232733238637621	2	2	1.000360365792579	1.000360365792579	59454126	59454126	1.000360365792579	1.0424657608411214	1.0424657608411214	1.0424657608411214
SLX-9394.FastSeqD	SMAD4	chr18	FALSE	del	51028394	51085045	0.9941330461825696	0.9941330461825696	0.9941330461825696	2	2	0.9949830635321341	0.9949830635321341	59330130	59330130	0.994983063532134	0.9917167307382933	0.9917167307382933	0.9917167307382933
SLX-9396.FastSeqB	SMAD4	chr18	FALSE	del	51028394	51085045	0.5520709701825383	0.5520709701825383	0.5520709701825383	1	1	0.4664828956150367	0.4664828956150367	44085158	44085158	0.4664828956150367	0.5310795932476863	0.5310795932476863	0.5310795932476863
SLX-9396.FastSeqC	SMAD4	chr18	FALSE	del	51028394	51085045	0.8566901419166112	0.8566901419166112	0.8566901419166112	2	2	0.862263324376957	0.862263324376957	22842111	22842111	0.862263324376957	0.8950250709279725	0.8950250709279725	0.8950250709279725
SLX-9396.FastSeqD	SMAD4	chr18	FALSE	del	51028394	51085045	0.6433345776844996	0.6433345776844996	0.6433345776844996	1	1	0.6395236128598102	0.6395236128598102	17679458	17679458	0.6395236128598102	0.708087719107272	0.708087719107272	0.7080877191072721
SLX-9396.FastSeqE	SMAD4	chr18	FALSE	del	51028394	51085045	0.651625824981001	0.6516235278089764	0.6516246763949887	1	1	0.5993428997901603	0.5993428997901603	30321801	30321801	0.5993428997901603	0.6561056272959804	0.6561056272959804	0.6561056272959803
SLX-9396.FastSeqF	SMAD4	chr18	FALSE	del	51028394	51085045	0.7852474184234479	0.7852474184234479	0.7852474184234479	2	2	0.705035573620989	0.705035573620989	41701405	41701405	0.7050355736209891	0.7780851765554186	0.7780851765554186	0.7780851765554186
SLX-9396.FastSeqG	SMAD4	chr18	FALSE	del	51028394	51085045	0.6049949851952513	0.6049949851952513	0.6049949851952513	1	1	0.5803034126745708	0.5803034126745708	40146375	40146375	0.5803034126745708	0.6189951454187228	0.6189951454187228	0.6189951454187228
SLX-9396.FastSeqH	SMAD4	chr18	FALSE	del	51028394	51085045	1.0487483664933435	1.0487483664933435	1.0487483664933435	2	2	0.8337662299178581	0.8337662299178581	1258620	1258620	0.833766229917858	0.8016253293993937	0.8016253293993937	0.8016253293993937
SLX-9396.FastSeqJ	SMAD4	chr18	FALSE	del	51028394	51085045	0.9382266618536387	0.9382264326245509	0.9382265472390947	2	2	0.9299368209632959	0.9299368209632959	80130945	80130945	0.9299368209632959	0.9585994384929766	0.9585994384929766	0.9585994384929766
SLX-9396.FastSeqK	SMAD4	chr18	FALSE	del	51028394	51085045	0.516303100555306	0.516303100555306	0.516303100555306	1	1	0.5000290315894586	0.5000290315894586	54629929	54629929	0.5000290315894586	0.5147700417169986	0.5147700417169986	0.5147700417169986
SLX-9394.FastSeqC	CCNE1	chr19	FALSE	amp	29811898	29824308	0.9890274592167603	0.9890274567232084	0.9890274579699843	2	2	1.000360365792579	1.000360365792579	7346922	7346922	1.000360365792579	0.9828205985452511	0.9828205985452511	0.9828205985452511
SLX-9394.FastSeqD	CCNE1	chr19	FALSE	amp	29811898	29824308	0.9941351289061708	0.9941351289061708	0.9941351289061708	2	2	0.9949830635321341	0.9949830635321341	26817746	26817746	0.9949830635321341	0.9835020740262483	0.9835020740262483	0.9835020740262483
SLX-9396.FastSeqB	CCNE1	chr19	FALSE	amp	29811898	29824308	0.9322506561106935	0.9305298593278274	0.9313902577192604	4	4	1.165796191256417	1.165796191256417	22302591	22302591	1.165796191256417	1.0651082033934176	1.0651082033934176	1.0651082033934176
SLX-9396.FastSeqC	CCNE1	chr19	FALSE	amp	29811898	29824308	0.8566823545404623	0.8566625252920514	0.8566724399162569	2	2	0.862263324376957	0.862263324376957	58515675	58515675	0.862263324376957	0.8863816991948673	0.8863816991948673	0.8863816991948673
SLX-9396.FastSeqD	CCNE1	chr19	FALSE	amp	29811898	29824308	0.8886521432013765	0.8886498632768252	0.8886510032391008	2	2	0.9117472157769502	0.9117472157769502	12635765	12635765	0.9117472157769502	0.9585994384929766	0.9585994384929766	0.9585994384929766
SLX-9396.FastSeqE	CCNE1	chr19	FALSE	amp	29811898	29824308	1.327526254770104	1.327491576367163	1.3275089155686337	4	4	1.336412466049565	1.336412466049565	6387545	6387545	1.336412466049565	1.136816973236014	1.136816973236014	1.136816973236014
SLX-9396.FastSeqF	CCNE1	chr19	FALSE	amp	29811898	29824308	1.113497262282047	1.1133787686932068	1.1134380154876269	4	4	1.2054566960147861	1.2054566960147861	2086515	2086515	1.2054566960147861	1.1744619712136535	1.1744619712136535	1.1744619712136535
SLX-9396.FastSeqG	CCNE1	chr19	FALSE	amp	29811898	29824308	0.8481663613996587	0.8481644904039742	0.8481654259018165	2	2	0.86300502960265435	0.86300502960265435	27398819	27398819	0.86300502960265435	0.9031265101518223	0.9031265101518223	0.9031265101518223
SLX-9396.FastSeqH	CCNE1	chr19	FALSE	amp	29811898	29824308	1.2785985355406204	1.2785964897578832	1.278597512649252	6	6	1.6499266521247709	1.6499266521247709	6919774	6919774	1.6499266521247709	1.4399313185146858	1.4399313185146858	1.4399313185146856
SLX-9396.FastSeqJ	CCNE1	chr19	FALSE	amp	29811898	29824308	0.9419652980531604	0.9419534317384574	0.9419593648958089	3	3	1.0684810171503576	1.0684810171503576	13441582	13441582	1.0684810171503576	0.9780634734473393	0.9780634734473393	0.9780634734473393
SLX-9396.FastSeqK	CCNE1	chr19	FALSE	amp	29811898	29824308	3.193194363095592	1.2912211316940887	2.2422077473948403	6	6	2.58999232168835	2.58999232168835	646106	646106	2.58999232168835	2.5210067831659715	2.5210067831659715	2.5210067831659715
SLX-9394.FastSeqC	MACROD2	chr20	TRUE	del	13995369	16053197	0.9890441913990564	0.9890441622537072	0.9890441719688235	2	2	1.000360365792579	1.000360365792579	17229723	17229723	1.000360365792579	1.0034717485095028	1.0034717485095028	1.0034717485095028
SLX-9394.FastSeqD	MACROD2	chr20	TRUE	del	13995369	16053197	0.9941315106075111	0.9941315106075111	0.9941315106075111	2	2	0.9949830635321341	0.9949830635321341	25698514	25698514	0.9949830635321341	0.9972312513520695	0.9972312513520695	0.9972312513520694
SLX-9396.FastSeqB	MACROD2	chr20	TRUE	del	13995369	16053197	1.0989072305809262	1.0988648891845456	1.0988861597856276	4	4	1.165796191256417	1.165796191256417	25826906	25826906	1.165796191256417	1.1631200415478509	1.1631200415478509	1.1631200415478509
SLX-9396.FastSeqC	MACROD2	chr20	TRUE	del	13995369	16053197	0.8566655106284299	0.8566652420056302	0.8566654178449565	2	2	0.862263324376957	0.862263324376957	16093869	16093869	0.862263324376957	0.9056339830178228	0.9056339830178228	0.9056339830178228
SLX-9396.FastSeqD	MACROD2	chr20	TRUE	del	13995369	16053197	1.1469101217049182	1.1469043764632552	1.1469062915438095	2	3	0.9117472157769502	1.1839708186940903	319962	14853098	1.1416107237637723	1.252664438624128	1.252664438624128	1.252664438624128
SLX-9396.FastSeqE	MACROD2	chr20	TRUE	del	13995369	16053197	0.8732666510003959	0.8732565081075416	0.8732631633297436	2	2	0.845032755209962	0.845032755209962	18557172	18557172	0.845032755209962	0.8882267958424049	0.8882267958424049	0.888226795842405
SLX-9396.FastSeqF	MACROD2	chr20	TRUE	del	13995369	16053197	1.1131188290376017	1.1130707732647058	1.1130882276088994	4	4	1.2054566960147861	1.2054566960147861	23979892	23979892	1.2054566960147861	1.1925088723306316	1.1925088723306316	1.1925088723306316
SLX-9396.FastSeqG	MACROD2	chr20	TRUE	del	13995369	16053197	1.0943915228449799	1.094369235456868	1.094383820193365	2	3	0.86300502960265435	1.1457066465307382	106255	15371493	1.1309362677196015	1.1801743433362017	1.1801743433362017	1.1801743433362015
SLX-9396.FastSeqH	MACROD2	chr20	TRUE	del	13995369	16053197	1.0487980736015758	1.0487908648833877	1.0487956481052338	3	3	1.0378063354695863	1.0378063354695863	26141763	26141763	1.0378063354695863	1.0431885935298582	1.0431885935298582	1.0431885935298582
SLX-9396.FastSeqJ	MACROD2	chr20	TRUE	del	13995369	16053197	1.1096225582283774	1.1096221474505965	1.1096223308360735	2	3	0.9299368209632959	1.0684810171503576	432029	14769758	1.0393890416047291	1.1352421021460646	1.1352421021460646	1.1352421021460648
SLX-9396.FastSeqK	MACROD2	chr20	TRUE	del	13995369	16053197	0.8991627084024147	0.5161516668003278	0.6438220140010235	0	2	0.08203637356968026	0.9180216896092368	242920	11129619	0.7087490732652836	0.16992853023834237	0.9375710964571098	0.6731890667883428
SLX-9394.FastSeqC	RUNX1	chr21	TRUE	del	34787801	36004667	0.9890582298196547	0.9890582067114191	0.9890582181958067	2	2	1.000360365792579	1.000360365792579	33624316	33624316	1.000360365792579	0.9719809879813525	0.9719809879813525	0.9719809879813524
SLX-9394.FastSeqD	RUNX1	chr21	TRUE	del	34787801	36004667	0.9941523137032101	0.9941445031147759	0.9941491835892916	2	2	0.9949830635321341	0.9949830635321341	33458857	33458857	0.9949830635321342	0.989656656415207	0.989656656415207	0.9896566564152068
SLX-9396.FastSeqB	RUNX1	chr21	TRUE	del	34787801	36004667	1.2863569108495951	1.0977294481362847	1.2141896116676616	5	5	1.398900623136877	1.398900623136877	32790020	32790020	1.398900623136877	1.3360740783900993	1.3360740783900993	1.3360740783900993
SLX-9396.FastSeqC	RUNX1	chr21	TRUE	del	34787801	36004667	0.8566988144327047	0.8566897697201413	0.8566911612143818	2	2	0.862263324376957	0.862263324376957	26398407	26398407	0.862263324376957	0.8981323728839342	0.8981323728839342	0.8981323728839341
SLX-9396.FastSeqD	RUNX1	chr21	TRUE	del	34787801	36004667	0.888757144074446	0.8887178772329152	0.8887209055245086	2	2	0.9117472157769502	0.9117472157769502	32355123	32355123	0.9117472157769502	0.9746796308915489	0.9746796308915489	0.9746796308915489
SLX-9396.FastSeqE	RUNX1	chr21	TRUE	del	34787801	36004667	0.8732676254879173	0.8732520546897459	0.873258164245929	2	2	0.845032755209962	0.845032755209962	33604921	33604921	0.845032755209962	0.8675386871520679	0.8675386871520679	0.8675386871520678
SLX-9396.FastSeqF	RUNX1	chr21	TRUE	del	34787801	36004667	0.7852800697209298	0.7852316601361384	0.7852519440246643	2	2	0.705035573620989	0.705035573620989	15517485	15517485	0.705035573620989	0.8044083709419158	0.8044083709419158	0.8044083709419158
SLX-9396.FastSeqG	RUNX1	chr21	TRUE	del	34787801	36004667	0.8493327192164706	0.8493037030839186	0.8493233673417843	1	2	0.5803034126745708	0.86300502960265435	120813	20914264	0.8347027736064889	0.8888426811665702	0.8888426811665702	0.8888426811665702
SLX-9396.FastSeqH	RUNX1	chr21	TRUE	del	34787801	36004667	0.8162825695223267	0.8162456131760418	0.816276427999121	2	2	0.8337662299178581	0.8337662299178581	18838376	18838376	0.8337662299178581	0.8247335486100814	0.8247335486100814	0.8247335486100814
SLX-9396.FastSeqJ	RUNX1	chr21	TRUE	del	34787801	36004667	0.9382268097200558	0.9382158964209186	0.9382200929210883	2	2	0.9299368209632959	0.9299368209632959	18789356	18789356	0.9299368209632959	0.9375710964571098	0.9375710964571098	0.9375710964571098
SLX-9396.FastSeqK	RUNX1	chr21	TRUE	del	34787801	36004667	0.8983664789085555	0.8983594571023095	0.8983631488564144	2	2	0.9180216896092368	0.9180216896092368	24089307	24089307	0.9180216896092367	0.9163686446753513	0.9163686446753513	0.9163686446753512
