# Supplementary material for: Low-cost and clinically applicable copy number profiling using repeat DNA
Source: BMC Genomics. 2022 Aug 17;23:599. doi: 10.1186/s12864-022-08681-8 (PMC9386984; doi:10.1186/s12864-022-08681-8)
Supplement: Supplementary file 6 — Additional file 6 Supplementary Table S6. [file 12864_2022_8681_MOESM6_ESM.csv]

hgnc_symbol	chr	gene_start	gene_end	loci_inside_gene	recurrent_amp_or_del	locus_leftPos	locus_strand	loci_id
ARID1A	chr1	26696033	26782104	FALSE	del	24672008	-	163
ARID1A	chr1	26696033	26782104	FALSE	del	28684719	+	177
MCL1	chr1	150574551	150579738	FALSE	amp	148096888	-	1964
MCL1	chr1	150574551	150579738	FALSE	amp	152666131	-	1986
PARD3B	chr2	204545793	205620162	TRUE	del	204802821	+	8091
PARD3B	chr2	204545793	205620162	TRUE	del	204959078	-	8097
PARD3B	chr2	204545793	205620162	TRUE	del	204998150	+	8100
PARD3B	chr2	204545793	205620162	TRUE	del	205203552	-	8108
FHIT	chr3	59749310	61251459	TRUE	del	60209914	+	9859
FHIT	chr3	59749310	61251459	TRUE	del	60444675	+	9865
FHIT	chr3	59749310	61251459	TRUE	del	60485632	+	9868
FHIT	chr3	59749310	61251459	TRUE	del	60587331	+	9871
FHIT	chr3	59749310	61251459	TRUE	del	61039683	+	9880
FHIT	chr3	59749310	61251459	TRUE	del	61100160	-	9884
FHIT	chr3	59749310	61251459	TRUE	del	61123331	+	9886
FHIT	chr3	59749310	61251459	TRUE	del	61190911	+	9888
FHIT	chr3	59749310	61251459	TRUE	del	61246675	+	9892
PRKCI	chr3	170222365	170305981	FALSE	amp	170004660	-	12534
PRKCI	chr3	170222365	170305981	FALSE	amp	170615412	-	12543
CCSER1	chr4	90127535	91601913	TRUE	del	90203296	-	15359
CCSER1	chr4	90127535	91601913	TRUE	del	90417028	+	15367
CCSER1	chr4	90127535	91601913	TRUE	del	90592014	+	15373
CCSER1	chr4	90127535	91601913	TRUE	del	90651519	+	15380
CCSER1	chr4	90127535	91601913	TRUE	del	90667442	-	15384
CCSER1	chr4	90127535	91601913	TRUE	del	91229814	+	15392
CCSER1	chr4	90127535	91601913	TRUE	del	91259541	-	15394
CCSER1	chr4	90127535	91601913	TRUE	del	91425988	-	15397
CCSER1	chr4	90127535	91601913	TRUE	del	91505041	-	15403
PDE4D	chr5	58969038	60522120	TRUE	del	58996118	+	19422
PDE4D	chr5	58969038	60522120	TRUE	del	60095150	-	19435
PDE4D	chr5	58969038	60522120	TRUE	del	60296921	+	19438
PDE4D	chr5	58969038	60522120	TRUE	del	60345276	+	19442
PDE4D	chr5	58969038	60522120	TRUE	del	60454628	+	19446
PDE4D	chr5	58969038	60522120	TRUE	del	60492722	+	19449
VEGFA	chr6	43770184	43786487	FALSE	amp	40983480	-	22921
VEGFA	chr6	43770184	43786487	FALSE	amp	44745409	-	22939
MYB	chr6	135181315	135219173	FALSE	amp	134747130	-	25554
MYB	chr6	135181315	135219173	FALSE	amp	135560350	-	25563
PARK2	chr6	161347420	162727771	TRUE	del	161861405	+	26105
PARK2	chr6	161347420	162727771	TRUE	del	162102138	-	26112
PARK2	chr6	161347420	162727771	TRUE	del	162281246	+	26116
EGFR	chr7	55019021	55256620	FALSE	amp	54925464	+	27249
EGFR	chr7	55019021	55256620	FALSE	amp	55456779	+	27256
CDK6	chr7	92604921	92836594	TRUE	amp	92776010	-	27883
MET	chr7	116672390	116798386	TRUE	amp	116789905	-	28498
EPHB6	chr7	142855061	142871094	FALSE	amp	142724086	-	28994
EPHB6	chr7	142855061	142871094	FALSE	amp	142935363	-	28995
GATA4	chr8	11676959	11760002	FALSE	amp	11433044	+	29492
GATA4	chr8	11676959	11760002	FALSE	amp	11814968	-	29497
MYC	chr8	127735434	127741434	FALSE	amp	127132149	+	32252
MYC	chr8	127735434	127741434	FALSE	amp	128256735	+	32276
PTPRD	chr9	8314246	10612723	TRUE	del	8337430	+	32783
PTPRD	chr9	8314246	10612723	TRUE	del	8927308	-	32786
PTPRD	chr9	8314246	10612723	TRUE	del	8967853	-	32789
PTPRD	chr9	8314246	10612723	TRUE	del	9021953	+	32790
PTPRD	chr9	8314246	10612723	TRUE	del	9084382	+	32794
PTPRD	chr9	8314246	10612723	TRUE	del	9338792	-	32801
PTPRD	chr9	8314246	10612723	TRUE	del	9368861	-	32807
PTPRD	chr9	8314246	10612723	TRUE	del	9579537	-	32811
PTPRD	chr9	8314246	10612723	TRUE	del	9657432	+	32814
PTPRD	chr9	8314246	10612723	TRUE	del	10423285	+	32830
PTPRD	chr9	8314246	10612723	TRUE	del	10468480	+	32835
PTPRD	chr9	8314246	10612723	TRUE	del	10487682	+	32839
PTPRD	chr9	8314246	10612723	TRUE	del	10491813	-	32843
PTPRD	chr9	8314246	10612723	TRUE	del	10529549	+	32846
PTPRD	chr9	8314246	10612723	TRUE	del	10579023	-	32851
CDKN2A	chr9	21967753	21995301	FALSE	del	21887211	-	33163
CDKN2A	chr9	21967753	21995301	FALSE	del	22328593	-	33172
FGFR2	chr10	121478334	121598458	FALSE	amp	121452328	-	37022
FGFR2	chr10	121478334	121598458	FALSE	amp	121700063	+	37025
CCND1	chr11	69641087	69654474	FALSE	amp	65836879	+	38675
CCND1	chr11	69641087	69654474	FALSE	amp	71122477	+	38687
FGF19	chr11	69698232	69704642	FALSE	amp	65836879	+	38675
FGF19	chr11	69698232	69704642	FALSE	amp	71122477	+	38687
FGF4	chr11	69771016	69775403	FALSE	amp	65836879	+	38675
FGF4	chr11	69771016	69775403	FALSE	amp	71122477	+	38687
FGF3	chr11	69810224	69819024	FALSE	amp	65836879	+	38675
FGF3	chr11	69810224	69819024	FALSE	amp	71122477	+	38687
ATM	chr11	108222484	108369102	TRUE	del	108256617	-	39599
KRAS	chr12	25204789	25250936	FALSE	amp	25139678	+	40555
KRAS	chr12	25204789	25250936	FALSE	amp	25660541	-	40564
MDM2	chr12	68808172	68850686	FALSE	amp	68421525	+	41505
MDM2	chr12	68808172	68850686	FALSE	amp	68892946	+	41509
KLF5	chr13	73054976	73077542	FALSE	amp	72948058	+	43963
KLF5	chr13	73054976	73077542	FALSE	amp	73078599	-	43967
RBFOX1	chr16	6019094	7713338	TRUE	del	6116249	+	47858
RBFOX1	chr16	6019094	7713338	TRUE	del	6134945	-	47861
RBFOX1	chr16	6019094	7713338	TRUE	del	6222801	-	47862
RBFOX1	chr16	6019094	7713338	TRUE	del	6282486	-	47867
RBFOX1	chr16	6019094	7713338	TRUE	del	6355234	-	47869
RBFOX1	chr16	6019094	7713338	TRUE	del	6453212	-	47871
RBFOX1	chr16	6019094	7713338	TRUE	del	6606466	-	47876
RBFOX1	chr16	6019094	7713338	TRUE	del	6688737	-	47879
RBFOX1	chr16	6019094	7713338	TRUE	del	6842771	-	47883
RBFOX1	chr16	6019094	7713338	TRUE	del	6973877	-	47887
RBFOX1	chr16	6019094	7713338	TRUE	del	7215008	-	47891
RBFOX1	chr16	6019094	7713338	TRUE	del	7571062	+	47898
RBFOX1	chr16	6019094	7713338	TRUE	del	7594075	-	47901
WWOX	chr16	78099413	79212667	TRUE	del	78553106	+	48772
TP53	chr17	7661779	7687550	FALSE	del	7082201	-	48984
TP53	chr17	7661779	7687550	FALSE	del	8682538	-	48987
ERBB2	chr17	39687914	39730426	FALSE	amp	37763672	-	49300
ERBB2	chr17	39687914	39730426	FALSE	amp	40297458	+	49306
GATA6	chr18	22169443	22202528	FALSE	amp	21796373	+	50076
GATA6	chr18	22169443	22202528	FALSE	amp	22495834	-	50084
SMAD4	chr18	51028394	51085045	FALSE	del	50567189	-	50678
SMAD4	chr18	51028394	51085045	FALSE	del	51092948	-	50682
CCNE1	chr19	29811898	29824308	FALSE	amp	29559440	+	51543
CCNE1	chr19	29811898	29824308	FALSE	amp	30398489	-	51556
MACROD2	chr20	13995369	16053197	TRUE	del	14737053	-	52092
MACROD2	chr20	13995369	16053197	TRUE	del	14812400	+	52097
MACROD2	chr20	13995369	16053197	TRUE	del	15377972	+	52102
RUNX1	chr21	34787801	36004667	TRUE	del	35093459	-	53241
RUNX1	chr21	34787801	36004667	TRUE	del	35182884	-	53243
RUNX1	chr21	34787801	36004667	TRUE	del	35220209	+	53245
RUNX1	chr21	34787801	36004667	TRUE	del	35315389	+	53250
RUNX1	chr21	34787801	36004667	TRUE	del	35380652	+	53253
RUNX1	chr21	34787801	36004667	TRUE	del	35595240	+	53260
RUNX1	chr21	34787801	36004667	TRUE	del	35645734	+	53263
RUNX1	chr21	34787801	36004667	TRUE	del	35699296	+	53265
RUNX1	chr21	34787801	36004667	TRUE	del	35777554	-	53269
RUNX1	chr21	34787801	36004667	TRUE	del	35794249	-	53272
RUNX1	chr21	34787801	36004667	TRUE	del	35875908	+	53276
RUNX1	chr21	34787801	36004667	TRUE	del	35899782	+	53278
RUNX1	chr21	34787801	36004667	TRUE	del	35903711	+	53280
