# Supplementary material for: Low-cost and clinically applicable copy number profiling using repeat DNA
Source: BMC Genomics. 2022 Aug 17;23:599. doi: 10.1186/s12864-022-08681-8 (PMC9386984; doi:10.1186/s12864-022-08681-8)
Supplement: Supplementary file 7 — Additional file 7 Supplementary Table S7. [file 12864_2022_8681_MOESM7_ESM.csv]

chr	leftPos	strand	loci_id	present_after_filtering_loci_in_OAC_experiment
chr1	800730	+	1	FALSE
chr1	882779	-	2	TRUE
chr1	2366307	+	3	FALSE
chr1	3617459	+	4	FALSE
chr1	3954290	-	5	FALSE
chr1	4045043	+	6	FALSE
chr1	4045044	+	7	TRUE
chr1	4045045	+	8	FALSE
chr1	4045046	+	9	FALSE
chr1	4080807	+	10	TRUE
chr1	4080809	+	11	FALSE
chr1	4104869	+	12	FALSE
chr1	4269785	+	13	FALSE
chr1	4309373	+	14	FALSE
chr1	4309374	+	15	TRUE
chr1	4309376	+	16	FALSE
chr1	4350099	+	17	FALSE
chr1	4350130	+	18	FALSE
chr1	4350131	+	19	TRUE
chr1	4350132	+	20	FALSE
chr1	4364661	+	21	FALSE
chr1	4404252	-	22	FALSE
chr1	4404253	-	23	FALSE
chr1	4404254	-	24	TRUE
chr1	4598032	+	25	FALSE
chr1	4704257	-	26	FALSE
chr1	4846501	-	27	FALSE
chr1	4846503	-	28	FALSE
chr1	4846504	-	29	TRUE
chr1	4846505	-	30	FALSE
chr1	4859872	-	31	FALSE
chr1	4860863	-	32	FALSE
chr1	4874965	-	33	FALSE
chr1	4874966	-	34	FALSE
chr1	4950355	+	35	FALSE
chr1	4950356	+	36	TRUE
chr1	4950357	+	37	FALSE
chr1	5182025	-	38	FALSE
chr1	5544388	+	39	FALSE
chr1	5544390	+	40	FALSE
chr1	5630645	-	41	TRUE
chr1	5642632	+	42	TRUE
chr1	5654623	+	43	FALSE
chr1	5715244	+	44	TRUE
chr1	5783848	+	45	FALSE
chr1	5806994	+	46	TRUE
chr1	5806995	+	47	FALSE
chr1	5806996	+	48	FALSE
chr1	5825701	+	49	FALSE
chr1	5825703	+	50	FALSE
chr1	5895162	+	51	FALSE
chr1	7170414	-	52	FALSE
chr1	7170415	-	53	FALSE
chr1	7213706	-	54	FALSE
chr1	7213708	-	55	FALSE
chr1	7244721	+	56	TRUE
chr1	7255117	+	57	FALSE
chr1	7411858	-	58	FALSE
chr1	7598035	-	59	FALSE
chr1	8049221	-	60	FALSE
chr1	8113703	-	61	FALSE
chr1	8445771	-	62	FALSE
chr1	8445773	-	63	FALSE
chr1	9659143	+	64	TRUE
chr1	9663683	-	65	TRUE
chr1	9880078	-	66	FALSE
chr1	10082758	-	67	FALSE
chr1	10082759	-	68	FALSE
chr1	10082760	-	69	FALSE
chr1	11083727	-	70	FALSE
chr1	11167074	+	71	FALSE
chr1	11167075	+	72	TRUE
chr1	11269184	-	73	FALSE
chr1	11419371	-	74	FALSE
chr1	12673042	+	75	TRUE
chr1	12682880	+	76	TRUE
chr1	12802047	-	77	TRUE
chr1	12802048	-	78	FALSE
chr1	12813086	-	79	FALSE
chr1	12813087	-	80	FALSE
chr1	12867960	-	81	FALSE
chr1	13669591	-	82	FALSE
chr1	13669593	-	83	TRUE
chr1	13840786	+	84	FALSE
chr1	13987270	-	85	FALSE
chr1	13987271	-	86	TRUE
chr1	13987272	-	87	FALSE
chr1	14003183	+	88	TRUE
chr1	14003184	+	89	FALSE
chr1	14003185	+	90	FALSE
chr1	14073498	-	91	FALSE
chr1	14073500	-	92	FALSE
chr1	14086301	-	93	FALSE
chr1	14234384	+	94	FALSE
chr1	14246153	+	95	TRUE
chr1	14332983	-	96	FALSE
chr1	14332984	-	97	FALSE
chr1	14332985	-	98	FALSE
chr1	14332986	-	99	TRUE
chr1	14355528	-	100	FALSE
chr1	14355530	-	101	TRUE
chr1	14355531	-	102	FALSE
chr1	14466474	+	103	TRUE
chr1	14466476	+	104	FALSE
chr1	14466515	+	105	FALSE
chr1	14491402	-	106	FALSE
chr1	14491419	-	107	FALSE
chr1	14680562	-	108	TRUE
chr1	14963728	-	109	FALSE
chr1	14963729	-	110	FALSE
chr1	14963730	-	111	TRUE
chr1	14963731	-	112	FALSE
chr1	14963732	-	113	FALSE
chr1	15699289	-	114	FALSE
chr1	15699290	-	115	FALSE
chr1	15699291	-	116	FALSE
chr1	15699292	-	117	TRUE
chr1	17170440	-	118	FALSE
chr1	17807824	+	119	FALSE
chr1	17807826	+	120	FALSE
chr1	18011385	+	121	FALSE
chr1	18135361	-	122	FALSE
chr1	18164834	-	123	FALSE
chr1	18452046	+	124	TRUE
chr1	18452048	+	125	FALSE
chr1	18462865	+	126	FALSE
chr1	19791133	+	127	FALSE
chr1	19791134	+	128	FALSE
chr1	19791135	+	129	FALSE
chr1	19791138	+	130	FALSE
chr1	20007587	+	131	FALSE
chr1	20248584	+	132	FALSE
chr1	20251223	-	133	FALSE
chr1	20251225	-	134	TRUE
chr1	20267852	-	135	FALSE
chr1	20287646	-	136	FALSE
chr1	20287647	-	137	FALSE
chr1	20287648	-	138	TRUE
chr1	20408471	+	139	FALSE
chr1	20819664	+	140	FALSE
chr1	20873790	-	141	TRUE
chr1	21093934	+	142	FALSE
chr1	21094601	+	143	FALSE
chr1	21460320	-	144	FALSE
chr1	21460322	-	145	FALSE
chr1	21460323	-	146	FALSE
chr1	21460324	-	147	TRUE
chr1	21460325	-	148	FALSE
chr1	22699427	+	149	FALSE
chr1	22706446	+	150	FALSE
chr1	22938179	-	151	FALSE
chr1	23851838	+	152	FALSE
chr1	24268542	-	153	FALSE
chr1	24268543	-	154	FALSE
chr1	24268544	-	155	TRUE
chr1	24268545	-	156	FALSE
chr1	24485578	-	157	FALSE
chr1	24485579	-	158	FALSE
chr1	24485580	-	159	TRUE
chr1	24520662	+	160	FALSE
chr1	24672006	-	161	FALSE
chr1	24672007	-	162	FALSE
chr1	24672008	-	163	TRUE
chr1	24888910	-	164	FALSE
chr1	25116084	-	165	FALSE
chr1	25461191	+	166	FALSE
chr1	25472308	-	167	FALSE
chr1	25472314	-	168	FALSE
chr1	25811026	-	169	FALSE
chr1	27208075	-	170	FALSE
chr1	27385139	+	171	FALSE
chr1	27501468	+	172	FALSE
chr1	27501499	+	173	FALSE
chr1	27923870	+	174	FALSE
chr1	27923872	+	175	FALSE
chr1	28684718	+	176	FALSE
chr1	28684719	+	177	TRUE
chr1	28684720	+	178	FALSE
chr1	28684721	+	179	FALSE
chr1	28684722	+	180	FALSE
chr1	28981994	-	181	FALSE
chr1	29301683	-	182	FALSE
chr1	29589689	-	183	FALSE
chr1	29589690	-	184	FALSE
chr1	29589691	-	185	TRUE
chr1	29589692	-	186	FALSE
chr1	29589710	-	187	FALSE
chr1	29887869	+	188	FALSE
chr1	29887871	+	189	FALSE
chr1	29994946	-	190	FALSE
chr1	30155191	-	191	FALSE
chr1	30155193	-	192	FALSE
chr1	30155194	-	193	FALSE
chr1	30155195	-	194	TRUE
chr1	30453685	-	195	FALSE
chr1	30453687	-	196	FALSE
chr1	30499378	+	197	FALSE
chr1	30547685	+	198	FALSE
chr1	30547686	+	199	FALSE
chr1	30581384	-	200	FALSE
chr1	30581385	-	201	FALSE
chr1	30581386	-	202	TRUE
chr1	30581387	-	203	FALSE
chr1	31495312	-	204	FALSE
chr1	31565859	+	205	FALSE
chr1	31565860	+	206	TRUE
chr1	31565861	+	207	FALSE
chr1	31565862	+	208	FALSE
chr1	31852290	-	209	FALSE
chr1	33124620	-	210	FALSE
chr1	33207045	-	211	FALSE
chr1	33207048	-	212	FALSE
chr1	33207050	-	213	FALSE
chr1	33757137	+	214	FALSE
chr1	33835482	+	215	FALSE
chr1	34016254	-	216	TRUE
chr1	34016255	-	217	FALSE
chr1	34085210	+	218	FALSE
chr1	34087451	+	219	FALSE
chr1	34513279	-	220	FALSE
chr1	34513281	-	221	TRUE
chr1	34513282	-	222	FALSE
chr1	34517476	+	223	FALSE
chr1	34557183	+	224	TRUE
chr1	34717464	-	225	FALSE
chr1	34717465	-	226	TRUE
chr1	34717466	-	227	FALSE
chr1	34773479	+	228	FALSE
chr1	35054236	-	229	FALSE
chr1	35798269	-	230	FALSE
chr1	35798270	-	231	TRUE
chr1	35798271	-	232	FALSE
chr1	36028345	-	233	FALSE
chr1	36683613	-	234	TRUE
chr1	36683614	-	235	FALSE
chr1	36759289	+	236	FALSE
chr1	37059821	-	237	FALSE
chr1	37059822	-	238	FALSE
chr1	37059823	-	239	TRUE
chr1	37154826	-	240	FALSE
chr1	37166981	-	241	TRUE
chr1	37185926	+	242	FALSE
chr1	37218791	-	243	FALSE
chr1	37335257	+	244	FALSE
chr1	37335259	+	245	FALSE
chr1	37339364	-	246	FALSE
chr1	37375121	-	247	FALSE
chr1	37375122	-	248	FALSE
chr1	37375123	-	249	TRUE
chr1	37738981	+	250	FALSE
chr1	37738982	+	251	FALSE
chr1	37974061	+	252	FALSE
chr1	37974062	+	253	FALSE
chr1	38424186	-	254	FALSE
chr1	38629252	-	255	FALSE
chr1	38629255	-	256	FALSE
chr1	38739636	-	257	FALSE
chr1	38771170	+	258	FALSE
chr1	38845456	+	259	TRUE
chr1	38845457	+	260	FALSE
chr1	38845465	+	261	FALSE
chr1	40008062	+	262	FALSE
chr1	40455706	-	263	TRUE
chr1	40527480	+	264	TRUE
chr1	40527482	+	265	FALSE
chr1	40565512	+	266	FALSE
chr1	40578953	+	267	TRUE
chr1	40578954	+	268	FALSE
chr1	40578955	+	269	FALSE
chr1	40598066	-	270	TRUE
chr1	41093353	+	271	FALSE
chr1	41131653	-	272	FALSE
chr1	41182179	+	273	FALSE
chr1	41211996	+	274	TRUE
chr1	41211997	+	275	FALSE
chr1	41211998	+	276	FALSE
chr1	41229569	+	277	FALSE
chr1	41229570	+	278	TRUE
chr1	41229571	+	279	FALSE
chr1	41229572	+	280	FALSE
chr1	41346800	-	281	TRUE
chr1	41548974	-	282	FALSE
chr1	41798119	+	283	FALSE
chr1	41843861	-	284	FALSE
chr1	41843862	-	285	TRUE
chr1	41963498	+	286	FALSE
chr1	41970514	+	287	FALSE
chr1	42053395	-	288	FALSE
chr1	42053397	-	289	FALSE
chr1	42053398	-	290	FALSE
chr1	42053399	-	291	TRUE
chr1	42065191	+	292	FALSE
chr1	42066109	+	293	TRUE
chr1	42066110	+	294	FALSE
chr1	42077977	+	295	FALSE
chr1	42094251	-	296	FALSE
chr1	42094252	-	297	FALSE
chr1	42098149	+	298	TRUE
chr1	42105450	+	299	FALSE
chr1	42105452	+	300	FALSE
chr1	42105454	+	301	FALSE
chr1	42248853	-	302	TRUE
chr1	42563435	+	303	FALSE
chr1	42563436	+	304	TRUE
chr1	42563437	+	305	FALSE
chr1	42563439	+	306	FALSE
chr1	42569956	+	307	TRUE
chr1	42569957	+	308	FALSE
chr1	42569958	+	309	FALSE
chr1	43096896	+	310	TRUE
chr1	43114625	-	311	FALSE
chr1	43179115	+	312	FALSE
chr1	43208624	+	313	TRUE
chr1	43208625	+	314	FALSE
chr1	43638757	+	315	FALSE
chr1	44038480	-	316	FALSE
chr1	44153156	-	317	FALSE
chr1	44481516	+	318	FALSE
chr1	44911806	-	319	FALSE
chr1	44956344	+	320	TRUE
chr1	44956345	+	321	FALSE
chr1	45065962	-	322	FALSE
chr1	45086613	+	323	TRUE
chr1	45086614	+	324	FALSE
chr1	45086615	+	325	FALSE
chr1	45101869	+	326	FALSE
chr1	45101870	+	327	TRUE
chr1	45101871	+	328	FALSE
chr1	45132710	-	329	FALSE
chr1	45132712	-	330	FALSE
chr1	45168304	+	331	FALSE
chr1	45186231	+	332	FALSE
chr1	45290528	+	333	FALSE
chr1	45290530	+	334	FALSE
chr1	45422256	+	335	TRUE
chr1	45422257	+	336	FALSE
chr1	45857698	-	337	FALSE
chr1	45857700	-	338	FALSE
chr1	46087097	+	339	TRUE
chr1	46505580	+	340	FALSE
chr1	46654638	-	341	FALSE
chr1	46654640	-	342	FALSE
chr1	46662882	-	343	FALSE
chr1	46695058	+	344	FALSE
chr1	46734480	+	345	FALSE
chr1	46734482	+	346	FALSE
chr1	46753241	-	347	FALSE
chr1	46753242	-	348	TRUE
chr1	46753243	-	349	FALSE
chr1	46793688	-	350	TRUE
chr1	46822057	+	351	FALSE
chr1	46825237	-	352	TRUE
chr1	46825238	-	353	FALSE
chr1	46919772	-	354	FALSE
chr1	46945153	+	355	FALSE
chr1	46945154	+	356	TRUE
chr1	46945155	+	357	FALSE
chr1	46945156	+	358	FALSE
chr1	46981962	+	359	TRUE
chr1	46981963	+	360	FALSE
chr1	46981964	+	361	FALSE
chr1	46990880	+	362	FALSE
chr1	47012388	+	363	TRUE
chr1	47012389	+	364	FALSE
chr1	47053015	-	365	FALSE
chr1	47053017	-	366	FALSE
chr1	47115276	+	367	FALSE
chr1	47127324	+	368	TRUE
chr1	47127326	+	369	FALSE
chr1	47132644	-	370	FALSE
chr1	47132645	-	371	FALSE
chr1	47132646	-	372	TRUE
chr1	47132647	-	373	FALSE
chr1	47160087	+	374	FALSE
chr1	47160088	+	375	TRUE
chr1	47160089	+	376	FALSE
chr1	47177753	+	377	FALSE
chr1	47538891	+	378	FALSE
chr1	47596958	+	379	FALSE
chr1	47604873	+	380	TRUE
chr1	47691302	-	381	FALSE
chr1	48045516	-	382	FALSE
chr1	48094677	-	383	FALSE
chr1	48118238	-	384	FALSE
chr1	48132973	-	385	TRUE
chr1	48164148	+	386	FALSE
chr1	48167538	-	387	TRUE
chr1	48167540	-	388	FALSE
chr1	48264466	-	389	FALSE
chr1	48264468	-	390	FALSE
chr1	48273441	-	391	FALSE
chr1	48283163	+	392	FALSE
chr1	48317507	+	393	FALSE
chr1	48323398	+	394	FALSE
chr1	48363901	-	395	FALSE
chr1	48462174	+	396	FALSE
chr1	48476747	+	397	FALSE
chr1	48541937	-	398	FALSE
chr1	48541939	-	399	FALSE
chr1	48541940	-	400	FALSE
chr1	48541941	-	401	TRUE
chr1	48541942	-	402	FALSE
chr1	48780135	-	403	FALSE
chr1	48982295	-	404	FALSE
chr1	49067856	-	405	FALSE
chr1	49068330	-	406	FALSE
chr1	49096669	+	407	FALSE
chr1	49116320	-	408	FALSE
chr1	49129413	-	409	FALSE
chr1	49133218	+	410	TRUE
chr1	49157184	-	411	FALSE
chr1	49302764	-	412	FALSE
chr1	49312974	-	413	FALSE
chr1	49314329	-	414	FALSE
chr1	49314330	-	415	FALSE
chr1	49314331	-	416	TRUE
chr1	49461567	-	417	FALSE
chr1	49461569	-	418	TRUE
chr1	49461570	-	419	FALSE
chr1	49485439	+	420	FALSE
chr1	49494374	-	421	FALSE
chr1	49515868	+	422	FALSE
chr1	49556357	+	423	FALSE
chr1	49561407	-	424	TRUE
chr1	49594465	-	425	FALSE
chr1	49594466	-	426	TRUE
chr1	49594467	-	427	FALSE
chr1	49617953	-	428	FALSE
chr1	49617954	-	429	TRUE
chr1	49617955	-	430	FALSE
chr1	49634161	-	431	FALSE
chr1	49634162	-	432	FALSE
chr1	49634163	-	433	TRUE
chr1	49634164	-	434	FALSE
chr1	49658838	+	435	FALSE
chr1	49660931	+	436	FALSE
chr1	49710418	+	437	FALSE
chr1	49710419	+	438	TRUE
chr1	49710420	+	439	FALSE
chr1	49715063	-	440	FALSE
chr1	49715065	-	441	FALSE
chr1	49743884	+	442	FALSE
chr1	49748111	-	443	TRUE
chr1	49761000	+	444	TRUE
chr1	49809251	-	445	FALSE
chr1	49829717	-	446	FALSE
chr1	49829718	-	447	FALSE
chr1	49867439	-	448	FALSE
chr1	49869574	+	449	FALSE
chr1	49921070	+	450	TRUE
chr1	49940681	+	451	FALSE
chr1	49958674	+	452	FALSE
chr1	49967493	+	453	FALSE
chr1	50081775	-	454	FALSE
chr1	50081777	-	455	FALSE
chr1	50081779	-	456	TRUE
chr1	50240598	-	457	FALSE
chr1	50291706	+	458	FALSE
chr1	50484935	+	459	FALSE
chr1	50511347	-	460	FALSE
chr1	50904986	-	461	TRUE
chr1	51023177	-	462	FALSE
chr1	51023179	-	463	FALSE
chr1	51391294	+	464	FALSE
chr1	51412188	+	465	TRUE
chr1	51412190	+	466	FALSE
chr1	51474781	-	467	FALSE
chr1	51701747	-	468	FALSE
chr1	51895090	+	469	FALSE
chr1	51895092	+	470	FALSE
chr1	52727823	-	471	FALSE
chr1	53010608	+	472	FALSE
chr1	53010609	+	473	FALSE
chr1	53010610	+	474	FALSE
chr1	53997964	+	475	FALSE
chr1	54007019	-	476	FALSE
chr1	54007020	-	477	TRUE
chr1	54007022	-	478	FALSE
chr1	54443054	-	479	FALSE
chr1	55115997	+	480	TRUE
chr1	55115999	+	481	FALSE
chr1	55127167	-	482	FALSE
chr1	55296563	+	483	FALSE
chr1	55296564	+	484	TRUE
chr1	55296565	+	485	FALSE
chr1	55296566	+	486	FALSE
chr1	55296895	+	487	TRUE
chr1	55296896	+	488	FALSE
chr1	55296897	+	489	FALSE
chr1	55436644	+	490	FALSE
chr1	55436646	+	491	FALSE
chr1	55440912	+	492	FALSE
chr1	55440914	+	493	FALSE
chr1	55455257	-	494	FALSE
chr1	55462094	+	495	TRUE
chr1	55462096	+	496	FALSE
chr1	55488568	+	497	FALSE
chr1	55514589	-	498	FALSE
chr1	55561929	-	499	FALSE
chr1	55585940	-	500	FALSE
chr1	55649232	-	501	TRUE
chr1	55649233	-	502	FALSE
chr1	55680922	-	503	FALSE
chr1	55680923	-	504	TRUE
chr1	55680925	-	505	FALSE
chr1	55739420	-	506	TRUE
chr1	55743125	-	507	TRUE
chr1	55765876	+	508	TRUE
chr1	55765877	+	509	FALSE
chr1	55900046	+	510	FALSE
chr1	55900047	+	511	TRUE
chr1	55900049	+	512	FALSE
chr1	56037194	-	513	FALSE
chr1	56037197	-	514	FALSE
chr1	56123874	-	515	FALSE
chr1	56123875	-	516	TRUE
chr1	56184585	+	517	TRUE
chr1	56243100	-	518	FALSE
chr1	56243102	-	519	FALSE
chr1	56247918	-	520	FALSE
chr1	56274656	+	521	TRUE
chr1	56275647	+	522	FALSE
chr1	56371265	-	523	FALSE
chr1	56371267	-	524	TRUE
chr1	56595732	-	525	FALSE
chr1	56680458	-	526	FALSE
chr1	56734643	+	527	TRUE
chr1	56734644	+	528	FALSE
chr1	56747355	-	529	FALSE
chr1	56747356	-	530	TRUE
chr1	56834074	+	531	FALSE
chr1	56834075	+	532	FALSE
chr1	56887963	+	533	FALSE
chr1	56887964	+	534	FALSE
chr1	56887965	+	535	FALSE
chr1	57221227	+	536	FALSE
chr1	57245381	-	537	FALSE
chr1	57478002	-	538	FALSE
chr1	57667856	+	539	FALSE
chr1	57701534	+	540	TRUE
chr1	57701535	+	541	FALSE
chr1	57701536	+	542	FALSE
chr1	57891825	+	543	TRUE
chr1	57914405	+	544	FALSE
chr1	57979393	+	545	FALSE
chr1	57979394	+	546	TRUE
chr1	58051148	-	547	FALSE
chr1	58150792	-	548	FALSE
chr1	58216128	-	549	FALSE
chr1	58216129	-	550	FALSE
chr1	58216130	-	551	FALSE
chr1	58225791	+	552	FALSE
chr1	58323070	+	553	FALSE
chr1	58349556	-	554	FALSE
chr1	58349558	-	555	TRUE
chr1	58381124	+	556	FALSE
chr1	58495249	+	557	FALSE
chr1	58564070	+	558	FALSE
chr1	58564072	+	559	TRUE
chr1	58564074	+	560	FALSE
chr1	58798312	+	561	FALSE
chr1	58801244	-	562	TRUE
chr1	58964101	+	563	TRUE
chr1	58982115	-	564	FALSE
chr1	58982116	-	565	TRUE
chr1	59103802	+	566	FALSE
chr1	59103804	+	567	FALSE
chr1	59168954	+	568	TRUE
chr1	59168956	+	569	FALSE
chr1	59210793	+	570	FALSE
chr1	59245730	-	571	FALSE
chr1	59311342	-	572	FALSE
chr1	59336593	-	573	TRUE
chr1	59379893	-	574	FALSE
chr1	59379895	-	575	TRUE
chr1	59461926	-	576	FALSE
chr1	59467331	+	577	FALSE
chr1	59576379	+	578	TRUE
chr1	59586487	+	579	FALSE
chr1	59592765	+	580	FALSE
chr1	59610183	-	581	FALSE
chr1	59616461	+	582	FALSE
chr1	59629046	+	583	FALSE
chr1	59655377	-	584	TRUE
chr1	59711271	+	585	TRUE
chr1	59711272	+	586	FALSE
chr1	59802942	+	587	FALSE
chr1	59837794	-	588	FALSE
chr1	59882424	-	589	FALSE
chr1	59882425	-	590	TRUE
chr1	60066777	-	591	FALSE
chr1	60066778	-	592	TRUE
chr1	60187594	-	593	FALSE
chr1	60240393	-	594	TRUE
chr1	60323177	-	595	FALSE
chr1	60323181	-	596	TRUE
chr1	60355676	-	597	FALSE
chr1	60440513	+	598	FALSE
chr1	60510979	-	599	TRUE
chr1	60510980	-	600	FALSE
chr1	60561469	-	601	FALSE
chr1	60607273	+	602	FALSE
chr1	60607274	+	603	TRUE
chr1	60607275	+	604	FALSE
chr1	60607276	+	605	FALSE
chr1	60743296	+	606	FALSE
chr1	60772637	-	607	FALSE
chr1	60772639	-	608	FALSE
chr1	60782792	+	609	TRUE
chr1	60803618	-	610	FALSE
chr1	61509384	+	611	FALSE
chr1	61573480	-	612	FALSE
chr1	61573481	-	613	FALSE
chr1	61731034	+	614	TRUE
chr1	61731035	+	615	FALSE
chr1	61800677	-	616	FALSE
chr1	61800679	-	617	TRUE
chr1	61800680	-	618	FALSE
chr1	61968659	-	619	TRUE
chr1	62000295	-	620	FALSE
chr1	62000297	-	621	FALSE
chr1	62239614	-	622	FALSE
chr1	62313680	+	623	TRUE
chr1	62365236	-	624	FALSE
chr1	62417303	-	625	FALSE
chr1	62417345	-	626	FALSE
chr1	62417346	-	627	TRUE
chr1	62521082	+	628	FALSE
chr1	62521084	+	629	FALSE
chr1	62527708	+	630	FALSE
chr1	62567527	+	631	FALSE
chr1	62571882	+	632	FALSE
chr1	62610560	-	633	FALSE
chr1	62610562	-	634	FALSE
chr1	62612359	+	635	FALSE
chr1	62651275	+	636	FALSE
chr1	62699503	-	637	FALSE
chr1	62814424	+	638	FALSE
chr1	62814425	+	639	FALSE
chr1	62814426	+	640	FALSE
chr1	62814427	+	641	FALSE
chr1	62826692	-	642	FALSE
chr1	63037051	-	643	FALSE
chr1	63215558	+	644	FALSE
chr1	63351556	-	645	FALSE
chr1	63351557	-	646	FALSE
chr1	63351558	-	647	TRUE
chr1	63351559	-	648	FALSE
chr1	63421851	+	649	FALSE
chr1	63502614	-	650	FALSE
chr1	63768530	-	651	FALSE
chr1	63768531	-	652	FALSE
chr1	63768532	-	653	TRUE
chr1	63768533	-	654	FALSE
chr1	63930063	-	655	FALSE
chr1	63930064	-	656	FALSE
chr1	63930065	-	657	TRUE
chr1	64104559	-	658	FALSE
chr1	64104560	-	659	FALSE
chr1	64104561	-	660	TRUE
chr1	64104562	-	661	FALSE
chr1	64250893	+	662	FALSE
chr1	64258421	-	663	FALSE
chr1	64299014	-	664	FALSE
chr1	64389083	-	665	FALSE
chr1	64389086	-	666	TRUE
chr1	64389087	-	667	FALSE
chr1	64461634	+	668	FALSE
chr1	64741012	+	669	TRUE
chr1	64773282	-	670	FALSE
chr1	64773283	-	671	FALSE
chr1	64773284	-	672	TRUE
chr1	64773286	-	673	FALSE
chr1	64782828	-	674	FALSE
chr1	64782829	-	675	FALSE
chr1	64782830	-	676	TRUE
chr1	64919116	-	677	FALSE
chr1	64930978	+	678	TRUE
chr1	64980673	-	679	FALSE
chr1	65122264	-	680	FALSE
chr1	65122265	-	681	FALSE
chr1	65122266	-	682	FALSE
chr1	65256967	-	683	FALSE
chr1	65256968	-	684	FALSE
chr1	65318681	+	685	FALSE
chr1	65462100	-	686	FALSE
chr1	65462101	-	687	TRUE
chr1	65542563	-	688	TRUE
chr1	65542564	-	689	FALSE
chr1	65577907	-	690	FALSE
chr1	65577909	-	691	FALSE
chr1	65657910	+	692	FALSE
chr1	65737965	-	693	FALSE
chr1	65737967	-	694	FALSE
chr1	65839367	-	695	FALSE
chr1	65839369	-	696	TRUE
chr1	65856280	-	697	FALSE
chr1	65856281	-	698	FALSE
chr1	65856282	-	699	TRUE
chr1	65856283	-	700	FALSE
chr1	65860145	-	701	FALSE
chr1	65860146	-	702	FALSE
chr1	65860147	-	703	TRUE
chr1	65878711	+	704	TRUE
chr1	65885691	+	705	FALSE
chr1	65885693	+	706	FALSE
chr1	65967849	+	707	TRUE
chr1	66020415	-	708	TRUE
chr1	66067924	+	709	FALSE
chr1	66118551	+	710	FALSE
chr1	66412081	+	711	FALSE
chr1	66467072	+	712	FALSE
chr1	66566809	-	713	FALSE
chr1	66566811	-	714	TRUE
chr1	66627847	-	715	FALSE
chr1	66665072	-	716	FALSE
chr1	66705850	+	717	TRUE
chr1	66705851	+	718	FALSE
chr1	66705852	+	719	FALSE
chr1	66709128	-	720	FALSE
chr1	66709130	-	721	FALSE
chr1	66786143	+	722	FALSE
chr1	66795801	-	723	FALSE
chr1	66966134	-	724	FALSE
chr1	66966135	-	725	FALSE
chr1	66966136	-	726	FALSE
chr1	67150370	-	727	FALSE
chr1	67150371	-	728	TRUE
chr1	67176735	-	729	TRUE
chr1	67243408	-	730	FALSE
chr1	67243409	-	731	TRUE
chr1	67243410	-	732	FALSE
chr1	67277410	+	733	TRUE
chr1	67277412	+	734	FALSE
chr1	67284012	-	735	FALSE
chr1	67320838	-	736	FALSE
chr1	67550875	+	737	FALSE
chr1	67550877	+	738	FALSE
chr1	67657497	+	739	FALSE
chr1	67657498	+	740	TRUE
chr1	67657499	+	741	FALSE
chr1	67665272	-	742	FALSE
chr1	67665274	-	743	FALSE
chr1	67905955	-	744	FALSE
chr1	67905957	-	745	TRUE
chr1	68003226	-	746	TRUE
chr1	68087695	-	747	FALSE
chr1	68087696	-	748	FALSE
chr1	68172141	+	749	FALSE
chr1	68172142	+	750	FALSE
chr1	68172143	+	751	TRUE
chr1	68172145	+	752	FALSE
chr1	68252990	-	753	FALSE
chr1	68347795	-	754	FALSE
chr1	68544467	-	755	FALSE
chr1	68584470	+	756	TRUE
chr1	68584471	+	757	FALSE
chr1	68584472	+	758	FALSE
chr1	68643349	-	759	FALSE
chr1	68648917	+	760	FALSE
chr1	68681598	-	761	FALSE
chr1	68714584	+	762	FALSE
chr1	68718643	-	763	FALSE
chr1	68718644	-	764	TRUE
chr1	68854816	-	765	FALSE
chr1	68854817	-	766	FALSE
chr1	68854818	-	767	TRUE
chr1	68854820	-	768	FALSE
chr1	68870222	-	769	FALSE
chr1	68896032	+	770	FALSE
chr1	68968432	+	771	FALSE
chr1	68991782	+	772	FALSE
chr1	69050384	-	773	FALSE
chr1	69050386	-	774	FALSE
chr1	69065785	-	775	FALSE
chr1	69096628	-	776	FALSE
chr1	69142178	+	777	TRUE
chr1	69142180	+	778	FALSE
chr1	69189198	-	779	TRUE
chr1	69216511	+	780	TRUE
chr1	69216513	+	781	FALSE
chr1	69345474	+	782	TRUE
chr1	69345475	+	783	FALSE
chr1	69415402	-	784	FALSE
chr1	69448273	+	785	FALSE
chr1	69463430	-	786	FALSE
chr1	69486392	-	787	FALSE
chr1	69486394	-	788	FALSE
chr1	69562294	+	789	FALSE
chr1	69668243	-	790	FALSE
chr1	69668245	-	791	FALSE
chr1	69796068	-	792	FALSE
chr1	69811750	+	793	TRUE
chr1	69811751	+	794	FALSE
chr1	69811752	+	795	FALSE
chr1	69811753	+	796	FALSE
chr1	69820459	-	797	FALSE
chr1	69820460	-	798	FALSE
chr1	69820461	-	799	TRUE
chr1	69862775	-	800	TRUE
chr1	69862776	-	801	FALSE
chr1	69882713	-	802	FALSE
chr1	69905357	-	803	FALSE
chr1	69922915	-	804	FALSE
chr1	69922917	-	805	FALSE
chr1	70477856	-	806	FALSE
chr1	70610146	-	807	TRUE
chr1	70615414	+	808	FALSE
chr1	70639356	+	809	FALSE
chr1	70655384	+	810	FALSE
chr1	70795487	-	811	FALSE
chr1	70795488	-	812	TRUE
chr1	70797274	+	813	FALSE
chr1	71112176	+	814	FALSE
chr1	71124837	+	815	TRUE
chr1	71124838	+	816	FALSE
chr1	71186307	-	817	TRUE
chr1	71186308	-	818	FALSE
chr1	71323728	+	819	FALSE
chr1	71346086	+	820	FALSE
chr1	71580287	+	821	FALSE
chr1	71628514	-	822	FALSE
chr1	71628516	-	823	FALSE
chr1	71660797	-	824	FALSE
chr1	71660798	-	825	FALSE
chr1	71660799	-	826	FALSE
chr1	71660800	-	827	TRUE
chr1	71719726	-	828	FALSE
chr1	71771278	+	829	TRUE
chr1	71771280	+	830	FALSE
chr1	71799144	-	831	FALSE
chr1	71811995	-	832	FALSE
chr1	71811996	-	833	FALSE
chr1	71811997	-	834	TRUE
chr1	71863426	+	835	FALSE
chr1	71865581	+	836	TRUE
chr1	71865583	+	837	FALSE
chr1	72137575	+	838	TRUE
chr1	72236262	+	839	TRUE
chr1	72236263	+	840	FALSE
chr1	72236264	+	841	FALSE
chr1	72353424	-	842	FALSE
chr1	72384450	-	843	TRUE
chr1	72387995	-	844	FALSE
chr1	72387997	-	845	TRUE
chr1	72387998	-	846	FALSE
chr1	72405343	+	847	TRUE
chr1	72425077	-	848	FALSE
chr1	72425079	-	849	FALSE
chr1	72463368	+	850	FALSE
chr1	72492380	+	851	FALSE
chr1	72812971	-	852	FALSE
chr1	72812973	-	853	TRUE
chr1	72812974	-	854	FALSE
chr1	72828872	+	855	FALSE
chr1	72836242	+	856	FALSE
chr1	72964947	+	857	FALSE
chr1	72964948	+	858	FALSE
chr1	72964949	+	859	FALSE
chr1	73039966	+	860	FALSE
chr1	73039967	+	861	TRUE
chr1	73039968	+	862	FALSE
chr1	73039969	+	863	FALSE
chr1	73056223	-	864	FALSE
chr1	73081736	-	865	FALSE
chr1	73081737	-	866	FALSE
chr1	73240490	+	867	FALSE
chr1	73285396	+	868	FALSE
chr1	73429016	-	869	FALSE
chr1	73486402	-	870	FALSE
chr1	73563415	+	871	FALSE
chr1	73588366	-	872	FALSE
chr1	73588367	-	873	TRUE
chr1	73588368	-	874	FALSE
chr1	73683745	-	875	FALSE
chr1	73683751	-	876	TRUE
chr1	73686097	-	877	FALSE
chr1	73715292	-	878	FALSE
chr1	73715294	-	879	TRUE
chr1	73715296	-	880	FALSE
chr1	73807519	+	881	TRUE
chr1	73807521	+	882	FALSE
chr1	73968245	+	883	TRUE
chr1	74031592	+	884	FALSE
chr1	74047420	+	885	FALSE
chr1	74047422	+	886	TRUE
chr1	74101889	+	887	FALSE
chr1	74101891	+	888	FALSE
chr1	74121681	-	889	FALSE
chr1	74121683	-	890	FALSE
chr1	74137922	+	891	TRUE
chr1	74137923	+	892	FALSE
chr1	74137924	+	893	FALSE
chr1	74240881	-	894	FALSE
chr1	74336450	-	895	FALSE
chr1	74451224	+	896	FALSE
chr1	74451226	+	897	TRUE
chr1	74451227	+	898	FALSE
chr1	74523873	-	899	FALSE
chr1	74532575	-	900	FALSE
chr1	74558402	+	901	TRUE
chr1	74558403	+	902	FALSE
chr1	74796946	-	903	FALSE
chr1	74796947	-	904	FALSE
chr1	74796948	-	905	TRUE
chr1	74813987	-	906	TRUE
chr1	74872408	-	907	FALSE
chr1	74872409	-	908	TRUE
chr1	74915792	-	909	FALSE
chr1	74915793	-	910	FALSE
chr1	74953458	-	911	FALSE
chr1	74953459	-	912	FALSE
chr1	74953460	-	913	FALSE
chr1	74953461	-	914	TRUE
chr1	74953462	-	915	FALSE
chr1	74953463	-	916	FALSE
chr1	75017857	+	917	FALSE
chr1	75017858	+	918	FALSE
chr1	75043538	+	919	TRUE
chr1	75043539	+	920	FALSE
chr1	75043540	+	921	FALSE
chr1	75047386	-	922	FALSE
chr1	75047387	-	923	TRUE
chr1	75047390	-	924	FALSE
chr1	75175771	-	925	FALSE
chr1	75263957	+	926	FALSE
chr1	75263960	+	927	TRUE
chr1	75263961	+	928	FALSE
chr1	75352304	-	929	FALSE
chr1	75408688	+	930	FALSE
chr1	75408690	+	931	FALSE
chr1	75544955	-	932	FALSE
chr1	75544957	-	933	TRUE
chr1	75619928	-	934	FALSE
chr1	75619930	-	935	FALSE
chr1	75619931	-	936	FALSE
chr1	75619932	-	937	TRUE
chr1	75619933	-	938	FALSE
chr1	75644739	-	939	FALSE
chr1	75783564	+	940	FALSE
chr1	75783565	+	941	FALSE
chr1	75783566	+	942	FALSE
chr1	75783567	+	943	FALSE
chr1	75784257	+	944	FALSE
chr1	75823574	-	945	FALSE
chr1	75823575	-	946	FALSE
chr1	75823576	-	947	TRUE
chr1	75856385	-	948	FALSE
chr1	75856386	-	949	FALSE
chr1	75856387	-	950	TRUE
chr1	75856389	-	951	FALSE
chr1	75916666	+	952	TRUE
chr1	75916667	+	953	FALSE
chr1	75916668	+	954	FALSE
chr1	75919484	-	955	FALSE
chr1	75919486	-	956	FALSE
chr1	75941319	-	957	FALSE
chr1	76050025	-	958	FALSE
chr1	76050026	-	959	FALSE
chr1	76050027	-	960	FALSE
chr1	76057480	-	961	FALSE
chr1	76057483	-	962	FALSE
chr1	76057484	-	963	FALSE
chr1	76057485	-	964	TRUE
chr1	76057486	-	965	FALSE
chr1	76118087	-	966	FALSE
chr1	76118089	-	967	TRUE
chr1	76174297	+	968	FALSE
chr1	76242555	-	969	FALSE
chr1	76311378	-	970	FALSE
chr1	76311379	-	971	FALSE
chr1	76311380	-	972	TRUE
chr1	76311383	-	973	FALSE
chr1	76341807	-	974	FALSE
chr1	76341808	-	975	FALSE
chr1	76341809	-	976	TRUE
chr1	76341810	-	977	FALSE
chr1	76475791	-	978	FALSE
chr1	76475797	-	979	FALSE
chr1	76475798	-	980	FALSE
chr1	76475799	-	981	TRUE
chr1	76482825	-	982	FALSE
chr1	76540336	+	983	FALSE
chr1	76599398	-	984	FALSE
chr1	76606543	+	985	FALSE
chr1	76665347	+	986	FALSE
chr1	76734852	-	987	TRUE
chr1	76734854	-	988	FALSE
chr1	76797316	+	989	FALSE
chr1	76839546	+	990	FALSE
chr1	76915673	+	991	FALSE
chr1	76951453	+	992	FALSE
chr1	76951454	+	993	TRUE
chr1	76951455	+	994	FALSE
chr1	76951456	+	995	FALSE
chr1	76954358	+	996	FALSE
chr1	76954396	+	997	FALSE
chr1	76964707	-	998	FALSE
chr1	76986998	+	999	FALSE
chr1	77111587	+	1000	FALSE
chr1	77428703	-	1001	FALSE
chr1	77700019	+	1002	FALSE
chr1	77700022	+	1003	TRUE
chr1	77700024	+	1004	FALSE
chr1	77899488	+	1005	TRUE
chr1	77899489	+	1006	FALSE
chr1	78021082	-	1007	FALSE
chr1	78110017	+	1008	FALSE
chr1	78116455	-	1009	FALSE
chr1	78163917	+	1010	FALSE
chr1	78190470	-	1011	FALSE
chr1	78209396	+	1012	FALSE
chr1	78239320	+	1013	FALSE
chr1	78254443	-	1014	FALSE
chr1	78263271	+	1015	FALSE
chr1	78263273	+	1016	FALSE
chr1	78264963	-	1017	FALSE
chr1	78264964	-	1018	TRUE
chr1	78315999	+	1019	TRUE
chr1	78316000	+	1020	FALSE
chr1	78316002	+	1021	FALSE
chr1	78337128	+	1022	TRUE
chr1	78343110	-	1023	FALSE
chr1	78378333	+	1024	TRUE
chr1	78378334	+	1025	FALSE
chr1	78393669	-	1026	FALSE
chr1	78393671	-	1027	TRUE
chr1	78475556	+	1028	TRUE
chr1	78480776	+	1029	FALSE
chr1	78579467	-	1030	FALSE
chr1	78680979	+	1031	FALSE
chr1	78698456	-	1032	FALSE
chr1	78810975	+	1033	FALSE
chr1	78935382	+	1034	FALSE
chr1	78935383	+	1035	TRUE
chr1	78935385	+	1036	FALSE
chr1	79013958	-	1037	FALSE
chr1	79121164	-	1038	FALSE
chr1	79147064	-	1039	TRUE
chr1	79147066	-	1040	FALSE
chr1	79170893	+	1041	FALSE
chr1	79540912	-	1042	FALSE
chr1	79867210	-	1043	FALSE
chr1	79867212	-	1044	TRUE
chr1	79867213	-	1045	FALSE
chr1	79964288	-	1046	FALSE
chr1	79964290	-	1047	TRUE
chr1	80002247	+	1048	FALSE
chr1	80078315	+	1049	FALSE
chr1	80109293	+	1050	TRUE
chr1	80109295	+	1051	FALSE
chr1	80145702	+	1052	TRUE
chr1	80145703	+	1053	FALSE
chr1	80145704	+	1054	FALSE
chr1	80338045	+	1055	FALSE
chr1	80344921	+	1056	TRUE
chr1	80344923	+	1057	FALSE
chr1	80458792	-	1058	TRUE
chr1	80502645	+	1059	TRUE
chr1	80514006	-	1060	TRUE
chr1	80514007	-	1061	FALSE
chr1	80515857	-	1062	FALSE
chr1	80515858	-	1063	FALSE
chr1	80515859	-	1064	TRUE
chr1	80609854	-	1065	FALSE
chr1	80609855	-	1066	FALSE
chr1	80609856	-	1067	TRUE
chr1	80695126	-	1068	TRUE
chr1	80695127	-	1069	FALSE
chr1	80789482	+	1070	FALSE
chr1	80789483	+	1071	TRUE
chr1	80789485	+	1072	FALSE
chr1	80844644	-	1073	FALSE
chr1	80844645	-	1074	TRUE
chr1	81012824	-	1075	FALSE
chr1	81012825	-	1076	TRUE
chr1	81012826	-	1077	FALSE
chr1	81089272	-	1078	FALSE
chr1	81215352	-	1079	FALSE
chr1	81244976	+	1080	TRUE
chr1	81244977	+	1081	FALSE
chr1	81367320	-	1082	FALSE
chr1	81871034	-	1083	FALSE
chr1	82233893	-	1084	FALSE
chr1	82233894	-	1085	FALSE
chr1	82233896	-	1086	TRUE
chr1	82381376	+	1087	FALSE
chr1	82389785	-	1088	FALSE
chr1	82389786	-	1089	FALSE
chr1	82389787	-	1090	TRUE
chr1	82389788	-	1091	FALSE
chr1	82439376	+	1092	TRUE
chr1	82439377	+	1093	FALSE
chr1	82444222	-	1094	FALSE
chr1	82444223	-	1095	FALSE
chr1	82529228	-	1096	FALSE
chr1	82529230	-	1097	FALSE
chr1	82586026	+	1098	FALSE
chr1	82586027	+	1099	FALSE
chr1	82639790	+	1100	TRUE
chr1	82854831	-	1101	FALSE
chr1	82866866	-	1102	FALSE
chr1	83038625	+	1103	TRUE
chr1	83038626	+	1104	FALSE
chr1	83038627	+	1105	FALSE
chr1	83049727	+	1106	FALSE
chr1	83049728	+	1107	FALSE
chr1	83049729	+	1108	FALSE
chr1	83173401	+	1109	FALSE
chr1	83282532	-	1110	FALSE
chr1	83429580	+	1111	FALSE
chr1	83684613	-	1112	FALSE
chr1	83824902	-	1113	FALSE
chr1	83916471	+	1114	TRUE
chr1	84179895	-	1115	FALSE
chr1	84343684	+	1116	TRUE
chr1	84343686	+	1117	FALSE
chr1	84440651	-	1118	FALSE
chr1	84449059	+	1119	FALSE
chr1	84788535	-	1120	FALSE
chr1	84788536	-	1121	TRUE
chr1	84788537	-	1122	FALSE
chr1	84905125	+	1123	TRUE
chr1	84905127	+	1124	FALSE
chr1	84909436	+	1125	FALSE
chr1	84909438	+	1126	TRUE
chr1	84909439	+	1127	FALSE
chr1	84927022	+	1128	TRUE
chr1	85100953	+	1129	FALSE
chr1	85146229	-	1130	FALSE
chr1	85146230	-	1131	TRUE
chr1	85312723	-	1132	FALSE
chr1	85312724	-	1133	TRUE
chr1	85347595	+	1134	FALSE
chr1	85347596	+	1135	TRUE
chr1	85429115	-	1136	FALSE
chr1	85442128	-	1137	FALSE
chr1	85514363	+	1138	FALSE
chr1	85514364	+	1139	TRUE
chr1	85514366	+	1140	FALSE
chr1	85575891	+	1141	FALSE
chr1	85771199	-	1142	FALSE
chr1	85771201	-	1143	TRUE
chr1	85771202	-	1144	FALSE
chr1	85787316	-	1145	TRUE
chr1	85825023	-	1146	FALSE
chr1	85864380	+	1147	TRUE
chr1	85864382	+	1148	FALSE
chr1	85873667	+	1149	FALSE
chr1	85873668	+	1150	TRUE
chr1	85873669	+	1151	FALSE
chr1	85897231	+	1152	FALSE
chr1	85926645	+	1153	FALSE
chr1	85926646	+	1154	FALSE
chr1	85926647	+	1155	TRUE
chr1	85944696	-	1156	FALSE
chr1	85944698	-	1157	FALSE
chr1	85957170	+	1158	FALSE
chr1	85957172	+	1159	FALSE
chr1	85992022	-	1160	FALSE
chr1	86077818	+	1161	FALSE
chr1	86121121	+	1162	TRUE
chr1	86121122	+	1163	FALSE
chr1	86131461	-	1164	FALSE
chr1	86162446	-	1165	FALSE
chr1	86162450	-	1166	TRUE
chr1	86180405	-	1167	FALSE
chr1	86297558	-	1168	FALSE
chr1	86334797	+	1169	FALSE
chr1	86334799	+	1170	FALSE
chr1	86350203	-	1171	FALSE
chr1	86663426	+	1172	TRUE
chr1	86663427	+	1173	FALSE
chr1	86820302	+	1174	FALSE
chr1	86989670	-	1175	TRUE
chr1	86989671	-	1176	FALSE
chr1	86989672	-	1177	FALSE
chr1	87035921	-	1178	FALSE
chr1	87035922	-	1179	TRUE
chr1	87066671	-	1180	FALSE
chr1	87066673	-	1181	TRUE
chr1	87229757	-	1182	FALSE
chr1	87229758	-	1183	FALSE
chr1	87229759	-	1184	TRUE
chr1	87361736	+	1185	FALSE
chr1	87364692	-	1186	TRUE
chr1	87364693	-	1187	FALSE
chr1	87548666	-	1188	FALSE
chr1	87668991	+	1189	FALSE
chr1	87838654	+	1190	FALSE
chr1	88083845	-	1191	FALSE
chr1	88083846	-	1192	FALSE
chr1	88083847	-	1193	TRUE
chr1	88153730	+	1194	FALSE
chr1	88153731	+	1195	TRUE
chr1	88153732	+	1196	FALSE
chr1	88235178	-	1197	FALSE
chr1	88588589	+	1198	TRUE
chr1	88588590	+	1199	FALSE
chr1	88712872	-	1200	FALSE
chr1	88712874	-	1201	TRUE
chr1	88819983	+	1202	TRUE
chr1	88842344	+	1203	FALSE
chr1	88842349	+	1204	TRUE
chr1	88842350	+	1205	FALSE
chr1	88842351	+	1206	FALSE
chr1	89027175	-	1207	FALSE
chr1	89028617	-	1208	FALSE
chr1	89028619	-	1209	FALSE
chr1	89036204	-	1210	FALSE
chr1	89077808	+	1211	TRUE
chr1	89077809	+	1212	FALSE
chr1	89077810	+	1213	FALSE
chr1	89160191	+	1214	FALSE
chr1	89165748	+	1215	FALSE
chr1	89165749	+	1216	FALSE
chr1	89206134	+	1217	FALSE
chr1	89216164	-	1218	FALSE
chr1	89224229	-	1219	FALSE
chr1	89224840	-	1220	FALSE
chr1	89224841	-	1221	FALSE
chr1	89224842	-	1222	TRUE
chr1	89224843	-	1223	FALSE
chr1	89224844	-	1224	FALSE
chr1	89243594	-	1225	FALSE
chr1	89300351	+	1226	TRUE
chr1	89300352	+	1227	FALSE
chr1	89300353	+	1228	FALSE
chr1	89331412	+	1229	FALSE
chr1	89331414	+	1230	FALSE
chr1	89364898	-	1231	FALSE
chr1	89373645	+	1232	FALSE
chr1	89399289	-	1233	FALSE
chr1	89470548	+	1234	TRUE
chr1	89510050	-	1235	FALSE
chr1	89510052	-	1236	TRUE
chr1	89522372	+	1237	FALSE
chr1	89522373	+	1238	FALSE
chr1	89662920	-	1239	FALSE
chr1	89662921	-	1240	FALSE
chr1	89662922	-	1241	TRUE
chr1	89795560	-	1242	FALSE
chr1	90057380	-	1243	FALSE
chr1	90064462	+	1244	FALSE
chr1	90064463	+	1245	TRUE
chr1	90064465	+	1246	FALSE
chr1	90077295	+	1247	FALSE
chr1	90077296	+	1248	TRUE
chr1	90080610	+	1249	FALSE
chr1	90112622	+	1250	FALSE
chr1	90172809	+	1251	FALSE
chr1	90253269	+	1252	TRUE
chr1	90253271	+	1253	FALSE
chr1	90317077	+	1254	TRUE
chr1	90317078	+	1255	FALSE
chr1	90317079	+	1256	FALSE
chr1	90507979	-	1257	FALSE
chr1	90507981	-	1258	FALSE
chr1	90557124	+	1259	FALSE
chr1	90557125	+	1260	TRUE
chr1	90557126	+	1261	FALSE
chr1	90557137	+	1262	FALSE
chr1	90601816	+	1263	FALSE
chr1	90634721	-	1264	FALSE
chr1	90765525	-	1265	FALSE
chr1	90772771	+	1266	FALSE
chr1	90772776	+	1267	FALSE
chr1	90772777	+	1268	TRUE
chr1	90772778	+	1269	FALSE
chr1	90868156	+	1270	TRUE
chr1	90868157	+	1271	FALSE
chr1	90953367	+	1272	FALSE
chr1	91003511	+	1273	FALSE
chr1	91107572	-	1274	FALSE
chr1	91133106	+	1275	FALSE
chr1	91182787	-	1276	FALSE
chr1	91182789	-	1277	FALSE
chr1	91246684	-	1278	FALSE
chr1	91302762	+	1279	FALSE
chr1	91364015	+	1280	FALSE
chr1	91392576	+	1281	FALSE
chr1	91407187	+	1282	FALSE
chr1	91407191	+	1283	FALSE
chr1	91422481	-	1284	FALSE
chr1	91448133	+	1285	TRUE
chr1	91448134	+	1286	FALSE
chr1	91975111	+	1287	FALSE
chr1	91998336	+	1288	TRUE
chr1	91998337	+	1289	FALSE
chr1	91998338	+	1290	FALSE
chr1	92035712	-	1291	FALSE
chr1	92258732	+	1292	FALSE
chr1	92258733	+	1293	TRUE
chr1	92258734	+	1294	FALSE
chr1	92285444	+	1295	TRUE
chr1	92381869	-	1296	FALSE
chr1	92394306	+	1297	FALSE
chr1	92430863	-	1298	FALSE
chr1	92430864	-	1299	TRUE
chr1	92499185	+	1300	TRUE
chr1	92535739	+	1301	FALSE
chr1	92535741	+	1302	FALSE
chr1	92550327	+	1303	FALSE
chr1	92595395	+	1304	FALSE
chr1	92629766	-	1305	FALSE
chr1	92641049	+	1306	FALSE
chr1	92674516	+	1307	FALSE
chr1	92674518	+	1308	FALSE
chr1	92721506	+	1309	FALSE
chr1	92721507	+	1310	TRUE
chr1	92721508	+	1311	FALSE
chr1	93059327	-	1312	FALSE
chr1	93059330	-	1313	FALSE
chr1	93059331	-	1314	FALSE
chr1	93059332	-	1315	TRUE
chr1	93059333	-	1316	TRUE
chr1	93260718	-	1317	TRUE
chr1	93402058	-	1318	FALSE
chr1	93465303	-	1319	FALSE
chr1	93469185	-	1320	FALSE
chr1	93515745	+	1321	FALSE
chr1	93861689	+	1322	FALSE
chr1	93868832	+	1323	TRUE
chr1	93868833	+	1324	FALSE
chr1	93868834	+	1325	FALSE
chr1	93910833	-	1326	FALSE
chr1	93939220	-	1327	FALSE
chr1	93939222	-	1328	FALSE
chr1	94075140	+	1329	FALSE
chr1	94075141	+	1330	TRUE
chr1	94075142	+	1331	FALSE
chr1	94075145	+	1332	FALSE
chr1	94140075	+	1333	FALSE
chr1	94199071	+	1334	TRUE
chr1	94199072	+	1335	FALSE
chr1	94199073	+	1336	FALSE
chr1	94211854	-	1337	FALSE
chr1	94287601	-	1338	TRUE
chr1	94313955	+	1339	TRUE
chr1	94313957	+	1340	FALSE
chr1	94364369	-	1341	FALSE
chr1	94484616	+	1342	FALSE
chr1	94493924	+	1343	FALSE
chr1	94559364	+	1344	FALSE
chr1	94559366	+	1345	FALSE
chr1	94751452	-	1346	FALSE
chr1	94764430	+	1347	FALSE
chr1	95158608	-	1348	FALSE
chr1	95210785	-	1349	TRUE
chr1	95459108	+	1350	FALSE
chr1	95459109	+	1351	TRUE
chr1	95459110	+	1352	FALSE
chr1	95459111	+	1353	FALSE
chr1	95489047	+	1354	FALSE
chr1	95489049	+	1355	FALSE
chr1	95589794	+	1356	FALSE
chr1	95589795	+	1357	FALSE
chr1	95724373	-	1358	FALSE
chr1	95803210	+	1359	FALSE
chr1	95803211	+	1360	TRUE
chr1	95803212	+	1361	FALSE
chr1	95803213	+	1362	FALSE
chr1	95969077	-	1363	FALSE
chr1	96051676	-	1364	FALSE
chr1	96064946	+	1365	FALSE
chr1	96174170	+	1366	FALSE
chr1	96262231	+	1367	FALSE
chr1	96278696	-	1368	FALSE
chr1	96301883	+	1369	FALSE
chr1	96307624	-	1370	FALSE
chr1	96307626	-	1371	FALSE
chr1	96345031	+	1372	FALSE
chr1	96345032	+	1373	TRUE
chr1	96345033	+	1374	FALSE
chr1	96345034	+	1375	FALSE
chr1	96433538	-	1376	TRUE
chr1	96611837	-	1377	FALSE
chr1	96611838	-	1378	TRUE
chr1	96647286	-	1379	FALSE
chr1	96657231	+	1380	FALSE
chr1	96680878	+	1381	FALSE
chr1	96884209	-	1382	FALSE
chr1	96896161	-	1383	FALSE
chr1	96896164	-	1384	FALSE
chr1	96896166	-	1385	FALSE
chr1	96916396	+	1386	FALSE
chr1	96916776	+	1387	FALSE
chr1	96916777	+	1388	TRUE
chr1	96916778	+	1389	FALSE
chr1	97157097	+	1390	FALSE
chr1	97266629	-	1391	FALSE
chr1	97349446	-	1392	FALSE
chr1	97363781	+	1393	FALSE
chr1	97363782	+	1394	TRUE
chr1	97363784	+	1395	FALSE
chr1	97370394	+	1396	TRUE
chr1	97370397	+	1397	FALSE
chr1	97406502	-	1398	FALSE
chr1	97483481	+	1399	FALSE
chr1	97483482	+	1400	TRUE
chr1	97483484	+	1401	FALSE
chr1	97520575	-	1402	TRUE
chr1	97643913	+	1403	FALSE
chr1	97687954	+	1404	FALSE
chr1	97687955	+	1405	TRUE
chr1	97687957	+	1406	FALSE
chr1	97705230	-	1407	FALSE
chr1	97705232	-	1408	FALSE
chr1	97825601	+	1409	FALSE
chr1	97829847	-	1410	FALSE
chr1	97829848	-	1411	TRUE
chr1	97881841	+	1412	FALSE
chr1	97916277	-	1413	FALSE
chr1	97916279	-	1414	TRUE
chr1	97981462	-	1415	TRUE
chr1	97981466	-	1416	FALSE
chr1	98153072	-	1417	FALSE
chr1	98212153	-	1418	FALSE
chr1	98250152	-	1419	FALSE
chr1	98250154	-	1420	FALSE
chr1	98284878	-	1421	FALSE
chr1	98358719	+	1422	FALSE
chr1	98365695	+	1423	FALSE
chr1	98536760	-	1424	FALSE
chr1	98543513	+	1425	FALSE
chr1	98558975	+	1426	FALSE
chr1	98592860	+	1427	FALSE
chr1	98619353	-	1428	FALSE
chr1	98790034	+	1429	FALSE
chr1	98790035	+	1430	TRUE
chr1	98790037	+	1431	FALSE
chr1	98860194	+	1432	FALSE
chr1	98875730	-	1433	FALSE
chr1	99045851	+	1434	TRUE
chr1	99045852	+	1435	FALSE
chr1	99045853	+	1436	FALSE
chr1	99098134	+	1437	TRUE
chr1	99098948	-	1438	TRUE
chr1	99098949	-	1439	FALSE
chr1	99112259	-	1440	FALSE
chr1	99112260	-	1441	FALSE
chr1	99112261	-	1442	FALSE
chr1	99156255	-	1443	FALSE
chr1	99156259	-	1444	FALSE
chr1	99156261	-	1445	TRUE
chr1	99156262	-	1446	FALSE
chr1	99187862	+	1447	FALSE
chr1	99200029	-	1448	FALSE
chr1	99200030	-	1449	FALSE
chr1	99200031	-	1450	TRUE
chr1	99260352	-	1451	FALSE
chr1	99269023	-	1452	FALSE
chr1	99269024	-	1453	FALSE
chr1	99269025	-	1454	TRUE
chr1	99286987	-	1455	FALSE
chr1	99286988	-	1456	TRUE
chr1	99286989	-	1457	FALSE
chr1	99329561	+	1458	FALSE
chr1	99338136	-	1459	FALSE
chr1	99343529	+	1460	TRUE
chr1	99380193	+	1461	FALSE
chr1	99382691	-	1462	FALSE
chr1	99521698	+	1463	FALSE
chr1	99562303	+	1464	FALSE
chr1	99562306	+	1465	FALSE
chr1	99564268	+	1466	FALSE
chr1	99736599	+	1467	FALSE
chr1	99794696	-	1468	FALSE
chr1	99794698	-	1469	TRUE
chr1	100205906	+	1470	FALSE
chr1	100269784	-	1471	FALSE
chr1	100269786	-	1472	TRUE
chr1	100340124	+	1473	FALSE
chr1	100373904	-	1474	FALSE
chr1	100376128	+	1475	FALSE
chr1	100569185	+	1476	FALSE
chr1	100591292	-	1477	FALSE
chr1	100591293	-	1478	FALSE
chr1	100591294	-	1479	TRUE
chr1	100598338	-	1480	FALSE
chr1	100663080	-	1481	FALSE
chr1	100663081	-	1482	FALSE
chr1	100685026	-	1483	FALSE
chr1	100685028	-	1484	TRUE
chr1	100778451	+	1485	FALSE
chr1	100801747	-	1486	FALSE
chr1	100826031	+	1487	FALSE
chr1	100830646	-	1488	FALSE
chr1	100830684	-	1489	FALSE
chr1	100933516	-	1490	FALSE
chr1	101114468	+	1491	FALSE
chr1	101114469	+	1492	FALSE
chr1	101159101	-	1493	FALSE
chr1	101159103	-	1494	FALSE
chr1	101189321	+	1495	FALSE
chr1	101189322	+	1496	TRUE
chr1	101189324	+	1497	FALSE
chr1	101232541	+	1498	TRUE
chr1	101232542	+	1499	FALSE
chr1	101232543	+	1500	FALSE
chr1	101272151	-	1501	FALSE
chr1	101425580	-	1502	FALSE
chr1	101443173	+	1503	TRUE
chr1	101443174	+	1504	FALSE
chr1	101451043	+	1505	FALSE
chr1	101451045	+	1506	FALSE
chr1	101629766	+	1507	FALSE
chr1	101691933	-	1508	FALSE
chr1	101691934	-	1509	TRUE
chr1	101691936	-	1510	FALSE
chr1	101767244	+	1511	FALSE
chr1	101786060	+	1512	TRUE
chr1	101786062	+	1513	FALSE
chr1	101786063	+	1514	FALSE
chr1	101812165	+	1515	FALSE
chr1	102019244	+	1516	FALSE
chr1	102066243	+	1517	FALSE
chr1	102108297	-	1518	FALSE
chr1	102142399	+	1519	TRUE
chr1	102242566	-	1520	FALSE
chr1	102242568	-	1521	TRUE
chr1	102265044	+	1522	FALSE
chr1	102289970	-	1523	FALSE
chr1	102289971	-	1524	TRUE
chr1	102291242	+	1525	TRUE
chr1	102307262	-	1526	FALSE
chr1	102313289	+	1527	FALSE
chr1	102359929	+	1528	FALSE
chr1	102427062	+	1529	FALSE
chr1	102461479	-	1530	TRUE
chr1	102482476	+	1531	FALSE
chr1	102535079	+	1532	FALSE
chr1	102551398	-	1533	FALSE
chr1	102551399	-	1534	FALSE
chr1	102551400	-	1535	TRUE
chr1	102644281	+	1536	FALSE
chr1	102650128	-	1537	FALSE
chr1	102650129	-	1538	TRUE
chr1	102650130	-	1539	FALSE
chr1	102702882	+	1540	FALSE
chr1	102710686	-	1541	FALSE
chr1	102804486	-	1542	FALSE
chr1	102832477	+	1543	TRUE
chr1	102836412	+	1544	FALSE
chr1	102986393	+	1545	FALSE
chr1	103132527	-	1546	FALSE
chr1	103135786	-	1547	FALSE
chr1	103162884	-	1548	FALSE
chr1	103251213	+	1549	FALSE
chr1	103279494	-	1550	FALSE
chr1	103311854	+	1551	TRUE
chr1	103311855	+	1552	FALSE
chr1	103311856	+	1553	FALSE
chr1	103376711	-	1554	FALSE
chr1	103376712	-	1555	TRUE
chr1	103383161	+	1556	FALSE
chr1	103509822	-	1557	FALSE
chr1	103509823	-	1558	TRUE
chr1	103795251	-	1559	FALSE
chr1	103795252	-	1560	FALSE
chr1	103838762	+	1561	TRUE
chr1	103838764	+	1562	FALSE
chr1	103851127	-	1563	FALSE
chr1	103883022	-	1564	FALSE
chr1	103928149	-	1565	FALSE
chr1	104006248	-	1566	FALSE
chr1	104006249	-	1567	FALSE
chr1	104006250	-	1568	TRUE
chr1	104006251	-	1569	FALSE
chr1	104006253	-	1570	FALSE
chr1	104152689	-	1571	FALSE
chr1	104271793	-	1572	FALSE
chr1	104271795	-	1573	TRUE
chr1	104332101	-	1574	TRUE
chr1	104341951	+	1575	FALSE
chr1	104341952	+	1576	FALSE
chr1	104376503	+	1577	FALSE
chr1	104429822	+	1578	TRUE
chr1	104429823	+	1579	FALSE
chr1	104429825	+	1580	FALSE
chr1	104446636	-	1581	FALSE
chr1	104477348	-	1582	FALSE
chr1	104541577	-	1583	FALSE
chr1	104543701	-	1584	FALSE
chr1	104543703	-	1585	FALSE
chr1	104590894	+	1586	TRUE
chr1	104590895	+	1587	FALSE
chr1	104590896	+	1588	FALSE
chr1	104612313	+	1589	TRUE
chr1	104612315	+	1590	FALSE
chr1	104699106	+	1591	FALSE
chr1	104837423	+	1592	FALSE
chr1	104864784	-	1593	FALSE
chr1	104864785	-	1594	FALSE
chr1	104864786	-	1595	TRUE
chr1	104921147	+	1596	TRUE
chr1	104921149	+	1597	FALSE
chr1	104935244	-	1598	FALSE
chr1	104969052	-	1599	FALSE
chr1	105094228	+	1600	FALSE
chr1	105183902	-	1601	FALSE
chr1	105183904	-	1602	TRUE
chr1	105189605	-	1603	FALSE
chr1	105218445	-	1604	FALSE
chr1	105245546	-	1605	FALSE
chr1	105245547	-	1606	TRUE
chr1	105261201	-	1607	FALSE
chr1	105290750	-	1608	FALSE
chr1	105290751	-	1609	TRUE
chr1	105295310	+	1610	FALSE
chr1	105305360	-	1611	FALSE
chr1	105305361	-	1612	FALSE
chr1	105344282	+	1613	FALSE
chr1	105358035	-	1614	FALSE
chr1	105548929	-	1615	FALSE
chr1	105548930	-	1616	FALSE
chr1	105548931	-	1617	TRUE
chr1	105548932	-	1618	FALSE
chr1	105549144	-	1619	FALSE
chr1	105549145	-	1620	FALSE
chr1	105718458	-	1621	FALSE
chr1	105730000	+	1622	FALSE
chr1	105746982	-	1623	FALSE
chr1	105746983	-	1624	FALSE
chr1	105746984	-	1625	TRUE
chr1	105786482	-	1626	FALSE
chr1	105804912	+	1627	TRUE
chr1	105804913	+	1628	FALSE
chr1	105804915	+	1629	FALSE
chr1	105815776	-	1630	FALSE
chr1	105823321	+	1631	FALSE
chr1	105878927	-	1632	TRUE
chr1	105943408	-	1633	FALSE
chr1	105947989	-	1634	FALSE
chr1	105966904	+	1635	FALSE
chr1	105966906	+	1636	FALSE
chr1	105971107	+	1637	FALSE
chr1	106089051	-	1638	FALSE
chr1	106115991	+	1639	TRUE
chr1	106169229	+	1640	FALSE
chr1	106173320	+	1641	TRUE
chr1	106173321	+	1642	FALSE
chr1	106188376	-	1643	FALSE
chr1	106213706	+	1644	FALSE
chr1	106213707	+	1645	FALSE
chr1	106239443	-	1646	FALSE
chr1	106242354	+	1647	FALSE
chr1	106299401	+	1648	FALSE
chr1	106421560	+	1649	FALSE
chr1	106426620	+	1650	FALSE
chr1	106499990	+	1651	FALSE
chr1	106499991	+	1652	FALSE
chr1	106499992	+	1653	TRUE
chr1	106499994	+	1654	FALSE
chr1	106545708	-	1655	FALSE
chr1	106550991	-	1656	FALSE
chr1	106550992	-	1657	TRUE
chr1	106596470	-	1658	FALSE
chr1	106622876	-	1659	FALSE
chr1	106622877	-	1660	FALSE
chr1	106622878	-	1661	TRUE
chr1	106652857	-	1662	FALSE
chr1	106765557	-	1663	FALSE
chr1	106765559	-	1664	TRUE
chr1	106815518	+	1665	FALSE
chr1	106859191	+	1666	FALSE
chr1	106859193	+	1667	FALSE
chr1	106892052	+	1668	TRUE
chr1	106996509	-	1669	FALSE
chr1	107022951	+	1670	FALSE
chr1	107023501	+	1671	FALSE
chr1	107051189	+	1672	FALSE
chr1	107088214	-	1673	FALSE
chr1	107088216	-	1674	FALSE
chr1	107190526	-	1675	FALSE
chr1	107304834	-	1676	FALSE
chr1	107304835	-	1677	FALSE
chr1	107304836	-	1678	TRUE
chr1	107503400	-	1679	TRUE
chr1	107650660	-	1680	FALSE
chr1	107700400	-	1681	FALSE
chr1	107700401	-	1682	FALSE
chr1	107700402	-	1683	TRUE
chr1	107720039	+	1684	FALSE
chr1	107720040	+	1685	FALSE
chr1	107738185	+	1686	TRUE
chr1	107850551	+	1687	TRUE
chr1	107850552	+	1688	FALSE
chr1	107850553	+	1689	FALSE
chr1	107958727	-	1690	TRUE
chr1	108039585	-	1691	FALSE
chr1	108116627	-	1692	FALSE
chr1	108144530	-	1693	TRUE
chr1	108144531	-	1694	FALSE
chr1	108161896	-	1695	FALSE
chr1	108203535	-	1696	FALSE
chr1	108220184	+	1697	FALSE
chr1	108348017	-	1698	TRUE
chr1	108358407	-	1699	FALSE
chr1	108358408	-	1700	FALSE
chr1	108358409	-	1701	TRUE
chr1	108501987	+	1702	TRUE
chr1	108501988	+	1703	FALSE
chr1	108513891	-	1704	FALSE
chr1	108513892	-	1705	TRUE
chr1	108547843	+	1706	FALSE
chr1	108630405	+	1707	TRUE
chr1	109742878	-	1708	FALSE
chr1	109861960	+	1709	FALSE
chr1	109861961	+	1710	TRUE
chr1	109861962	+	1711	FALSE
chr1	110679346	+	1712	TRUE
chr1	110679348	+	1713	FALSE
chr1	110741742	-	1714	FALSE
chr1	110752736	-	1715	FALSE
chr1	110833755	-	1716	FALSE
chr1	110860594	-	1717	FALSE
chr1	110931084	-	1718	TRUE
chr1	110983403	-	1719	FALSE
chr1	111003521	+	1720	FALSE
chr1	111013935	+	1721	FALSE
chr1	111013936	+	1722	TRUE
chr1	111013938	+	1723	FALSE
chr1	111014312	+	1724	FALSE
chr1	111037177	+	1725	FALSE
chr1	111047412	-	1726	FALSE
chr1	111053259	-	1727	FALSE
chr1	111053260	-	1728	FALSE
chr1	111053261	-	1729	TRUE
chr1	111073625	-	1730	FALSE
chr1	111259790	+	1731	FALSE
chr1	111291491	+	1732	FALSE
chr1	111291812	+	1733	FALSE
chr1	111291814	+	1734	FALSE
chr1	111399719	+	1735	TRUE
chr1	111399721	+	1736	FALSE
chr1	111431457	+	1737	FALSE
chr1	111686104	+	1738	FALSE
chr1	111939329	-	1739	TRUE
chr1	112136761	-	1740	FALSE
chr1	112217624	+	1741	FALSE
chr1	112341265	+	1742	FALSE
chr1	112349855	-	1743	FALSE
chr1	112349857	-	1744	TRUE
chr1	112498026	-	1745	FALSE
chr1	113077835	-	1746	FALSE
chr1	113241785	+	1747	TRUE
chr1	113319004	+	1748	FALSE
chr1	113346632	+	1749	FALSE
chr1	113411972	-	1750	FALSE
chr1	113454593	-	1751	FALSE
chr1	113454594	-	1752	FALSE
chr1	113454595	-	1753	TRUE
chr1	113514605	+	1754	FALSE
chr1	113569991	-	1755	TRUE
chr1	113640705	+	1756	FALSE
chr1	114247770	+	1757	FALSE
chr1	114268846	+	1758	FALSE
chr1	114309937	+	1759	FALSE
chr1	114310341	+	1760	FALSE
chr1	114563718	+	1761	FALSE
chr1	114599947	+	1762	FALSE
chr1	114762579	+	1763	FALSE
chr1	114777081	+	1764	TRUE
chr1	114777082	+	1765	FALSE
chr1	114888802	-	1766	FALSE
chr1	114888803	-	1767	FALSE
chr1	114888804	-	1768	TRUE
chr1	114938376	+	1769	FALSE
chr1	114938378	+	1770	FALSE
chr1	114963473	-	1771	TRUE
chr1	114963475	-	1772	FALSE
chr1	115309524	-	1773	FALSE
chr1	115309525	-	1774	TRUE
chr1	115383436	-	1775	FALSE
chr1	115419036	+	1776	FALSE
chr1	115439479	-	1777	TRUE
chr1	115464768	+	1778	FALSE
chr1	115464769	+	1779	FALSE
chr1	115578330	-	1780	FALSE
chr1	115578331	-	1781	FALSE
chr1	115578332	-	1782	TRUE
chr1	115633578	-	1783	FALSE
chr1	115779057	-	1784	FALSE
chr1	116057887	+	1785	FALSE
chr1	116057889	+	1786	FALSE
chr1	116101710	-	1787	FALSE
chr1	116101711	-	1788	FALSE
chr1	116101712	-	1789	TRUE
chr1	116101733	-	1790	FALSE
chr1	116212529	+	1791	TRUE
chr1	116216212	+	1792	FALSE
chr1	116980684	+	1793	FALSE
chr1	116980685	+	1794	FALSE
chr1	116980687	+	1795	FALSE
chr1	117000977	+	1796	FALSE
chr1	117000979	+	1797	FALSE
chr1	117170953	-	1798	FALSE
chr1	117381285	-	1799	FALSE
chr1	117475462	-	1800	FALSE
chr1	117475463	-	1801	FALSE
chr1	117475464	-	1802	TRUE
chr1	117475465	-	1803	FALSE
chr1	117475466	-	1804	FALSE
chr1	117554517	-	1805	FALSE
chr1	117554518	-	1806	FALSE
chr1	117554519	-	1807	TRUE
chr1	117554520	-	1808	FALSE
chr1	117648811	+	1809	FALSE
chr1	117764072	-	1810	FALSE
chr1	117764073	-	1811	FALSE
chr1	117764074	-	1812	TRUE
chr1	117764075	-	1813	FALSE
chr1	117775310	+	1814	FALSE
chr1	117775311	+	1815	FALSE
chr1	117775312	+	1816	TRUE
chr1	117775314	+	1817	FALSE
chr1	117831108	-	1818	TRUE
chr1	117872667	+	1819	FALSE
chr1	117872670	+	1820	TRUE
chr1	117998928	-	1821	FALSE
chr1	117998930	-	1822	TRUE
chr1	117998931	-	1823	FALSE
chr1	118030537	-	1824	FALSE
chr1	118030539	-	1825	FALSE
chr1	118030540	-	1826	FALSE
chr1	118030541	-	1827	TRUE
chr1	118314802	+	1828	FALSE
chr1	118354722	+	1829	FALSE
chr1	118409128	+	1830	TRUE
chr1	118409129	+	1831	FALSE
chr1	118409130	+	1832	FALSE
chr1	118409171	+	1833	FALSE
chr1	118429173	+	1834	FALSE
chr1	118438103	-	1835	FALSE
chr1	118497368	+	1836	FALSE
chr1	118511885	-	1837	FALSE
chr1	118548443	+	1838	FALSE
chr1	118568333	-	1839	FALSE
chr1	118643733	+	1840	FALSE
chr1	118643736	+	1841	FALSE
chr1	118653251	-	1842	FALSE
chr1	118678551	-	1843	FALSE
chr1	118678553	-	1844	FALSE
chr1	118697551	+	1845	FALSE
chr1	118709008	+	1846	FALSE
chr1	118722751	+	1847	FALSE
chr1	118727382	+	1848	FALSE
chr1	118727383	+	1849	FALSE
chr1	118777514	-	1850	TRUE
chr1	118777515	-	1851	FALSE
chr1	118822849	-	1852	FALSE
chr1	118837401	+	1853	FALSE
chr1	118917398	+	1854	FALSE
chr1	118957569	-	1855	FALSE
chr1	118957571	-	1856	TRUE
chr1	119089955	+	1857	FALSE
chr1	119201794	+	1858	FALSE
chr1	119201795	+	1859	TRUE
chr1	119201796	+	1860	FALSE
chr1	119201797	+	1861	FALSE
chr1	119306859	-	1862	FALSE
chr1	119399440	-	1863	TRUE
chr1	119519813	-	1864	FALSE
chr1	119525632	+	1865	FALSE
chr1	119691195	-	1866	FALSE
chr1	119706971	+	1867	FALSE
chr1	119818643	-	1868	FALSE
chr1	119818644	-	1869	FALSE
chr1	119818645	-	1870	TRUE
chr1	119818980	-	1871	FALSE
chr1	119820784	-	1872	FALSE
chr1	119852980	+	1873	FALSE
chr1	119874835	-	1874	FALSE
chr1	119874837	-	1875	FALSE
chr1	119874838	-	1876	FALSE
chr1	119874839	-	1877	TRUE
chr1	120219084	-	1878	FALSE
chr1	120219086	-	1879	FALSE
chr1	120637206	-	1880	FALSE
chr1	120765960	+	1881	FALSE
chr1	120765962	+	1882	FALSE
chr1	120791627	+	1883	FALSE
chr1	120870960	-	1884	FALSE
chr1	120903518	+	1885	FALSE
chr1	121483093	+	1886	TRUE
chr1	121483094	+	1887	FALSE
chr1	121502155	+	1888	FALSE
chr1	121547709	-	1889	FALSE
chr1	121547710	-	1890	TRUE
chr1	121547711	-	1891	FALSE
chr1	121581272	-	1892	FALSE
chr1	121581273	-	1893	FALSE
chr1	121581274	-	1894	TRUE
chr1	121581275	-	1895	FALSE
chr1	121598295	-	1896	FALSE
chr1	125032281	-	1897	FALSE
chr1	125041302	-	1898	FALSE
chr1	143577360	-	1899	FALSE
chr1	143577361	-	1900	FALSE
chr1	143577362	-	1901	TRUE
chr1	143619760	+	1902	FALSE
chr1	143648240	+	1903	FALSE
chr1	143751968	-	1904	FALSE
chr1	144441991	+	1905	FALSE
chr1	145225506	-	1906	FALSE
chr1	145225508	-	1907	FALSE
chr1	145520701	-	1908	FALSE
chr1	145549451	-	1909	FALSE
chr1	145553416	-	1910	FALSE
chr1	145650084	-	1911	FALSE
chr1	145650085	-	1912	FALSE
chr1	145650086	-	1913	TRUE
chr1	145650087	-	1914	FALSE
chr1	145666653	-	1915	FALSE
chr1	145726561	+	1916	FALSE
chr1	145726564	+	1917	FALSE
chr1	146186978	-	1918	FALSE
chr1	146603748	-	1919	FALSE
chr1	146603750	-	1920	FALSE
chr1	146677231	-	1921	FALSE
chr1	146677233	-	1922	TRUE
chr1	146958086	-	1923	FALSE
chr1	147012500	+	1924	FALSE
chr1	147069886	+	1925	FALSE
chr1	147069887	+	1926	FALSE
chr1	147190783	-	1927	FALSE
chr1	147206743	+	1928	TRUE
chr1	147228109	-	1929	FALSE
chr1	147308625	+	1930	FALSE
chr1	147312657	+	1931	FALSE
chr1	147320563	+	1932	FALSE
chr1	147330548	+	1933	TRUE
chr1	147330549	+	1934	FALSE
chr1	147330550	+	1935	FALSE
chr1	147330551	+	1936	FALSE
chr1	147348937	+	1937	FALSE
chr1	147362390	+	1938	TRUE
chr1	147362391	+	1939	FALSE
chr1	147362392	+	1940	FALSE
chr1	147363183	+	1941	TRUE
chr1	147363184	+	1942	FALSE
chr1	147363185	+	1943	FALSE
chr1	147376095	+	1944	FALSE
chr1	147376097	+	1945	FALSE
chr1	147385651	-	1946	FALSE
chr1	147444246	+	1947	FALSE
chr1	147450258	+	1948	TRUE
chr1	147450259	+	1949	FALSE
chr1	147450260	+	1950	FALSE
chr1	147461419	+	1951	FALSE
chr1	147705091	-	1952	FALSE
chr1	147713320	-	1953	FALSE
chr1	147736545	-	1954	FALSE
chr1	147736547	-	1955	TRUE
chr1	147861107	+	1956	FALSE
chr1	147867579	+	1957	FALSE
chr1	147873114	-	1958	FALSE
chr1	147972760	-	1959	FALSE
chr1	147972761	-	1960	FALSE
chr1	147989531	-	1961	FALSE
chr1	148096886	-	1962	FALSE
chr1	148096887	-	1963	FALSE
chr1	148096888	-	1964	TRUE
chr1	148128979	+	1965	FALSE
chr1	149597575	+	1966	FALSE
chr1	149952149	-	1967	FALSE
chr1	150702724	+	1968	FALSE
chr1	150928694	-	1969	FALSE
chr1	152129144	+	1970	FALSE
chr1	152138731	-	1971	FALSE
chr1	152259049	-	1972	FALSE
chr1	152267227	+	1973	FALSE
chr1	152273876	+	1974	FALSE
chr1	152288174	-	1975	FALSE
chr1	152288176	-	1976	FALSE
chr1	152294726	-	1977	FALSE
chr1	152298964	+	1978	FALSE
chr1	152298965	+	1979	FALSE
chr1	152395351	+	1980	FALSE
chr1	152395354	+	1981	FALSE
chr1	152464275	-	1982	FALSE
chr1	152547887	-	1983	FALSE
chr1	152617399	+	1984	FALSE
chr1	152666128	-	1985	FALSE
chr1	152666131	-	1986	TRUE
chr1	152688547	-	1987	FALSE
chr1	152688548	-	1988	TRUE
chr1	152772164	-	1989	FALSE
chr1	152772166	-	1990	FALSE
chr1	152836195	+	1991	FALSE
chr1	152838173	-	1992	FALSE
chr1	152839003	-	1993	FALSE
chr1	152852401	-	1994	FALSE
chr1	152852403	-	1995	FALSE
chr1	152968037	+	1996	FALSE
chr1	153017666	-	1997	FALSE
chr1	153078463	-	1998	FALSE
chr1	153111166	+	1999	TRUE
[truncated: 56,726 more rows]
