# Supplementary material for: Low-cost and clinically applicable copy number profiling using repeat DNA
Source: BMC Genomics. 2022 Aug 17;23:599. doi: 10.1186/s12864-022-08681-8 (PMC9386984; doi:10.1186/s12864-022-08681-8)
Supplement: Supplementary file 8 — Additional file 8 Supplementary Table S8. [file 12864_2022_8681_MOESM8_ESM.csv]

loci_id	hgnc_symbol	chr	start	end	inside	status	leftPos	strand	present_after_filtering_loci_in_OAC_experiment
8088	PARD3B	chr2	204545793	205620162	TRUE	del	204560018	+	FALSE
8089	PARD3B	chr2	204545793	205620162	TRUE	del	204746081	-	FALSE
8090	PARD3B	chr2	204545793	205620162	TRUE	del	204802819	+	FALSE
8091	PARD3B	chr2	204545793	205620162	TRUE	del	204802821	+	TRUE
8092	PARD3B	chr2	204545793	205620162	TRUE	del	204802823	+	FALSE
8093	PARD3B	chr2	204545793	205620162	TRUE	del	204821530	+	FALSE
8094	PARD3B	chr2	204545793	205620162	TRUE	del	204877227	+	FALSE
8095	PARD3B	chr2	204545793	205620162	TRUE	del	204884558	-	FALSE
8096	PARD3B	chr2	204545793	205620162	TRUE	del	204959075	-	FALSE
8097	PARD3B	chr2	204545793	205620162	TRUE	del	204959078	-	TRUE
8098	PARD3B	chr2	204545793	205620162	TRUE	del	204959079	-	FALSE
8099	PARD3B	chr2	204545793	205620162	TRUE	del	204998149	+	FALSE
8100	PARD3B	chr2	204545793	205620162	TRUE	del	204998150	+	TRUE
8101	PARD3B	chr2	204545793	205620162	TRUE	del	204998151	+	FALSE
8102	PARD3B	chr2	204545793	205620162	TRUE	del	204998152	+	FALSE
8103	PARD3B	chr2	204545793	205620162	TRUE	del	205154876	+	FALSE
8104	PARD3B	chr2	204545793	205620162	TRUE	del	205154878	+	FALSE
8105	PARD3B	chr2	204545793	205620162	TRUE	del	205156242	+	FALSE
8106	PARD3B	chr2	204545793	205620162	TRUE	del	205156244	+	FALSE
8107	PARD3B	chr2	204545793	205620162	TRUE	del	205203550	-	FALSE
8108	PARD3B	chr2	204545793	205620162	TRUE	del	205203552	-	TRUE
8109	PARD3B	chr2	204545793	205620162	TRUE	del	205490213	-	FALSE
8110	PARD3B	chr2	204545793	205620162	TRUE	del	205600604	-	FALSE
9858	FHIT	chr3	59749310	61251459	TRUE	del	60097814	-	FALSE
9859	FHIT	chr3	59749310	61251459	TRUE	del	60209914	+	TRUE
9860	FHIT	chr3	59749310	61251459	TRUE	del	60209915	+	FALSE
9861	FHIT	chr3	59749310	61251459	TRUE	del	60209916	+	FALSE
9862	FHIT	chr3	59749310	61251459	TRUE	del	60209918	+	FALSE
9863	FHIT	chr3	59749310	61251459	TRUE	del	60209920	+	FALSE
9864	FHIT	chr3	59749310	61251459	TRUE	del	60257873	+	FALSE
9865	FHIT	chr3	59749310	61251459	TRUE	del	60444675	+	TRUE
9866	FHIT	chr3	59749310	61251459	TRUE	del	60444676	+	FALSE
9867	FHIT	chr3	59749310	61251459	TRUE	del	60458411	+	FALSE
9868	FHIT	chr3	59749310	61251459	TRUE	del	60485632	+	TRUE
9869	FHIT	chr3	59749310	61251459	TRUE	del	60485633	+	FALSE
9870	FHIT	chr3	59749310	61251459	TRUE	del	60568437	+	FALSE
9871	FHIT	chr3	59749310	61251459	TRUE	del	60587331	+	TRUE
9872	FHIT	chr3	59749310	61251459	TRUE	del	60587333	+	FALSE
9873	FHIT	chr3	59749310	61251459	TRUE	del	60618383	-	FALSE
9874	FHIT	chr3	59749310	61251459	TRUE	del	60618384	-	FALSE
9875	FHIT	chr3	59749310	61251459	TRUE	del	60673495	+	FALSE
9876	FHIT	chr3	59749310	61251459	TRUE	del	60694894	+	FALSE
9877	FHIT	chr3	59749310	61251459	TRUE	del	60706223	+	FALSE
9878	FHIT	chr3	59749310	61251459	TRUE	del	60878589	-	FALSE
9879	FHIT	chr3	59749310	61251459	TRUE	del	60931194	+	FALSE
9880	FHIT	chr3	59749310	61251459	TRUE	del	61039683	+	TRUE
9881	FHIT	chr3	59749310	61251459	TRUE	del	61048955	+	FALSE
9882	FHIT	chr3	59749310	61251459	TRUE	del	61100158	-	FALSE
9883	FHIT	chr3	59749310	61251459	TRUE	del	61100159	-	FALSE
9884	FHIT	chr3	59749310	61251459	TRUE	del	61100160	-	TRUE
9885	FHIT	chr3	59749310	61251459	TRUE	del	61123330	+	FALSE
9886	FHIT	chr3	59749310	61251459	TRUE	del	61123331	+	TRUE
9887	FHIT	chr3	59749310	61251459	TRUE	del	61123332	+	FALSE
9888	FHIT	chr3	59749310	61251459	TRUE	del	61190911	+	TRUE
9889	FHIT	chr3	59749310	61251459	TRUE	del	61190912	+	FALSE
9890	FHIT	chr3	59749310	61251459	TRUE	del	61204921	-	FALSE
9891	FHIT	chr3	59749310	61251459	TRUE	del	61216974	+	FALSE
9892	FHIT	chr3	59749310	61251459	TRUE	del	61246675	+	TRUE
9893	FHIT	chr3	59749310	61251459	TRUE	del	61246676	+	FALSE
15357	CCSER1	chr4	90127535	91601913	TRUE	del	90203294	-	FALSE
15358	CCSER1	chr4	90127535	91601913	TRUE	del	90203295	-	FALSE
15359	CCSER1	chr4	90127535	91601913	TRUE	del	90203296	-	TRUE
15360	CCSER1	chr4	90127535	91601913	TRUE	del	90203300	-	FALSE
15361	CCSER1	chr4	90127535	91601913	TRUE	del	90233453	+	FALSE
15362	CCSER1	chr4	90127535	91601913	TRUE	del	90233455	+	FALSE
15363	CCSER1	chr4	90127535	91601913	TRUE	del	90304628	+	FALSE
15364	CCSER1	chr4	90127535	91601913	TRUE	del	90323767	-	FALSE
15365	CCSER1	chr4	90127535	91601913	TRUE	del	90323769	-	FALSE
15366	CCSER1	chr4	90127535	91601913	TRUE	del	90412295	+	FALSE
15367	CCSER1	chr4	90127535	91601913	TRUE	del	90417028	+	TRUE
15368	CCSER1	chr4	90127535	91601913	TRUE	del	90417029	+	FALSE
15369	CCSER1	chr4	90127535	91601913	TRUE	del	90479476	-	FALSE
15370	CCSER1	chr4	90127535	91601913	TRUE	del	90489621	-	FALSE
15371	CCSER1	chr4	90127535	91601913	TRUE	del	90503512	-	FALSE
15372	CCSER1	chr4	90127535	91601913	TRUE	del	90526471	-	FALSE
15373	CCSER1	chr4	90127535	91601913	TRUE	del	90592014	+	TRUE
15374	CCSER1	chr4	90127535	91601913	TRUE	del	90592015	+	FALSE
15375	CCSER1	chr4	90127535	91601913	TRUE	del	90592016	+	FALSE
15376	CCSER1	chr4	90127535	91601913	TRUE	del	90622368	-	FALSE
15377	CCSER1	chr4	90127535	91601913	TRUE	del	90622369	-	FALSE
15378	CCSER1	chr4	90127535	91601913	TRUE	del	90644567	-	FALSE
15379	CCSER1	chr4	90127535	91601913	TRUE	del	90644568	-	FALSE
15380	CCSER1	chr4	90127535	91601913	TRUE	del	90651519	+	TRUE
15381	CCSER1	chr4	90127535	91601913	TRUE	del	90651520	+	FALSE
15382	CCSER1	chr4	90127535	91601913	TRUE	del	90667440	-	FALSE
15383	CCSER1	chr4	90127535	91601913	TRUE	del	90667441	-	FALSE
15384	CCSER1	chr4	90127535	91601913	TRUE	del	90667442	-	TRUE
15385	CCSER1	chr4	90127535	91601913	TRUE	del	90700087	-	FALSE
15386	CCSER1	chr4	90127535	91601913	TRUE	del	90803311	-	FALSE
15387	CCSER1	chr4	90127535	91601913	TRUE	del	91083391	+	FALSE
15388	CCSER1	chr4	90127535	91601913	TRUE	del	91083392	+	FALSE
15389	CCSER1	chr4	90127535	91601913	TRUE	del	91148584	-	FALSE
15390	CCSER1	chr4	90127535	91601913	TRUE	del	91159996	-	FALSE
15391	CCSER1	chr4	90127535	91601913	TRUE	del	91174922	-	FALSE
15392	CCSER1	chr4	90127535	91601913	TRUE	del	91229814	+	TRUE
15393	CCSER1	chr4	90127535	91601913	TRUE	del	91229816	+	FALSE
15394	CCSER1	chr4	90127535	91601913	TRUE	del	91259541	-	TRUE
15395	CCSER1	chr4	90127535	91601913	TRUE	del	91376849	-	FALSE
15396	CCSER1	chr4	90127535	91601913	TRUE	del	91401498	-	FALSE
15397	CCSER1	chr4	90127535	91601913	TRUE	del	91425988	-	TRUE
15398	CCSER1	chr4	90127535	91601913	TRUE	del	91425989	-	FALSE
15399	CCSER1	chr4	90127535	91601913	TRUE	del	91468333	+	FALSE
15400	CCSER1	chr4	90127535	91601913	TRUE	del	91482924	+	FALSE
15401	CCSER1	chr4	90127535	91601913	TRUE	del	91505039	-	FALSE
15402	CCSER1	chr4	90127535	91601913	TRUE	del	91505040	-	FALSE
15403	CCSER1	chr4	90127535	91601913	TRUE	del	91505041	-	TRUE
15404	CCSER1	chr4	90127535	91601913	TRUE	del	91505042	-	FALSE
15405	CCSER1	chr4	90127535	91601913	TRUE	del	91505043	-	FALSE
15406	CCSER1	chr4	90127535	91601913	TRUE	del	91520982	-	FALSE
15407	CCSER1	chr4	90127535	91601913	TRUE	del	91520984	-	FALSE
15408	CCSER1	chr4	90127535	91601913	TRUE	del	91541328	-	FALSE
19422	PDE4D	chr5	58969038	60522120	TRUE	del	58996118	+	TRUE
19423	PDE4D	chr5	58969038	60522120	TRUE	del	59016108	+	FALSE
19424	PDE4D	chr5	58969038	60522120	TRUE	del	59056549	-	FALSE
19425	PDE4D	chr5	58969038	60522120	TRUE	del	59616069	-	FALSE
19426	PDE4D	chr5	58969038	60522120	TRUE	del	59637731	+	FALSE
19427	PDE4D	chr5	58969038	60522120	TRUE	del	59691550	+	FALSE
19428	PDE4D	chr5	58969038	60522120	TRUE	del	59707615	-	FALSE
19429	PDE4D	chr5	58969038	60522120	TRUE	del	59748631	+	FALSE
19430	PDE4D	chr5	58969038	60522120	TRUE	del	59897551	-	FALSE
19431	PDE4D	chr5	58969038	60522120	TRUE	del	59920840	+	FALSE
19432	PDE4D	chr5	58969038	60522120	TRUE	del	60039415	+	FALSE
19433	PDE4D	chr5	58969038	60522120	TRUE	del	60044464	-	FALSE
19434	PDE4D	chr5	58969038	60522120	TRUE	del	60054511	+	FALSE
19435	PDE4D	chr5	58969038	60522120	TRUE	del	60095150	-	TRUE
19436	PDE4D	chr5	58969038	60522120	TRUE	del	60095153	-	FALSE
19437	PDE4D	chr5	58969038	60522120	TRUE	del	60109841	+	FALSE
19438	PDE4D	chr5	58969038	60522120	TRUE	del	60296921	+	TRUE
19439	PDE4D	chr5	58969038	60522120	TRUE	del	60296923	+	FALSE
19440	PDE4D	chr5	58969038	60522120	TRUE	del	60299503	-	FALSE
19441	PDE4D	chr5	58969038	60522120	TRUE	del	60314586	-	FALSE
19442	PDE4D	chr5	58969038	60522120	TRUE	del	60345276	+	TRUE
19443	PDE4D	chr5	58969038	60522120	TRUE	del	60426510	+	FALSE
19444	PDE4D	chr5	58969038	60522120	TRUE	del	60426512	+	FALSE
19445	PDE4D	chr5	58969038	60522120	TRUE	del	60442420	+	FALSE
19446	PDE4D	chr5	58969038	60522120	TRUE	del	60454628	+	TRUE
19447	PDE4D	chr5	58969038	60522120	TRUE	del	60454667	+	FALSE
19448	PDE4D	chr5	58969038	60522120	TRUE	del	60492721	+	FALSE
19449	PDE4D	chr5	58969038	60522120	TRUE	del	60492722	+	TRUE
19450	PDE4D	chr5	58969038	60522120	TRUE	del	60492723	+	FALSE
19451	PDE4D	chr5	58969038	60522120	TRUE	del	60492724	+	FALSE
19452	PDE4D	chr5	58969038	60522120	TRUE	del	60492725	+	FALSE
19453	PDE4D	chr5	58969038	60522120	TRUE	del	60501098	-	FALSE
19454	PDE4D	chr5	58969038	60522120	TRUE	del	60501100	-	FALSE
26102	PARK2	chr6	161347420	162727771	TRUE	del	161484004	+	FALSE
26103	PARK2	chr6	161347420	162727771	TRUE	del	161616511	-	FALSE
26104	PARK2	chr6	161347420	162727771	TRUE	del	161625393	+	FALSE
26105	PARK2	chr6	161347420	162727771	TRUE	del	161861405	+	TRUE
26106	PARK2	chr6	161347420	162727771	TRUE	del	161861406	+	FALSE
26107	PARK2	chr6	161347420	162727771	TRUE	del	161861407	+	FALSE
26108	PARK2	chr6	161347420	162727771	TRUE	del	162065669	-	FALSE
26109	PARK2	chr6	161347420	162727771	TRUE	del	162065670	-	FALSE
26110	PARK2	chr6	161347420	162727771	TRUE	del	162102136	-	FALSE
26111	PARK2	chr6	161347420	162727771	TRUE	del	162102137	-	FALSE
26112	PARK2	chr6	161347420	162727771	TRUE	del	162102138	-	TRUE
26113	PARK2	chr6	161347420	162727771	TRUE	del	162115325	+	FALSE
26114	PARK2	chr6	161347420	162727771	TRUE	del	162209937	+	FALSE
26115	PARK2	chr6	161347420	162727771	TRUE	del	162222958	-	FALSE
26116	PARK2	chr6	161347420	162727771	TRUE	del	162281246	+	TRUE
26117	PARK2	chr6	161347420	162727771	TRUE	del	162281248	+	FALSE
26118	PARK2	chr6	161347420	162727771	TRUE	del	162341737	+	FALSE
26119	PARK2	chr6	161347420	162727771	TRUE	del	162472296	-	FALSE
26120	PARK2	chr6	161347420	162727771	TRUE	del	162663997	-	FALSE
27881	CDK6	chr7	92604921	92836594	TRUE	amp	92776008	-	FALSE
27882	CDK6	chr7	92604921	92836594	TRUE	amp	92776009	-	FALSE
27883	CDK6	chr7	92604921	92836594	TRUE	amp	92776010	-	TRUE
27884	CDK6	chr7	92604921	92836594	TRUE	amp	92776011	-	FALSE
28495	MET	chr7	116672390	116798386	TRUE	amp	116789872	-	FALSE
28496	MET	chr7	116672390	116798386	TRUE	amp	116789903	-	FALSE
28497	MET	chr7	116672390	116798386	TRUE	amp	116789904	-	FALSE
28498	MET	chr7	116672390	116798386	TRUE	amp	116789905	-	TRUE
32782	PTPRD	chr9	8314246	10612723	TRUE	del	8324200	-	FALSE
32783	PTPRD	chr9	8314246	10612723	TRUE	del	8337430	+	TRUE
32784	PTPRD	chr9	8314246	10612723	TRUE	del	8337432	+	FALSE
32785	PTPRD	chr9	8314246	10612723	TRUE	del	8862899	+	FALSE
32786	PTPRD	chr9	8314246	10612723	TRUE	del	8927308	-	TRUE
32787	PTPRD	chr9	8314246	10612723	TRUE	del	8927309	-	FALSE
32788	PTPRD	chr9	8314246	10612723	TRUE	del	8967851	-	FALSE
32789	PTPRD	chr9	8314246	10612723	TRUE	del	8967853	-	TRUE
32790	PTPRD	chr9	8314246	10612723	TRUE	del	9021953	+	TRUE
32791	PTPRD	chr9	8314246	10612723	TRUE	del	9021954	+	FALSE
32792	PTPRD	chr9	8314246	10612723	TRUE	del	9021955	+	FALSE
32793	PTPRD	chr9	8314246	10612723	TRUE	del	9075510	-	FALSE
32794	PTPRD	chr9	8314246	10612723	TRUE	del	9084382	+	TRUE
32795	PTPRD	chr9	8314246	10612723	TRUE	del	9084383	+	FALSE
32796	PTPRD	chr9	8314246	10612723	TRUE	del	9084384	+	FALSE
32797	PTPRD	chr9	8314246	10612723	TRUE	del	9084385	+	FALSE
32798	PTPRD	chr9	8314246	10612723	TRUE	del	9245599	+	FALSE
32799	PTPRD	chr9	8314246	10612723	TRUE	del	9323791	-	FALSE
32800	PTPRD	chr9	8314246	10612723	TRUE	del	9338790	-	FALSE
32801	PTPRD	chr9	8314246	10612723	TRUE	del	9338792	-	TRUE
32802	PTPRD	chr9	8314246	10612723	TRUE	del	9342811	-	FALSE
32803	PTPRD	chr9	8314246	10612723	TRUE	del	9342832	-	FALSE
32804	PTPRD	chr9	8314246	10612723	TRUE	del	9344306	+	FALSE
32805	PTPRD	chr9	8314246	10612723	TRUE	del	9344307	+	FALSE
32806	PTPRD	chr9	8314246	10612723	TRUE	del	9368860	-	FALSE
32807	PTPRD	chr9	8314246	10612723	TRUE	del	9368861	-	TRUE
32808	PTPRD	chr9	8314246	10612723	TRUE	del	9431883	+	FALSE
32809	PTPRD	chr9	8314246	10612723	TRUE	del	9487158	-	FALSE
32810	PTPRD	chr9	8314246	10612723	TRUE	del	9487160	-	FALSE
32811	PTPRD	chr9	8314246	10612723	TRUE	del	9579537	-	TRUE
32812	PTPRD	chr9	8314246	10612723	TRUE	del	9657429	+	FALSE
32813	PTPRD	chr9	8314246	10612723	TRUE	del	9657431	+	FALSE
32814	PTPRD	chr9	8314246	10612723	TRUE	del	9657432	+	TRUE
32815	PTPRD	chr9	8314246	10612723	TRUE	del	9657433	+	FALSE
32816	PTPRD	chr9	8314246	10612723	TRUE	del	9657434	+	FALSE
32817	PTPRD	chr9	8314246	10612723	TRUE	del	9738082	+	FALSE
32818	PTPRD	chr9	8314246	10612723	TRUE	del	9741555	-	FALSE
32819	PTPRD	chr9	8314246	10612723	TRUE	del	9769709	-	FALSE
32820	PTPRD	chr9	8314246	10612723	TRUE	del	9828481	+	FALSE
32821	PTPRD	chr9	8314246	10612723	TRUE	del	9837868	-	FALSE
32822	PTPRD	chr9	8314246	10612723	TRUE	del	9992779	+	FALSE
32823	PTPRD	chr9	8314246	10612723	TRUE	del	9992780	+	FALSE
32824	PTPRD	chr9	8314246	10612723	TRUE	del	10098323	+	FALSE
32825	PTPRD	chr9	8314246	10612723	TRUE	del	10306252	+	FALSE
32826	PTPRD	chr9	8314246	10612723	TRUE	del	10306254	+	FALSE
32827	PTPRD	chr9	8314246	10612723	TRUE	del	10343077	-	FALSE
32828	PTPRD	chr9	8314246	10612723	TRUE	del	10377390	-	FALSE
32829	PTPRD	chr9	8314246	10612723	TRUE	del	10395201	-	FALSE
32830	PTPRD	chr9	8314246	10612723	TRUE	del	10423285	+	TRUE
32831	PTPRD	chr9	8314246	10612723	TRUE	del	10423286	+	FALSE
32832	PTPRD	chr9	8314246	10612723	TRUE	del	10423287	+	FALSE
32833	PTPRD	chr9	8314246	10612723	TRUE	del	10458998	-	FALSE
32834	PTPRD	chr9	8314246	10612723	TRUE	del	10468478	+	FALSE
32835	PTPRD	chr9	8314246	10612723	TRUE	del	10468480	+	TRUE
32836	PTPRD	chr9	8314246	10612723	TRUE	del	10468482	+	FALSE
32837	PTPRD	chr9	8314246	10612723	TRUE	del	10471125	+	FALSE
32838	PTPRD	chr9	8314246	10612723	TRUE	del	10477960	+	FALSE
32839	PTPRD	chr9	8314246	10612723	TRUE	del	10487682	+	TRUE
32840	PTPRD	chr9	8314246	10612723	TRUE	del	10487683	+	FALSE
32841	PTPRD	chr9	8314246	10612723	TRUE	del	10491811	-	FALSE
32842	PTPRD	chr9	8314246	10612723	TRUE	del	10491812	-	FALSE
32843	PTPRD	chr9	8314246	10612723	TRUE	del	10491813	-	TRUE
32844	PTPRD	chr9	8314246	10612723	TRUE	del	10491814	-	FALSE
32845	PTPRD	chr9	8314246	10612723	TRUE	del	10508774	+	FALSE
32846	PTPRD	chr9	8314246	10612723	TRUE	del	10529549	+	TRUE
32847	PTPRD	chr9	8314246	10612723	TRUE	del	10529884	+	FALSE
32848	PTPRD	chr9	8314246	10612723	TRUE	del	10568064	-	FALSE
32849	PTPRD	chr9	8314246	10612723	TRUE	del	10568066	-	FALSE
32850	PTPRD	chr9	8314246	10612723	TRUE	del	10579022	-	FALSE
32851	PTPRD	chr9	8314246	10612723	TRUE	del	10579023	-	TRUE
39598	ATM	chr11	108222484	108369102	TRUE	del	108256615	-	FALSE
39599	ATM	chr11	108222484	108369102	TRUE	del	108256617	-	TRUE
47854	RBFOX1	chr16	6019094	7713338	TRUE	del	6085922	-	FALSE
47855	RBFOX1	chr16	6019094	7713338	TRUE	del	6085923	-	FALSE
47856	RBFOX1	chr16	6019094	7713338	TRUE	del	6116245	+	FALSE
47857	RBFOX1	chr16	6019094	7713338	TRUE	del	6116248	+	FALSE
47858	RBFOX1	chr16	6019094	7713338	TRUE	del	6116249	+	TRUE
47859	RBFOX1	chr16	6019094	7713338	TRUE	del	6116250	+	FALSE
47860	RBFOX1	chr16	6019094	7713338	TRUE	del	6116251	+	FALSE
47861	RBFOX1	chr16	6019094	7713338	TRUE	del	6134945	-	TRUE
47862	RBFOX1	chr16	6019094	7713338	TRUE	del	6222801	-	TRUE
47863	RBFOX1	chr16	6019094	7713338	TRUE	del	6222802	-	FALSE
47864	RBFOX1	chr16	6019094	7713338	TRUE	del	6255871	+	FALSE
47865	RBFOX1	chr16	6019094	7713338	TRUE	del	6282484	-	FALSE
47866	RBFOX1	chr16	6019094	7713338	TRUE	del	6282485	-	FALSE
47867	RBFOX1	chr16	6019094	7713338	TRUE	del	6282486	-	TRUE
47868	RBFOX1	chr16	6019094	7713338	TRUE	del	6282488	-	FALSE
47869	RBFOX1	chr16	6019094	7713338	TRUE	del	6355234	-	TRUE
47870	RBFOX1	chr16	6019094	7713338	TRUE	del	6453211	-	FALSE
47871	RBFOX1	chr16	6019094	7713338	TRUE	del	6453212	-	TRUE
47872	RBFOX1	chr16	6019094	7713338	TRUE	del	6453213	-	FALSE
47873	RBFOX1	chr16	6019094	7713338	TRUE	del	6461083	+	FALSE
47874	RBFOX1	chr16	6019094	7713338	TRUE	del	6501240	-	FALSE
47875	RBFOX1	chr16	6019094	7713338	TRUE	del	6606465	-	FALSE
47876	RBFOX1	chr16	6019094	7713338	TRUE	del	6606466	-	TRUE
47877	RBFOX1	chr16	6019094	7713338	TRUE	del	6623544	-	FALSE
47878	RBFOX1	chr16	6019094	7713338	TRUE	del	6688736	-	FALSE
47879	RBFOX1	chr16	6019094	7713338	TRUE	del	6688737	-	TRUE
47880	RBFOX1	chr16	6019094	7713338	TRUE	del	6838128	-	FALSE
47881	RBFOX1	chr16	6019094	7713338	TRUE	del	6842769	-	FALSE
47882	RBFOX1	chr16	6019094	7713338	TRUE	del	6842770	-	FALSE
47883	RBFOX1	chr16	6019094	7713338	TRUE	del	6842771	-	TRUE
47884	RBFOX1	chr16	6019094	7713338	TRUE	del	6842772	-	FALSE
47885	RBFOX1	chr16	6019094	7713338	TRUE	del	6924787	-	FALSE
47886	RBFOX1	chr16	6019094	7713338	TRUE	del	6973876	-	FALSE
47887	RBFOX1	chr16	6019094	7713338	TRUE	del	6973877	-	TRUE
47888	RBFOX1	chr16	6019094	7713338	TRUE	del	7069299	-	FALSE
47889	RBFOX1	chr16	6019094	7713338	TRUE	del	7175147	-	FALSE
47890	RBFOX1	chr16	6019094	7713338	TRUE	del	7175149	-	FALSE
47891	RBFOX1	chr16	6019094	7713338	TRUE	del	7215008	-	TRUE
47892	RBFOX1	chr16	6019094	7713338	TRUE	del	7320178	-	FALSE
47893	RBFOX1	chr16	6019094	7713338	TRUE	del	7345927	-	FALSE
47894	RBFOX1	chr16	6019094	7713338	TRUE	del	7386327	-	FALSE
47895	RBFOX1	chr16	6019094	7713338	TRUE	del	7386329	-	FALSE
47896	RBFOX1	chr16	6019094	7713338	TRUE	del	7427093	+	FALSE
47897	RBFOX1	chr16	6019094	7713338	TRUE	del	7427094	+	FALSE
47898	RBFOX1	chr16	6019094	7713338	TRUE	del	7571062	+	TRUE
47899	RBFOX1	chr16	6019094	7713338	TRUE	del	7571064	+	FALSE
47900	RBFOX1	chr16	6019094	7713338	TRUE	del	7571065	+	FALSE
47901	RBFOX1	chr16	6019094	7713338	TRUE	del	7594075	-	TRUE
48771	WWOX	chr16	78099413	79212667	TRUE	del	78476436	+	FALSE
48772	WWOX	chr16	78099413	79212667	TRUE	del	78553106	+	TRUE
48773	WWOX	chr16	78099413	79212667	TRUE	del	78553108	+	FALSE
48774	WWOX	chr16	78099413	79212667	TRUE	del	78755026	+	FALSE
48775	WWOX	chr16	78099413	79212667	TRUE	del	78755028	+	FALSE
48776	WWOX	chr16	78099413	79212667	TRUE	del	78935586	+	FALSE
52082	MACROD2	chr20	13995369	16053197	TRUE	del	14022544	-	FALSE
52083	MACROD2	chr20	13995369	16053197	TRUE	del	14231238	-	FALSE
52084	MACROD2	chr20	13995369	16053197	TRUE	del	14237643	-	FALSE
52085	MACROD2	chr20	13995369	16053197	TRUE	del	14255515	+	FALSE
52086	MACROD2	chr20	13995369	16053197	TRUE	del	14459825	-	FALSE
52087	MACROD2	chr20	13995369	16053197	TRUE	del	14461605	-	FALSE
52088	MACROD2	chr20	13995369	16053197	TRUE	del	14517517	+	FALSE
52089	MACROD2	chr20	13995369	16053197	TRUE	del	14517519	+	FALSE
52090	MACROD2	chr20	13995369	16053197	TRUE	del	14737051	-	FALSE
52091	MACROD2	chr20	13995369	16053197	TRUE	del	14737052	-	FALSE
52092	MACROD2	chr20	13995369	16053197	TRUE	del	14737053	-	TRUE
52093	MACROD2	chr20	13995369	16053197	TRUE	del	14737054	-	FALSE
52094	MACROD2	chr20	13995369	16053197	TRUE	del	14737055	-	FALSE
52095	MACROD2	chr20	13995369	16053197	TRUE	del	14767740	-	FALSE
52096	MACROD2	chr20	13995369	16053197	TRUE	del	14767744	-	FALSE
52097	MACROD2	chr20	13995369	16053197	TRUE	del	14812400	+	TRUE
52098	MACROD2	chr20	13995369	16053197	TRUE	del	14812401	+	FALSE
52099	MACROD2	chr20	13995369	16053197	TRUE	del	14812402	+	FALSE
52100	MACROD2	chr20	13995369	16053197	TRUE	del	15142611	-	FALSE
52101	MACROD2	chr20	13995369	16053197	TRUE	del	15354330	+	FALSE
52102	MACROD2	chr20	13995369	16053197	TRUE	del	15377972	+	TRUE
52103	MACROD2	chr20	13995369	16053197	TRUE	del	15377974	+	FALSE
52104	MACROD2	chr20	13995369	16053197	TRUE	del	15874015	-	FALSE
52105	MACROD2	chr20	13995369	16053197	TRUE	del	15876213	-	FALSE
52106	MACROD2	chr20	13995369	16053197	TRUE	del	15876214	-	FALSE
53240	RUNX1	chr21	34787801	36004667	TRUE	del	34952206	+	FALSE
53241	RUNX1	chr21	34787801	36004667	TRUE	del	35093459	-	TRUE
53242	RUNX1	chr21	34787801	36004667	TRUE	del	35093460	-	FALSE
53243	RUNX1	chr21	34787801	36004667	TRUE	del	35182884	-	TRUE
53244	RUNX1	chr21	34787801	36004667	TRUE	del	35182885	-	FALSE
53245	RUNX1	chr21	34787801	36004667	TRUE	del	35220209	+	TRUE
53246	RUNX1	chr21	34787801	36004667	TRUE	del	35220210	+	FALSE
53247	RUNX1	chr21	34787801	36004667	TRUE	del	35220211	+	FALSE
53248	RUNX1	chr21	34787801	36004667	TRUE	del	35220261	+	FALSE
53249	RUNX1	chr21	34787801	36004667	TRUE	del	35272073	+	FALSE
53250	RUNX1	chr21	34787801	36004667	TRUE	del	35315389	+	TRUE
53251	RUNX1	chr21	34787801	36004667	TRUE	del	35315391	+	FALSE
53252	RUNX1	chr21	34787801	36004667	TRUE	del	35380651	+	FALSE
53253	RUNX1	chr21	34787801	36004667	TRUE	del	35380652	+	TRUE
53254	RUNX1	chr21	34787801	36004667	TRUE	del	35380653	+	FALSE
53255	RUNX1	chr21	34787801	36004667	TRUE	del	35380654	+	FALSE
53256	RUNX1	chr21	34787801	36004667	TRUE	del	35409090	-	FALSE
53257	RUNX1	chr21	34787801	36004667	TRUE	del	35516952	+	FALSE
53258	RUNX1	chr21	34787801	36004667	TRUE	del	35552855	+	FALSE
53259	RUNX1	chr21	34787801	36004667	TRUE	del	35590664	+	FALSE
53260	RUNX1	chr21	34787801	36004667	TRUE	del	35595240	+	TRUE
53261	RUNX1	chr21	34787801	36004667	TRUE	del	35595241	+	FALSE
53262	RUNX1	chr21	34787801	36004667	TRUE	del	35595242	+	FALSE
53263	RUNX1	chr21	34787801	36004667	TRUE	del	35645734	+	TRUE
53264	RUNX1	chr21	34787801	36004667	TRUE	del	35699295	+	FALSE
53265	RUNX1	chr21	34787801	36004667	TRUE	del	35699296	+	TRUE
53266	RUNX1	chr21	34787801	36004667	TRUE	del	35699298	+	FALSE
53267	RUNX1	chr21	34787801	36004667	TRUE	del	35709948	-	FALSE
53268	RUNX1	chr21	34787801	36004667	TRUE	del	35777552	-	FALSE
53269	RUNX1	chr21	34787801	36004667	TRUE	del	35777554	-	TRUE
53270	RUNX1	chr21	34787801	36004667	TRUE	del	35794247	-	FALSE
53271	RUNX1	chr21	34787801	36004667	TRUE	del	35794248	-	FALSE
53272	RUNX1	chr21	34787801	36004667	TRUE	del	35794249	-	TRUE
53273	RUNX1	chr21	34787801	36004667	TRUE	del	35794250	-	FALSE
53274	RUNX1	chr21	34787801	36004667	TRUE	del	35864864	-	FALSE
53275	RUNX1	chr21	34787801	36004667	TRUE	del	35864866	-	FALSE
53276	RUNX1	chr21	34787801	36004667	TRUE	del	35875908	+	TRUE
53277	RUNX1	chr21	34787801	36004667	TRUE	del	35875910	+	FALSE
53278	RUNX1	chr21	34787801	36004667	TRUE	del	35899782	+	TRUE
53279	RUNX1	chr21	34787801	36004667	TRUE	del	35899783	+	FALSE
53280	RUNX1	chr21	34787801	36004667	TRUE	del	35903711	+	TRUE
53281	RUNX1	chr21	34787801	36004667	TRUE	del	35903712	+	FALSE
53282	RUNX1	chr21	34787801	36004667	TRUE	del	35903713	+	FALSE
