# Supplementary material for: Low-cost and clinically applicable copy number profiling using repeat DNA
Source: BMC Genomics. 2022 Aug 17;23:599. doi: 10.1186/s12864-022-08681-8 (PMC9386984; doi:10.1186/s12864-022-08681-8)
Supplement: Supplementary file 9 — Additional file 9 Supplementary Table S9. [file 12864_2022_8681_MOESM9_ESM.csv]

chr	leftPos	strand	SLX-9394.FastSeqA	SLX-9394.FastSeqB	SLX-9394.FastSeqC	SLX-9394.FastSeqD	SLX-9394.FastSeqE	SLX-9394.FastSeqF	SLX-9394.FastSeqG	SLX-9394.FastSeqH	SLX-9394.FastSeqI	SLX-9394.FastSeqJ	SLX-9394.FastSeqK	SLX-9395.FastSeqA	SLX-9395.FastSeqB	SLX-9395.FastSeqC	SLX-9395.FastSeqD	SLX-9395.FastSeqE	SLX-9395.FastSeqF	SLX-9395.FastSeqG	SLX-9395.FastSeqH	SLX-9396.FastSeqA	SLX-9396.FastSeqB	SLX-9396.FastSeqC	SLX-9396.FastSeqD	SLX-9396.FastSeqE	SLX-9396.FastSeqF	SLX-9396.FastSeqG	SLX-9396.FastSeqH	SLX-9396.FastSeqI	SLX-9396.FastSeqJ	SLX-9396.FastSeqK	SLX-9282.FastSeqA	SLX-9282.FastSeqB	SLX-9282.FastSeqC	SLX-9282.FastSeqD	SLX-9282.FastSeqE	SLX-9282.FastSeqF	SLX-9282.FastSeqG	SLX-9282.FastSeqH	SLX-9282.FastSeqI	SLX-9282.FastSeqJ	SLX-9282.FastSeqK	SLX-9283.FastSeqA	SLX-9283.FastSeqB	SLX-9283.FastSeqC	SLX-9283.FastSeqD	SLX-9283.FastSeqE	SLX-9283.FastSeqF
chr1	800730	+	0	0	0	0	2	0	0	0	0	0	0	0	0	0	0	0	0	0	0	0	0	2	0	0	0	0	0	0	0	0	0	0	3	0	0	1	0	1	0	0	1	0	0	0	0	0	0
chr1	882779	-	3	13	23	28	182	87	45	56	21	60	22	40	7	26	25	18	28	21	24	1	90	83	91	62	388	88	136	0	42	155	32	108	115	255	63	88	153	146	36	90	61	95	55	80	47	129	122
chr1	2366307	+	0	0	0	0	0	0	0	0	0	0	0	0	0	0	0	0	0	0	0	0	0	0	0	0	0	0	0	0	0	0	0	0	0	0	0	0	0	0	0	0	0	0	0	0	0	0	1
chr1	3617459	+	0	0	0	0	0	0	0	0	0	0	0	0	0	0	0	0	0	0	0	0	0	0	0	0	0	0	0	0	0	0	0	0	0	0	0	0	0	0	0	0	0	0	0	0	0	1	0
chr1	3954290	-	0	0	0	0	0	0	0	0	0	0	0	0	0	0	0	0	0	0	0	0	0	0	0	0	0	0	0	0	0	1	0	0	0	0	0	0	0	0	0	0	0	0	0	0	0	0	0
chr1	4045043	+	0	0	0	0	0	0	0	0	0	0	0	0	0	0	0	0	0	0	0	0	0	0	0	0	0	0	1	0	0	1	0	0	0	0	0	0	0	0	0	0	0	0	0	0	0	1	0
chr1	4045044	+	11	23	31	33	254	142	66	86	32	74	37	44	30	35	34	25	25	27	33	2	131	115	137	89	546	138	196	1	51	249	20	74	86	177	48	63	135	120	57	62	86	112	49	117	53	187	134
chr1	4045045	+	0	0	0	0	0	0	0	0	0	0	0	0	0	0	0	0	0	0	0	0	0	0	0	0	0	0	0	0	0	0	0	0	0	0	0	0	1	0	0	0	0	0	0	0	0	0	0
chr1	4045046	+	0	0	0	0	0	0	0	0	0	0	0	0	0	0	0	0	0	0	0	0	0	0	0	0	0	0	0	0	0	0	0	0	0	0	1	0	1	0	0	0	0	0	0	0	0	0	0
chr1	4080807	+	8	16	41	28	266	112	77	82	38	59	17	40	37	23	20	38	25	14	30	1	102	109	108	86	402	94	160	0	33	125	27	102	98	214	76	68	210	104	46	60	61	48	35	65	33	71	70
chr1	4080809	+	0	0	0	0	1	0	0	0	0	0	0	0	0	0	0	0	0	0	0	0	0	0	0	0	0	0	0	0	0	0	0	0	0	0	0	0	0	0	0	0	0	0	0	0	0	0	0
chr1	4104869	+	1	2	5	5	40	28	5	6	4	12	8	11	2	12	9	3	3	0	4	0	14	9	16	8	90	17	42	0	9	44	19	40	42	80	34	33	55	15	8	36	25	19	21	22	6	38	31
chr1	4269785	+	0	0	0	0	0	0	0	0	0	0	0	0	0	1	0	0	0	0	0	0	0	0	0	0	0	0	0	0	0	0	2	0	0	0	1	0	0	0	0	0	0	1	0	0	0	0	0
chr1	4309373	+	0	0	0	0	0	0	0	0	0	0	0	0	0	0	0	0	0	0	0	0	0	0	0	0	0	0	0	0	0	0	0	0	0	0	0	0	0	0	0	0	0	0	0	0	0	0	0
chr1	4309374	+	1	1	1	3	32	15	6	12	3	8	7	10	15	6	4	8	3	1	10	1	12	5	11	3	40	8	16	0	1	13	6	16	21	40	25	11	30	11	6	14	10	11	2	5	1	11	9
chr1	4309376	+	0	0	0	0	0	0	0	0	0	0	0	0	0	0	0	0	0	0	0	0	0	0	0	0	0	0	0	0	0	0	0	0	0	1	0	0	0	0	0	0	0	0	0	0	0	0	0
chr1	4350099	+	0	0	0	0	0	0	0	0	0	0	0	0	1	0	0	0	0	0	0	0	0	0	0	0	0	0	0	0	0	0	0	0	0	0	0	0	0	0	0	0	0	0	0	0	0	0	0
chr1	4350130	+	0	0	0	0	0	0	0	0	0	0	0	0	0	0	0	0	0	0	0	0	0	0	0	0	0	0	0	0	0	0	0	0	1	0	0	0	0	0	0	0	0	0	0	0	0	0	0
chr1	4350131	+	3	3	20	5	32	55	25	35	10	20	10	9	26	9	8	11	10	7	4	1	52	49	64	43	233	36	50	0	21	88	32	79	75	163	46	58	146	87	31	57	34	45	27	42	32	79	69
chr1	4350132	+	0	0	0	0	0	0	0	0	0	0	0	0	0	0	1	0	0	0	0	0	0	0	0	0	0	0	0	0	0	0	0	0	0	0	0	0	0	0	0	0	0	0	0	0	0	0	0
chr1	4364661	+	0	0	0	0	0	0	0	1	0	0	0	0	0	0	0	0	0	0	0	0	0	0	0	0	0	0	0	0	0	0	0	0	1	3	1	4	2	1	0	1	1	1	2	1	0	1	1
chr1	4404252	-	0	0	0	0	0	0	0	0	0	0	0	0	0	0	0	0	0	0	0	0	0	0	0	0	1	0	0	0	0	0	0	0	0	0	0	0	0	0	0	0	0	0	0	0	0	0	0
chr1	4404253	-	0	0	0	0	0	0	0	0	0	1	0	0	0	0	0	0	0	0	0	0	0	0	0	0	0	1	0	0	0	0	0	0	0	0	0	0	0	0	0	0	0	0	0	0	0	0	0
chr1	4404254	-	12	14	35	34	369	169	105	72	40	138	37	43	55	36	52	51	35	39	40	3	139	97	124	104	429	102	139	1	57	200	10	49	39	112	32	25	64	38	26	29	26	68	30	64	31	83	69
chr1	4598032	+	0	0	0	0	0	0	0	1	0	0	0	0	0	0	0	0	0	0	0	0	0	0	0	0	0	0	0	0	0	2	0	0	0	0	0	0	0	0	0	0	0	0	0	0	0	1	0
chr1	4704257	-	1	2	5	0	2	2	0	1	0	3	1	0	0	1	0	0	0	5	0	0	2	1	0	1	11	1	2	0	1	2	0	5	4	7	2	3	5	3	1	2	0	0	0	0	1	13	1
chr1	4846501	-	0	0	0	0	0	0	0	0	0	0	0	0	0	0	0	0	0	0	0	0	0	0	0	0	0	0	0	0	0	0	0	0	0	0	0	0	0	0	0	0	0	1	0	0	0	0	0
chr1	4846503	-	0	0	0	0	0	0	0	0	0	0	0	0	0	0	0	0	0	0	0	0	0	0	0	0	1	1	0	0	0	0	0	0	0	0	0	0	0	0	0	0	0	0	0	0	0	1	0
chr1	4846504	-	20	30	98	62	312	298	124	181	82	160	94	128	98	22	51	97	33	67	101	0	331	278	331	209	1406	376	429	1	58	109	27	162	149	420	60	122	261	67	91	131	93	70	67	68	88	217	155
chr1	4846505	-	0	0	0	0	0	0	0	0	0	1	0	0	0	0	0	0	0	0	0	0	0	0	0	0	0	0	0	0	0	0	0	0	0	1	0	0	0	0	0	0	0	0	0	0	0	0	0
chr1	4859872	-	0	0	0	0	0	0	1	0	0	0	0	0	0	0	0	0	1	0	0	0	0	1	1	0	0	0	0	0	0	0	0	2	0	0	0	0	5	0	3	1	0	0	1	0	0	0	1
chr1	4860863	-	0	0	0	0	0	0	0	0	0	0	0	0	0	0	0	0	0	0	0	0	0	0	0	0	0	0	0	0	0	0	0	1	0	0	0	0	1	0	0	0	0	0	0	0	0	0	0
chr1	4874965	-	0	0	0	0	0	0	0	0	0	0	0	0	0	0	0	0	0	0	0	0	0	0	0	0	0	0	0	0	0	0	0	0	0	0	0	0	0	0	0	0	0	0	0	0	0	0	0
chr1	4874966	-	0	0	0	1	1	1	0	1	1	0	0	0	2	0	1	1	0	0	0	0	1	2	0	0	5	1	1	0	1	4	3	3	2	6	8	3	8	3	1	5	2	3	1	7	2	5	3
chr1	4950355	+	0	0	0	0	0	0	0	0	0	0	0	0	0	0	0	0	0	0	0	0	0	0	0	0	0	0	0	0	0	0	0	0	0	0	0	0	0	0	0	0	0	0	0	0	0	0	0
chr1	4950356	+	5	7	37	16	145	83	61	52	34	62	30	48	32	33	44	27	36	28	28	1	104	73	82	65	237	77	135	0	36	169	8	39	36	84	25	32	50	26	15	35	16	31	22	45	17	49	47
chr1	4950357	+	0	0	0	0	0	0	0	0	0	0	0	0	0	0	0	0	0	0	0	0	0	0	0	0	0	0	0	0	0	0	0	0	0	0	0	0	0	1	0	0	0	0	0	0	0	0	0
chr1	5182025	-	0	0	0	0	0	0	0	0	0	0	0	0	0	0	0	0	0	0	0	0	0	0	0	0	0	1	0	0	0	0	0	0	0	0	0	1	0	0	0	0	0	0	0	0	0	0	0
chr1	5544388	+	0	1	1	2	5	4	1	2	4	2	2	1	1	1	3	3	0	0	0	0	2	3	2	2	17	2	5	0	0	3	3	5	8	10	7	5	18	6	4	7	8	6	1	3	4	8	6
chr1	5544390	+	0	0	0	0	0	0	0	0	0	0	0	0	0	0	0	0	0	0	0	0	2	0	0	0	0	0	0	0	0	0	0	0	0	0	0	0	0	1	0	0	0	0	0	0	0	0	0
chr1	5630645	-	4	9	22	22	158	138	47	49	25	55	30	23	11	13	19	5	12	10	15	1	103	71	50	59	270	58	51	1	14	130	9	38	36	54	28	17	54	35	19	23	18	44	20	52	31	76	60
chr1	5642632	+	0	1	1	4	16	13	4	16	5	5	3	3	8	3	6	2	2	3	4	0	9	7	25	6	38	15	27	0	4	19	1	4	7	20	4	0	11	4	0	2	3	2	5	2	0	7	2
chr1	5654623	+	0	0	0	0	0	0	0	0	0	0	0	0	0	0	0	0	0	0	0	0	0	0	0	0	0	0	0	0	0	0	0	0	1	0	0	0	0	0	0	1	0	0	0	0	0	0	0
chr1	5715244	+	3	8	11	25	42	69	24	53	5	13	16	12	13	10	8	7	10	7	9	0	82	56	61	24	203	36	86	0	21	95	8	24	16	60	21	16	18	12	6	17	13	12	8	18	9	35	35
chr1	5783848	+	0	1	0	1	5	8	4	5	0	2	0	0	0	2	0	1	1	0	0	0	1	3	5	3	18	4	9	0	4	5	10	8	8	16	11	6	10	5	5	7	2	5	1	8	4	6	3
chr1	5806994	+	23	26	58	46	456	209	107	165	54	133	60	72	72	54	53	59	58	53	60	1	165	139	183	134	514	158	241	1	60	384	14	47	39	129	39	43	83	76	19	30	32	69	26	73	37	76	82
chr1	5806995	+	0	0	0	0	0	0	0	0	0	0	0	0	0	0	0	0	0	0	0	0	0	0	1	0	0	0	0	0	0	0	0	0	0	0	0	0	0	0	0	0	0	0	0	0	0	0	0
chr1	5806996	+	0	0	0	0	0	0	0	0	0	0	0	0	0	0	0	0	0	0	0	0	0	0	0	0	0	0	1	0	0	0	0	0	0	0	0	0	0	0	0	0	0	0	0	0	0	0	0
chr1	5825701	+	0	0	0	0	0	0	0	0	0	0	0	0	0	0	0	0	0	0	0	0	0	0	0	0	0	0	0	0	0	0	0	0	0	1	1	0	0	1	0	0	0	0	0	0	0	0	0
chr1	5825703	+	0	0	0	0	0	0	0	0	0	0	0	0	0	0	0	0	0	0	0	0	0	0	0	0	0	0	0	0	0	0	0	0	0	0	1	0	0	0	0	0	0	0	0	0	0	0	0
chr1	5895162	+	0	0	0	0	1	0	0	0	0	0	0	0	0	0	1	0	0	0	0	0	1	0	0	0	0	0	0	0	0	0	0	0	0	0	0	0	2	0	0	0	0	0	0	1	1	0	0
chr1	7170414	-	0	0	0	0	2	2	1	2	0	0	1	1	2	0	0	0	2	0	0	0	2	3	1	3	13	0	3	0	0	4	0	7	6	13	12	7	14	10	4	7	4	9	3	10	2	12	8
chr1	7170415	-	0	0	0	0	0	0	0	0	0	0	0	0	0	0	0	0	0	0	0	0	0	0	0	0	0	0	0	0	0	0	0	0	1	0	0	0	0	0	0	0	0	0	0	0	0	0	0
chr1	7213706	-	0	0	0	0	0	0	0	0	0	0	0	0	0	0	0	0	0	0	0	0	0	0	0	0	0	1	0	0	0	0	0	0	0	0	0	0	0	0	0	0	0	0	0	0	0	0	0
chr1	7213708	-	0	0	2	4	15	1	1	15	5	4	4	0	0	0	5	0	2	1	3	0	0	0	20	8	34	9	0	0	4	6	0	11	0	2	7	0	11	5	8	8	4	1	0	1	0	8	6
chr1	7244721	+	0	1	3	3	19	21	10	8	2	8	5	7	9	4	5	2	8	1	5	0	20	12	11	7	27	8	17	0	3	22	9	32	27	42	22	23	52	12	3	12	15	12	9	16	8	30	11
chr1	7255117	+	0	0	0	0	1	1	0	0	0	0	0	0	0	0	0	0	0	0	0	0	0	1	0	0	3	2	0	0	0	0	0	0	0	1	0	0	2	0	1	1	1	0	0	1	0	0	0
chr1	7411858	-	0	0	0	0	0	0	0	0	0	0	0	0	0	0	0	0	0	0	0	0	0	0	0	0	0	0	0	0	0	0	0	0	0	0	0	1	0	0	0	0	0	0	0	0	0	0	0
chr1	7598035	-	0	0	0	0	0	0	0	0	0	0	0	0	0	0	0	0	0	0	0	0	0	1	0	0	0	0	0	0	0	0	0	0	0	0	0	0	0	0	0	0	0	0	0	0	0	0	0
chr1	8049221	-	0	0	0	0	0	0	0	0	0	0	0	0	0	0	0	0	0	0	0	0	0	0	0	0	0	0	0	0	0	0	1	0	0	0	0	0	0	0	0	1	0	0	0	0	0	0	0
chr1	8113703	-	1	0	2	4	10	20	3	24	1	2	7	4	7	0	3	2	4	3	1	0	14	7	18	10	26	1	20	0	3	19	0	5	2	8	5	6	6	1	2	1	1	3	5	7	1	10	6
chr1	8445771	-	0	0	0	0	0	0	0	0	0	0	0	0	0	0	0	0	0	0	0	0	0	0	0	0	0	0	0	0	0	0	0	0	0	0	0	0	1	0	0	0	0	0	0	0	0	0	0
chr1	8445773	-	0	0	0	0	0	0	1	0	0	0	0	0	0	0	0	0	0	0	1	0	0	1	1	0	1	0	0	0	0	0	0	2	5	5	2	2	6	2	1	6	3	1	0	0	0	2	0
chr1	9659143	+	1	1	13	2	43	48	14	16	1	16	6	16	7	13	7	8	10	2	10	0	19	23	27	7	95	16	32	0	3	42	5	29	12	31	7	3	14	8	1	19	8	5	6	7	5	9	10
chr1	9663683	-	1	1	2	0	10	19	5	4	1	9	3	3	2	4	4	3	1	1	2	0	10	9	8	3	31	5	9	0	3	17	1	7	7	17	3	8	12	2	1	5	4	2	3	5	0	4	3
chr1	9880078	-	0	0	1	1	4	7	1	0	1	1	1	4	1	0	1	1	1	0	1	0	5	1	3	0	5	3	4	0	1	1	0	4	1	4	2	2	0	2	0	1	0	1	0	1	2	4	3
chr1	10082758	-	2	2	4	2	47	25	8	16	6	7	5	4	3	7	8	2	7	0	4	1	17	19	15	12	56	6	28	0	4	29	5	20	21	46	42	29	30	36	8	7	15	17	14	13	12	39	28
chr1	10082759	-	0	0	0	0	0	0	0	0	0	0	0	0	0	0	0	0	0	0	0	0	0	0	0	0	0	0	0	0	0	0	0	0	0	0	0	0	1	0	0	0	0	0	0	0	0	0	0
chr1	10082760	-	0	0	0	0	0	0	0	0	0	0	0	0	0	0	0	0	0	0	0	0	0	0	1	0	0	0	0	0	0	0	0	0	0	0	0	1	0	0	0	0	0	0	0	0	0	0	0
chr1	11083727	-	0	0	0	0	0	0	0	0	0	0	0	0	0	0	0	0	0	0	0	0	0	0	0	0	0	0	0	0	0	0	0	0	0	0	0	1	0	0	0	0	0	0	0	0	0	0	0
chr1	11167074	+	0	0	0	0	0	0	0	0	0	0	0	0	0	0	0	0	0	0	0	0	0	0	0	0	1	0	0	0	0	0	0	0	0	0	0	0	0	0	0	0	0	0	0	0	0	0	0
chr1	11167075	+	3	9	10	11	47	38	18	32	5	16	11	15	11	17	10	10	6	5	1	1	65	39	44	36	218	43	83	0	9	53	32	81	68	133	53	36	97	49	21	49	19	42	11	29	9	31	30
chr1	11269184	-	0	0	0	0	0	0	0	0	0	0	0	0	0	0	0	0	0	0	0	0	0	0	0	0	0	0	0	0	0	0	0	0	1	0	1	0	0	0	0	0	0	0	0	0	0	0	0
chr1	11419371	-	0	0	0	0	2	0	0	0	0	0	0	0	1	0	0	1	0	0	0	0	4	1	0	0	5	0	2	0	1	1	3	4	12	13	8	3	19	9	5	7	9	6	1	8	1	8	6
chr1	12673042	+	3	3	8	14	126	67	24	29	14	45	18	15	16	12	11	16	9	5	13	0	50	35	40	21	165	55	66	0	15	42	9	32	20	58	21	21	40	34	12	17	13	32	20	28	19	57	50
chr1	12682880	+	7	4	9	11	51	44	23	35	7	19	9	12	12	15	13	8	5	7	5	1	41	26	32	23	106	27	57	0	8	34	12	30	42	77	29	25	53	27	9	18	15	17	3	19	9	26	17
chr1	12802047	-	8	14	39	16	203	108	27	80	29	54	22	28	26	16	23	13	19	11	9	0	147	83	126	68	434	116	179	0	38	121	32	124	102	252	74	88	165	122	45	81	25	123	13	60	44	158	118
chr1	12802048	-	0	0	0	0	0	0	0	0	0	0	0	0	0	0	0	0	0	0	0	0	0	0	0	0	1	0	0	0	0	0	0	0	0	0	0	0	0	0	0	0	0	0	0	0	0	0	0
chr1	12813086	-	0	0	0	0	0	0	0	0	0	0	0	0	0	0	0	0	0	0	0	0	0	0	0	0	0	0	0	0	0	0	0	0	0	0	0	1	0	0	0	0	0	0	0	0	0	0	0
chr1	12813087	-	0	0	0	0	0	0	0	0	0	1	0	0	0	0	0	0	0	0	1	0	0	0	0	0	3	0	0	0	0	0	0	0	3	3	3	4	2	2	0	3	1	0	1	0	0	0	1
chr1	12867960	-	0	0	0	0	0	0	0	0	0	0	0	0	0	0	0	0	0	0	0	0	0	0	0	0	0	0	0	0	0	0	0	0	0	0	0	0	3	1	1	0	1	2	0	0	0	1	1
chr1	13669591	-	0	0	0	0	0	0	0	0	0	0	0	0	0	0	0	0	0	0	0	0	0	0	0	0	0	0	0	0	0	0	0	0	0	1	0	0	0	0	0	0	0	0	0	0	0	0	0
chr1	13669593	-	2	7	20	12	161	95	37	36	17	43	23	27	10	17	11	25	11	17	22	0	53	45	68	40	236	58	80	1	10	28	6	31	43	84	23	28	55	49	13	33	26	50	18	38	31	62	71
chr1	13840786	+	0	0	0	0	0	0	0	0	0	0	0	0	0	0	0	0	0	0	0	0	0	0	0	0	0	0	0	0	0	0	0	0	0	3	0	0	1	0	0	0	1	0	0	0	0	0	0
chr1	13987270	-	0	0	0	0	0	0	0	0	0	0	0	0	0	0	0	0	1	0	0	0	0	0	0	0	0	1	1	0	1	0	0	0	0	0	0	0	0	0	0	0	0	0	0	0	0	0	0
chr1	13987271	-	7	24	50	39	424	165	83	111	61	114	43	58	39	44	43	43	37	58	39	1	137	96	119	95	431	145	219	1	41	83	18	68	62	140	48	56	103	82	25	42	39	86	28	65	29	94	79
chr1	13987272	-	0	0	0	0	1	0	0	0	0	0	0	0	0	0	0	0	0	0	0	0	0	0	0	0	0	0	0	0	0	0	0	0	0	0	0	0	0	0	0	0	0	0	0	0	0	0	0
chr1	14003183	+	16	30	50	31	382	176	61	102	54	123	49	104	68	53	53	60	49	46	57	3	225	116	146	130	711	180	279	0	66	102	36	121	93	232	84	103	171	169	65	89	66	145	49	106	34	164	131
chr1	14003184	+	0	0	0	0	0	0	0	0	0	0	0	0	0	0	0	0	0	0	0	0	0	0	0	0	0	0	1	0	0	0	0	0	1	0	1	0	0	0	0	0	0	0	0	0	0	0	0
chr1	14003185	+	0	0	0	0	0	0	0	0	0	1	0	0	0	0	0	0	0	0	0	0	0	0	0	0	0	0	0	0	0	0	0	0	0	0	0	0	0	0	0	0	0	0	0	0	0	0	0
chr1	14073498	-	0	0	0	0	0	0	0	0	0	0	0	0	0	0	0	0	0	0	0	0	0	0	0	0	0	0	0	0	0	0	0	0	0	0	0	1	0	0	0	0	0	0	0	0	0	0	0
chr1	14073500	-	0	1	1	0	5	0	1	0	0	0	1	1	0	0	0	0	1	0	1	0	1	0	1	1	6	0	3	0	0	0	0	1	8	9	1	3	13	3	3	4	3	2	1	4	1	2	3
chr1	14086301	-	0	0	0	1	1	2	1	3	1	1	1	0	2	1	1	0	1	0	2	0	0	2	0	0	7	2	3	0	0	2	2	5	2	2	2	4	3	1	1	2	0	2	2	4	2	3	0
chr1	14234384	+	1	1	2	0	3	1	1	3	0	0	0	1	3	2	1	0	1	0	3	0	0	3	1	0	6	0	4	0	1	2	0	7	1	13	0	4	6	4	1	1	2	2	1	0	2	5	4
chr1	14246153	+	3	3	4	5	46	47	24	33	9	19	17	14	19	7	9	10	11	6	13	0	34	21	38	15	99	30	68	0	5	41	1	19	10	22	6	5	11	3	3	4	3	2	2	4	2	8	3
chr1	14332983	-	0	0	0	0	0	0	0	0	0	0	0	0	0	0	0	0	0	0	1	0	0	0	0	0	0	0	0	0	0	0	0	0	0	0	0	0	0	0	0	0	0	0	0	0	0	0	0
chr1	14332984	-	0	0	0	0	1	0	0	0	0	0	0	0	0	0	0	0	0	0	0	0	0	0	0	0	1	0	0	0	0	0	0	0	0	0	0	0	0	0	0	0	0	0	0	0	0	0	0
chr1	14332985	-	0	0	0	0	0	0	0	0	0	0	0	0	0	0	0	0	0	0	0	0	0	0	0	0	1	0	0	0	0	0	0	0	0	1	0	0	0	0	0	0	0	0	0	0	0	0	0
chr1	14332986	-	16	33	56	61	502	192	91	122	72	145	48	95	86	48	68	65	61	82	68	2	205	180	226	156	721	238	258	1	59	180	17	63	61	144	39	58	117	76	21	53	39	74	35	86	34	121	116
chr1	14355528	-	0	0	0	0	0	0	0	0	0	0	0	0	0	0	0	0	0	0	0	0	0	0	0	0	1	0	0	0	0	0	0	0	0	0	0	0	0	0	0	1	1	0	0	0	0	0	0
chr1	14355530	-	5	14	21	21	135	79	28	64	17	22	23	23	37	16	15	18	16	14	10	1	111	65	93	57	285	82	139	1	23	70	37	128	90	172	64	70	178	101	51	90	58	109	53	105	50	133	108
chr1	14355531	-	0	0	0	0	0	0	0	0	0	0	0	0	0	0	0	0	0	0	0	0	0	0	0	0	0	0	0	0	0	0	0	0	0	0	0	0	0	0	0	0	0	0	0	0	0	1	0
chr1	14466474	+	5	12	14	17	93	64	22	38	22	27	12	20	15	11	13	7	8	11	10	1	66	35	60	32	125	30	78	0	12	51	9	40	26	42	24	23	30	18	9	28	13	15	13	20	10	22	26
chr1	14466476	+	0	0	0	0	0	0	0	0	0	0	0	0	0	0	0	0	0	0	0	0	0	0	0	0	1	0	0	0	0	0	0	0	0	0	0	0	0	0	0	0	0	0	0	0	0	0	1
chr1	14466515	+	0	0	0	0	0	0	0	0	0	0	0	0	0	0	0	0	0	0	0	0	0	0	0	0	0	0	0	0	0	0	0	0	0	0	0	0	0	0	0	0	0	1	0	0	0	0	0
chr1	14491402	-	2	1	1	2	11	9	2	3	1	3	0	1	0	0	1	12	0	1	2	0	3	3	5	3	15	6	9	0	3	5	5	83	14	40	46	21	42	18	15	18	7	19	8	8	20	13	16
chr1	14491419	-	0	0	0	0	0	0	0	0	0	0	0	0	0	0	0	0	0	0	0	0	0	0	0	0	0	0	0	0	0	0	0	0	0	0	0	0	0	0	0	0	0	0	0	0	1	0	0
chr1	14680562	-	6	5	25	22	235	103	44	59	23	46	23	27	17	19	16	14	8	11	17	1	68	42	86	56	179	49	102	0	24	64	13	53	39	86	15	24	62	50	18	38	20	51	34	46	29	64	54
chr1	14963728	-	0	0	0	0	0	0	0	0	0	0	0	0	0	0	0	0	0	0	0	0	0	1	0	0	0	0	0	0	0	0	0	0	0	1	0	0	0	0	0	0	0	0	0	0	0	1	0
chr1	14963729	-	0	0	0	0	0	0	0	0	0	0	0	0	0	0	0	0	0	0	0	0	0	0	0	0	0	0	0	0	0	0	0	1	0	0	0	0	0	0	0	0	0	0	0	0	0	0	0
chr1	14963730	-	3	8	14	18	78	71	24	40	7	17	7	14	10	7	9	5	10	3	7	0	50	34	53	34	130	32	63	0	18	49	10	35	28	96	29	34	45	25	17	35	20	37	9	29	23	28	31
chr1	14963731	-	0	0	0	0	0	0	0	0	0	1	0	1	0	0	0	0	0	1	0	0	0	4	1	1	5	1	2	0	0	3	1	1	0	5	1	0	2	1	0	3	1	1	2	1	4	2	2
chr1	14963732	-	0	0	0	0	0	0	0	0	0	0	0	0	0	0	0	0	0	0	0	0	0	0	0	0	0	0	0	0	0	0	0	0	0	0	0	0	0	0	0	0	0	0	0	0	0	1	0
chr1	15699289	-	0	0	0	0	0	0	0	0	0	0	0	0	0	0	0	0	0	0	0	0	0	0	0	0	0	0	0	0	0	0	0	0	0	1	0	0	0	0	0	0	0	0	0	0	0	0	0
chr1	15699290	-	0	0	0	0	1	0	0	0	0	0	0	0	0	0	0	0	0	0	0	0	0	0	0	0	0	0	0	0	0	0	0	0	0	0	1	1	0	0	0	0	0	0	0	0	0	0	1
chr1	15699291	-	0	0	0	0	0	0	0	0	0	0	0	0	0	0	0	0	0	0	0	0	0	0	1	0	0	0	0	0	0	0	0	0	0	0	0	0	1	0	0	0	0	0	0	0	0	0	0
chr1	15699292	-	5	23	27	26	203	95	50	60	18	57	27	35	16	28	20	24	21	24	21	0	116	71	105	60	367	111	138	0	38	123	29	111	87	218	66	93	173	101	34	93	64	120	50	69	48	152	121
chr1	17170440	-	0	1	0	0	4	2	2	2	0	0	0	0	0	0	0	0	1	0	1	0	0	1	1	1	1	2	0	0	0	1	2	2	2	3	3	3	3	1	1	1	1	1	0	1	1	4	3
chr1	17807824	+	1	0	0	0	2	2	0	2	0	2	0	0	0	2	1	0	0	0	2	0	2	1	0	2	1	1	0	0	0	1	6	7	6	21	9	9	21	6	4	6	8	7	5	4	2	10	7
chr1	17807826	+	0	0	0	0	0	0	0	0	0	0	0	0	0	0	0	0	0	0	0	0	0	0	0	0	0	0	0	0	0	0	0	0	0	0	0	0	0	1	0	0	0	0	0	0	0	0	0
chr1	18011385	+	0	0	0	0	0	0	0	0	0	0	0	0	0	0	0	0	0	0	0	0	0	0	0	0	0	0	0	0	0	0	0	0	0	0	1	0	0	0	0	0	0	0	0	0	1	1	1
chr1	18135361	-	0	0	0	0	0	0	0	0	0	0	0	0	0	0	0	0	0	0	0	0	0	0	0	0	0	0	0	0	0	0	0	0	0	0	1	0	0	0	0	0	0	0	0	0	0	0	0
chr1	18164834	-	0	0	0	0	0	0	0	0	0	0	0	0	0	0	0	0	0	0	0	0	0	0	0	0	0	1	0	0	0	0	0	0	1	1	0	0	0	0	0	0	0	0	0	0	1	0	0
chr1	18452046	+	1	3	2	6	53	33	14	17	10	34	5	11	12	10	6	8	9	8	9	0	27	24	8	11	48	21	26	0	3	15	8	13	15	40	14	11	27	19	8	10	4	16	9	19	8	30	24
chr1	18452048	+	0	0	0	0	0	0	0	0	0	0	0	0	0	0	0	0	0	0	0	0	0	0	0	0	1	0	0	0	0	0	0	0	0	0	0	0	0	0	0	0	0	0	0	0	0	0	0
chr1	18462865	+	1	0	1	4	16	9	5	14	5	7	4	2	4	7	1	5	1	0	3	0	20	13	10	7	35	7	21	0	6	7	7	36	27	52	19	30	37	20	10	23	18	10	13	15	10	29	28
chr1	19791133	+	0	0	0	0	0	0	0	0	0	0	0	0	0	0	0	0	0	0	0	0	0	0	0	0	0	0	0	0	0	0	0	0	0	0	0	0	0	0	0	0	0	0	0	1	0	0	0
chr1	19791134	+	0	0	0	0	0	0	0	0	0	0	0	0	0	0	0	0	0	0	0	0	0	0	0	0	0	0	0	0	0	0	0	0	0	0	0	0	0	0	0	0	0	0	0	0	0	0	1
chr1	19791135	+	0	0	0	0	0	0	0	0	0	0	0	0	0	0	0	0	0	0	0	0	0	0	0	0	0	0	0	0	0	0	0	0	0	0	0	0	0	0	0	1	0	1	1	0	0	1	2
chr1	19791138	+	3	0	4	4	13	16	5	11	2	2	3	1	2	4	2	3	1	0	2	0	7	9	20	17	21	7	25	0	5	20	5	30	17	23	13	5	14	12	10	29	10	24	18	23	17	24	28
chr1	20007587	+	0	0	0	2	1	2	0	0	0	0	1	2	2	1	0	0	0	1	1	0	4	1	1	3	8	2	7	0	1	2	1	3	6	11	3	4	8	5	4	4	2	8	4	4	1	9	3
chr1	20248584	+	0	2	4	9	55	22	3	21	5	6	8	18	6	9	19	0	3	4	13	0	14	0	26	30	8	32	39	0	13	24	3	6	20	70	8	42	51	19	17	10	36	41	11	28	7	24	22
chr1	20251223	-	0	0	0	0	0	0	0	0	0	0	0	0	0	0	0	0	0	0	0	0	0	0	0	0	0	0	0	0	0	0	0	0	0	0	0	0	0	1	0	0	0	0	0	0	0	0	0
chr1	20251225	-	6	13	35	27	254	132	60	80	37	78	24	51	39	33	32	33	28	29	22	0	127	98	124	100	262	109	195	1	30	109	11	44	24	72	25	36	54	44	21	28	25	43	21	38	24	68	48
chr1	20267852	-	0	0	0	0	0	0	0	0	0	0	0	0	0	0	0	0	0	0	0	0	0	0	0	0	0	0	0	0	0	0	0	0	0	0	0	0	1	0	0	0	0	0	0	0	0	0	0
chr1	20287646	-	0	0	0	0	0	0	0	0	0	0	0	0	0	0	0	0	0	0	0	0	0	0	0	0	1	0	0	0	0	0	0	0	0	0	0	0	0	0	0	0	0	0	0	0	0	1	0
chr1	20287647	-	0	0	0	0	0	0	0	0	0	0	0	0	0	0	0	0	0	0	0	0	0	0	0	0	0	0	0	0	0	0	0	0	0	0	0	0	0	0	0	0	1	0	0	0	0	0	0
chr1	20287648	-	1	1	5	7	35	38	8	21	6	6	10	8	4	9	4	6	5	3	5	0	21	18	33	11	52	14	40	0	7	34	16	33	50	89	39	31	80	19	10	43	28	32	27	50	27	52	44
chr1	20408471	+	0	0	0	0	1	5	0	1	0	0	1	0	0	1	0	0	1	0	0	0	1	1	3	1	3	1	3	0	0	2	0	0	0	1	0	1	1	1	1	0	0	0	0	0	0	0	1
chr1	20819664	+	0	0	0	0	0	0	0	0	0	0	0	0	0	0	0	0	0	0	0	0	0	0	0	0	0	0	0	0	0	0	0	0	0	0	0	0	0	0	0	0	0	0	0	0	0	0	0
chr1	20873790	-	2	3	9	13	85	70	19	46	12	36	3	21	10	7	10	10	15	4	11	0	68	48	35	32	135	41	74	0	10	38	12	49	34	81	28	22	58	35	13	36	22	46	16	44	19	45	42
chr1	21093934	+	0	0	0	1	0	0	0	0	0	0	0	0	0	0	0	0	0	0	0	0	0	0	0	0	0	0	0	0	0	0	0	0	0	0	1	0	0	0	0	0	0	0	0	0	0	0	0
chr1	21094601	+	0	0	0	0	0	1	0	1	0	0	0	0	0	1	0	0	0	0	0	0	1	0	0	0	1	1	0	0	0	0	0	0	1	3	1	1	2	0	0	1	1	1	1	0	0	0	0
chr1	21460320	-	0	0	0	0	0	0	0	0	0	0	0	0	0	0	0	0	0	0	0	0	0	0	0	0	0	0	0	0	0	0	0	0	1	0	0	0	0	0	0	0	0	0	0	0	0	0	0
chr1	21460322	-	0	0	0	0	0	0	0	0	0	0	0	0	0	0	0	0	0	0	0	0	0	0	0	0	0	0	0	0	0	0	0	0	0	0	0	0	0	0	0	1	0	0	0	0	0	1	0
chr1	21460323	-	0	0	0	0	0	0	0	0	0	1	0	0	0	0	0	0	0	0	0	0	0	0	0	0	0	0	0	0	0	0	1	0	0	0	0	0	0	0	1	0	0	0	0	0	0	0	0
chr1	21460324	-	11	43	57	58	259	116	83	84	26	109	47	77	44	48	51	49	40	45	48	2	218	166	153	141	542	200	267	1	58	182	25	135	128	294	103	98	230	201	42	100	82	142	61	119	53	172	128
chr1	21460325	-	0	0	0	0	0	0	0	0	0	0	0	0	0	0	0	0	0	0	0	0	1	0	0	0	0	0	0	0	0	0	0	0	0	0	0	0	0	0	0	0	1	0	0	0	0	0	0
chr1	22699427	+	0	0	1	0	2	8	1	1	0	0	1	0	0	0	0	0	1	0	0	0	1	0	1	0	1	0	2	0	0	0	0	0	0	1	0	0	1	0	0	0	0	2	0	0	0	0	0
chr1	22706446	+	0	4	2	1	19	17	5	5	0	2	5	7	2	2	3	1	2	1	2	0	10	2	16	5	37	12	19	0	2	12	7	23	39	33	18	21	26	7	9	35	15	15	6	7	5	18	14
chr1	22938179	-	0	0	0	0	0	0	0	0	0	0	0	0	0	0	0	0	0	0	0	0	0	0	0	0	1	0	0	0	0	0	0	0	0	0	0	0	0	0	0	0	0	0	0	0	0	0	0
chr1	23851838	+	0	0	0	0	4	1	5	0	1	1	1	1	0	2	0	2	0	0	0	0	1	3	1	2	1	4	2	0	1	5	0	2	2	1	1	4	2	0	0	2	0	1	0	2	0	3	6
chr1	24268542	-	0	0	0	0	0	0	0	0	0	0	0	0	0	0	0	0	0	0	0	0	0	0	0	0	0	0	0	0	0	0	0	0	0	0	0	1	0	0	0	0	0	0	0	0	0	1	0
chr1	24268543	-	0	0	0	0	0	0	0	0	0	0	0	0	0	0	0	0	0	0	0	0	0	0	0	0	0	0	0	0	0	1	0	0	0	1	0	0	0	0	0	0	0	0	0	0	0	0	0
chr1	24268544	-	15	38	41	70	510	208	120	118	78	166	77	96	84	46	65	56	44	58	83	1	212	207	153	181	552	232	311	0	69	387	49	175	156	395	104	128	286	243	64	125	87	190	65	148	81	233	184
chr1	24268545	-	0	0	0	0	0	0	0	0	0	0	0	0	0	0	0	0	0	0	0	0	0	0	0	0	0	0	0	0	0	0	0	0	0	0	0	0	0	0	0	0	0	0	0	1	0	0	0
chr1	24485578	-	0	0	0	0	0	0	0	0	0	0	0	0	0	0	0	0	0	0	0	0	0	0	0	0	0	0	0	0	0	0	0	0	0	1	0	0	0	0	0	0	0	0	0	0	0	0	0
chr1	24485579	-	0	0	0	0	0	0	0	0	0	0	0	0	0	0	0	1	0	0	0	0	0	1	1	0	0	0	0	0	0	0	0	0	0	0	0	0	0	0	0	0	0	0	0	0	0	0	2
chr1	24485580	-	2	3	3	3	14	14	12	11	2	3	4	6	2	2	4	1	2	5	4	0	17	23	7	12	46	17	36	0	7	11	16	35	24	61	24	29	56	26	9	26	15	22	17	20	17	36	31
chr1	24520662	+	0	0	0	0	0	0	0	0	0	0	0	1	0	0	0	0	0	0	0	0	0	0	0	0	0	0	0	0	0	0	0	0	0	0	1	0	2	1	0	0	0	0	0	0	0	0	0
chr1	24672006	-	0	0	0	0	0	0	0	0	0	0	0	0	0	0	0	0	0	0	0	0	0	0	0	0	0	0	0	0	0	0	0	0	0	1	0	0	0	0	0	0	0	0	0	0	0	0	0
chr1	24672007	-	0	0	0	0	0	0	0	0	0	0	0	0	0	0	0	0	0	0	0	0	0	0	0	0	0	0	0	0	0	0	0	0	0	0	0	0	0	0	0	0	0	0	0	0	0	0	0
chr1	24672008	-	4	6	17	15	55	61	16	33	4	19	19	14	15	10	9	5	9	6	3	0	65	33	28	34	125	42	81	1	12	43	18	44	43	120	49	39	76	28	15	45	31	29	8	26	13	25	21
chr1	24888910	-	0	0	0	1	0	0	0	0	0	0	0	0	0	0	0	0	0	0	0	0	0	0	0	0	0	0	0	0	0	0	0	0	0	0	1	0	0	0	0	0	0	0	0	1	0	0	0
chr1	25116084	-	0	0	0	0	0	0	0	0	0	0	0	0	0	0	0	0	0	0	0	0	0	0	0	0	0	0	0	0	0	0	0	0	0	0	0	0	1	0	0	0	0	0	0	0	0	0	0
chr1	25461191	+	0	0	0	0	0	0	0	0	0	0	0	0	0	0	0	0	0	0	0	0	0	0	0	0	0	0	0	0	0	0	0	0	0	0	0	0	0	0	0	0	0	0	0	0	0	0	0
chr1	25472308	-	0	0	0	0	0	0	0	0	0	0	0	0	0	0	0	0	0	0	0	0	0	0	0	0	0	0	0	0	0	0	0	0	0	0	0	0	1	0	0	0	0	0	0	0	0	0	0
chr1	25472314	-	0	0	0	0	1	0	0	0	1	0	1	0	1	0	0	0	0	0	2	0	0	2	0	0	2	1	1	0	1	2	1	3	9	8	4	2	7	3	1	1	3	3	2	1	1	3	2
chr1	25811026	-	0	0	0	0	0	0	0	0	0	0	0	0	0	0	0	0	0	0	0	0	0	0	0	0	0	0	0	0	0	0	0	0	0	0	0	0	0	0	0	0	0	0	0	0	0	0	0
chr1	27208075	-	0	0	0	0	0	0	0	0	0	0	0	0	0	0	0	0	0	0	0	0	0	0	0	0	0	1	0	0	0	0	0	0	1	0	0	0	0	0	0	0	0	0	0	0	0	0	0
chr1	27385139	+	0	0	0	0	1	0	0	0	0	0	0	0	0	0	0	0	0	0	0	0	2	0	0	0	0	0	0	0	0	0	0	0	1	1	2	0	0	1	1	0	1	0	0	0	1	0	0
chr1	27501468	+	0	0	0	0	0	0	0	0	0	0	0	0	0	0	0	0	0	0	0	0	0	0	0	0	1	0	0	0	0	0	0	0	0	0	0	0	0	0	0	0	0	0	0	0	0	0	0
chr1	27501499	+	2	2	1	1	0	11	3	2	1	3	1	0	1	1	0	1	1	1	0	1	13	11	6	4	20	4	14	0	3	6	9	8	14	41	17	22	23	10	5	19	5	24	10	31	7	41	25
chr1	27923870	+	0	0	0	0	0	0	0	0	0	0	0	0	0	0	0	0	0	0	0	0	0	0	0	0	0	1	0	0	0	0	0	0	1	3	0	3	2	1	0	0	0	0	0	0	0	0	0
chr1	27923872	+	0	0	0	0	0	0	0	0	0	0	0	0	0	0	0	0	0	0	0	0	0	0	0	0	0	0	0	0	0	0	0	0	1	0	0	0	0	0	0	0	0	0	0	0	0	0	0
chr1	28684718	+	0	0	0	0	0	0	0	0	0	0	0	0	0	0	0	0	0	0	0	0	0	0	0	0	0	0	0	0	0	0	0	0	0	0	0	0	0	0	0	0	0	0	0	0	0	0	0
chr1	28684719	+	12	35	54	42	330	170	90	100	38	125	63	95	62	66	53	78	51	56	76	4	260	212	156	191	589	246	377	0	88	273	40	119	104	277	76	94	208	112	40	85	68	107	42	105	59	145	119
chr1	28684720	+	0	0	0	0	0	0	0	0	0	0	0	0	0	0	0	0	0	0	0	0	0	0	0	0	2	0	0	0	0	0	0	0	0	0	0	0	0	0	0	0	0	0	0	0	0	0	0
chr1	28684721	+	0	0	0	0	0	0	0	0	0	0	0	0	0	0	0	0	0	0	0	0	1	0	0	0	1	0	0	0	0	0	0	0	1	0	1	1	0	0	1	1	0	0	0	0	1	0	0
chr1	28684722	+	0	0	0	0	0	0	0	0	0	0	0	0	0	0	0	0	0	1	0	0	0	0	0	0	0	0	0	0	0	0	0	0	0	0	0	0	0	0	0	0	0	0	0	0	0	0	0
chr1	28981994	-	1	0	0	0	0	0	0	0	0	0	0	0	0	0	0	0	0	0	0	0	0	0	0	0	0	0	0	0	0	0	0	0	0	1	0	1	0	0	0	1	1	0	0	0	0	0	0
chr1	29301683	-	1	0	0	1	1	1	1	1	0	2	2	1	0	1	1	2	0	1	0	0	4	1	3	2	2	2	4	0	1	2	3	4	6	7	6	4	9	0	1	1	3	3	1	0	1	2	0
chr1	29589689	-	0	0	0	0	0	0	0	0	0	0	0	0	0	0	0	0	0	0	0	0	0	0	0	1	0	0	0	0	0	0	0	0	0	1	0	0	0	0	0	0	0	0	0	0	0	0	0
chr1	29589690	-	0	0	0	0	0	0	0	0	0	0	0	0	0	0	0	0	0	0	0	0	0	0	0	0	1	0	0	0	0	1	0	0	0	0	0	0	0	0	0	0	0	0	0	0	0	0	1
chr1	29589691	-	10	34	57	36	429	151	81	93	54	132	65	69	50	32	43	51	50	40	58	1	211	139	130	107	509	194	256	0	73	159	38	166	152	436	114	137	248	201	78	125	105	171	72	139	69	214	183
chr1	29589692	-	0	0	0	0	0	0	0	0	0	0	0	0	0	0	0	0	1	0	0	0	0	0	0	0	0	0	0	0	0	0	0	0	0	0	0	0	0	0	0	0	0	0	0	0	0	0	0
chr1	29589710	-	0	0	0	0	0	0	0	0	0	0	0	0	0	0	0	0	0	0	0	0	0	0	0	0	0	0	0	0	0	0	0	0	0	0	0	0	0	0	0	0	0	0	0	0	0	0	0
chr1	29887869	+	0	0	0	0	0	0	0	0	0	0	0	0	0	0	0	0	0	0	0	0	0	0	0	0	0	0	0	0	0	0	0	0	0	0	0	0	1	0	1	1	1	0	0	0	0	0	1
chr1	29887871	+	0	0	1	1	0	1	0	2	0	1	1	0	1	0	0	0	0	1	0	0	1	0	2	0	1	0	0	0	0	0	1	1	15	7	1	3	2	3	3	1	2	1	0	0	1	3	4
chr1	29994946	-	0	1	0	0	0	1	0	0	0	2	0	0	0	0	0	0	0	0	0	0	1	3	0	2	3	0	4	0	1	0	1	2	3	4	2	3	4	2	1	3	1	2	2	3	0	3	4
chr1	30155191	-	0	0	0	0	0	0	0	0	0	0	0	0	0	0	0	0	0	0	0	0	0	0	0	0	0	0	0	0	0	1	0	0	0	0	0	0	0	0	0	0	0	0	0	0	0	0	0
chr1	30155193	-	0	0	0	0	0	0	0	0	0	0	0	0	0	0	0	0	0	0	0	0	0	0	0	0	1	0	0	0	0	0	0	0	0	0	0	0	2	0	0	0	0	0	0	0	0	1	0
chr1	30155194	-	0	0	0	0	0	0	0	0	0	0	0	0	0	0	0	0	0	0	0	0	0	1	0	0	0	0	1	0	0	0	0	1	0	0	0	0	0	0	0	0	0	0	0	0	0	0	0
chr1	30155195	-	12	53	60	64	513	224	108	144	69	178	69	91	90	63	72	61	55	68	71	1	261	215	180	163	646	275	369	1	85	196	27	110	101	307	70	95	148	132	50	56	56	97	41	82	51	133	115
chr1	30453685	-	0	0	0	0	0	0	0	0	0	0	0	0	0	0	0	0	0	0	0	0	0	0	0	0	0	0	0	0	0	0	0	0	0	0	0	0	0	0	0	0	0	0	0	0	0	0	0
chr1	30453687	-	0	0	0	0	0	0	0	0	0	0	0	0	0	0	0	0	0	0	0	0	0	0	0	0	0	0	0	0	0	0	0	0	0	2	0	0	1	0	0	0	0	0	0	0	0	0	0
chr1	30499378	+	0	0	0	0	0	0	0	0	0	0	0	0	0	0	0	0	0	0	0	0	0	0	0	0	0	0	0	0	0	0	0	0	0	0	0	0	1	0	0	0	0	0	0	0	0	0	0
chr1	30547685	+	0	0	36	0	1	133	2	42	0	26	16	18	13	16	12	0	0	16	0	0	125	2	56	0	146	15	60	0	10	57	0	33	11	0	0	0	53	0	0	29	1	0	12	0	0	122	0
chr1	30547686	+	0	0	0	0	0	0	0	0	0	0	0	0	0	0	0	0	0	0	0	0	0	0	0	0	0	0	0	0	1	0	0	0	0	0	0	0	1	0	0	0	0	0	0	0	0	0	0
chr1	30581384	-	0	0	0	0	0	0	0	0	0	0	0	0	0	0	0	0	0	0	0	0	0	0	0	0	0	1	0	0	0	0	0	0	0	0	0	0	0	0	0	0	0	0	0	0	0	0	0
chr1	30581385	-	0	0	0	0	0	0	1	0	0	0	0	0	0	0	0	0	0	0	0	0	0	0	0	0	0	0	0	0	0	0	0	0	0	0	0	0	0	0	0	0	0	0	0	0	0	0	0
chr1	30581386	-	7	8	20	14	170	81	65	40	12	46	25	34	26	17	29	36	20	21	22	1	73	48	42	43	188	69	106	2	26	60	20	60	53	114	34	41	95	50	28	51	48	46	14	36	25	48	48
chr1	30581387	-	0	0	0	0	0	0	0	0	0	0	0	0	0	0	0	0	0	0	0	0	1	0	0	0	0	0	0	0	0	0	0	0	0	0	0	0	0	0	0	0	0	0	0	0	0	0	0
chr1	31495312	-	0	0	0	0	1	0	0	0	0	0	0	0	0	0	0	0	0	0	0	0	1	0	0	0	0	0	0	0	0	0	2	4	4	4	3	3	5	1	1	1	0	3	0	1	0	2	0
chr1	31565859	+	0	0	0	0	0	0	0	0	0	0	0	0	0	0	0	0	0	0	0	0	0	0	0	0	1	0	0	0	0	0	0	0	0	0	0	0	0	0	0	0	0	0	0	0	0	0	0
chr1	31565860	+	9	19	51	35	326	144	84	74	34	87	40	73	41	34	36	39	25	40	32	0	129	132	65	87	262	107	169	3	37	144	5	47	42	132	30	28	90	50	21	26	34	70	31	66	47	101	85
chr1	31565861	+	0	0	0	0	0	0	0	0	0	0	0	0	0	0	0	0	0	0	0	0	0	0	0	0	0	0	0	0	0	0	0	0	0	0	0	0	0	0	0	1	0	0	0	0	0	0	0
chr1	31565862	+	0	0	0	1	0	0	0	0	0	0	0	0	0	0	0	0	0	0	1	0	0	0	0	0	0	0	0	0	0	0	0	0	0	0	0	0	0	0	0	1	0	0	0	0	0	1	0
chr1	31852290	-	0	0	0	0	0	0	0	0	0	0	0	0	0	0	0	0	0	0	0	0	0	0	0	0	0	0	0	0	0	0	0	0	1	1	1	1	0	0	0	0	0	0	0	0	0	0	0
chr1	33124620	-	2	5	3	3	10	13	1	7	0	1	0	2	0	1	1	0	1	0	2	0	14	11	8	7	29	8	30	0	5	12	11	25	28	64	29	17	44	6	6	13	10	12	5	14	13	13	6
chr1	33207045	-	0	0	0	0	0	0	0	0	0	0	0	0	0	0	0	0	0	0	0	0	0	0	0	0	0	0	0	0	0	0	0	0	0	1	0	0	0	0	0	0	0	0	0	0	0	0	0
chr1	33207048	-	0	0	0	0	0	0	0	0	0	0	0	0	0	0	0	0	0	0	0	0	0	0	0	0	0	0	0	0	0	0	0	0	0	0	0	0	0	0	0	0	0	1	0	0	0	0	0
chr1	33207050	-	0	0	0	0	0	0	0	0	0	0	1	0	0	0	0	0	0	0	0	0	0	0	0	1	0	0	0	0	0	0	0	1	3	3	2	4	6	7	1	1	2	3	1	0	1	3	0
chr1	33757137	+	0	0	0	0	0	0	0	0	0	0	0	0	0	0	0	0	0	0	0	0	0	0	0	0	0	0	0	0	0	0	0	0	0	1	0	0	0	0	0	0	0	0	0	0	0	0	0
chr1	33835482	+	0	0	0	0	0	0	0	0	0	0	0	0	0	0	0	0	0	0	0	0	0	0	0	0	0	0	0	0	0	0	1	0	0	0	0	0	0	0	0	0	0	0	0	0	0	0	0
chr1	34016254	-	1	4	7	6	56	36	14	25	7	8	5	7	14	11	3	2	5	4	4	1	38	45	12	19	68	21	31	0	5	53	5	25	27	60	18	33	38	21	12	24	17	27	18	28	27	44	33
chr1	34016255	-	0	0	0	0	0	0	0	0	0	0	0	0	0	0	0	0	0	0	0	0	0	0	0	1	0	0	0	0	0	0	0	0	0	0	0	0	0	0	0	0	0	0	0	0	0	0	0
chr1	34085210	+	0	0	0	0	0	0	0	0	0	0	0	0	0	0	0	0	0	0	0	0	0	0	0	0	0	0	0	0	0	0	0	0	0	0	0	0	0	0	0	3	0	0	0	0	0	0	0
chr1	34087451	+	0	0	0	0	1	2	1	1	0	0	2	1	0	0	0	0	0	0	0	0	1	0	0	0	1	0	0	0	0	0	0	0	0	0	0	0	0	0	0	0	0	0	0	0	0	0	0
chr1	34513279	-	0	0	0	0	0	0	0	0	0	0	0	0	0	0	0	0	0	0	0	0	0	0	0	0	1	0	0	0	0	0	0	1	0	0	0	0	1	0	0	0	0	0	0	0	0	0	0
chr1	34513281	-	3	9	27	21	109	74	23	53	20	20	28	32	16	17	8	16	20	18	9	0	83	87	48	53	149	68	107	0	26	94	34	70	58	128	50	43	98	46	19	60	37	48	20	31	16	31	26
chr1	34513282	-	0	0	0	0	0	0	0	0	0	0	0	0	0	0	0	0	0	0	0	0	0	0	0	0	0	1	0	0	0	0	0	0	0	0	0	0	1	0	0	0	0	0	0	0	0	0	0
chr1	34517476	+	0	0	0	0	0	0	0	0	0	0	0	0	0	0	0	0	0	0	0	0	0	0	0	0	0	0	0	0	0	0	0	0	0	0	0	0	0	0	0	0	0	0	0	0	0	0	0
chr1	34557183	+	2	8	15	23	230	91	43	50	32	79	26	42	42	22	19	28	14	21	21	3	91	62	37	67	155	64	105	0	25	110	14	29	27	58	18	25	50	53	12	26	25	54	19	36	27	56	48
chr1	34717464	-	0	0	0	0	0	0	0	0	0	0	0	0	0	0	0	0	0	0	0	0	1	0	0	0	0	0	0	0	0	0	0	0	0	0	1	0	0	0	0	0	0	0	0	0	0	0	0
chr1	34717465	-	9	21	34	32	354	162	78	85	48	109	39	57	52	41	49	38	33	26	44	0	144	142	92	120	294	136	181	2	31	149	10	57	34	108	31	35	77	48	21	37	33	46	19	46	40	89	76
chr1	34717466	-	0	0	0	0	0	0	0	0	0	0	0	0	0	0	0	0	0	0	0	0	0	0	0	0	0	0	0	0	0	0	0	0	0	0	0	0	0	0	0	0	0	0	0	0	0	0	0
chr1	34773479	+	0	0	1	0	0	3	1	0	0	0	0	0	0	0	1	0	0	0	0	0	0	1	0	2	0	0	1	0	0	0	0	0	0	0	1	0	0	0	1	0	0	0	0	2	0	1	0
chr1	35054236	-	0	0	0	0	0	0	0	0	0	0	0	0	0	0	0	0	0	0	0	0	0	0	0	0	0	0	0	0	0	0	0	0	0	0	0	0	0	0	0	0	0	0	0	0	0	0	0
chr1	35798269	-	0	0	0	0	0	0	0	0	0	0	0	0	0	0	0	0	0	0	0	0	0	1	0	0	1	0	0	0	0	0	0	0	0	0	0	0	0	0	0	0	0	0	0	0	0	0	0
chr1	35798270	-	5	7	15	19	172	88	35	32	19	47	12	30	13	13	17	17	13	13	22	1	46	55	34	48	150	50	77	0	17	83	10	27	25	81	28	21	37	47	17	42	25	65	26	41	34	57	57
chr1	35798271	-	0	0	0	0	0	0	0	0	0	0	0	0	0	0	0	0	0	0	0	0	0	0	0	0	0	0	0	0	0	1	0	0	0	0	0	0	0	0	0	0	0	0	0	0	0	0	0
chr1	36028345	-	0	0	0	0	0	0	0	0	1	0	0	0	0	0	0	0	0	0	0	0	0	0	0	0	0	0	0	0	0	0	0	0	1	0	0	0	0	0	0	0	0	0	0	0	0	0	0
chr1	36683613	-	0	0	2	3	30	14	8	8	3	6	7	5	5	7	6	4	3	2	2	1	17	10	8	8	19	11	12	0	5	10	2	13	6	22	8	9	12	5	3	5	3	5	0	6	1	2	1
chr1	36683614	-	0	0	0	0	0	0	0	0	0	0	0	0	0	0	0	0	0	0	0	0	0	0	0	0	0	0	0	0	0	0	0	1	0	0	0	0	0	0	0	0	0	0	0	0	0	0	0
chr1	36759289	+	0	0	0	0	0	0	0	0	0	0	0	0	0	0	0	0	0	0	0	0	0	0	0	0	1	0	0	0	0	0	0	0	0	0	1	0	1	0	0	0	0	0	0	0	0	0	0
chr1	37059821	-	0	0	0	0	0	0	0	0	0	0	0	0	0	0	0	0	0	0	0	0	0	0	0	1	0	0	0	0	0	0	0	0	0	0	0	0	0	0	0	0	0	0	0	0	0	0	0
chr1	37059822	-	0	0	0	0	0	0	0	0	0	0	0	0	0	0	0	0	0	0	0	0	0	0	0	0	1	0	0	0	0	0	0	0	0	0	0	0	0	0	0	0	0	0	0	0	0	1	0
chr1	37059823	-	7	14	21	15	297	108	47	60	33	72	21	36	17	28	26	22	18	21	20	1	70	88	45	93	184	79	106	0	32	98	5	36	30	55	28	18	54	25	14	17	17	30	20	41	25	39	34
chr1	37154826	-	0	0	0	1	0	2	0	1	0	0	0	0	0	0	1	0	0	1	0	0	2	1	1	1	2	2	6	0	1	5	0	2	0	0	2	1	2	0	1	1	1	2	1	2	0	5	2
chr1	37166981	-	2	14	20	23	162	84	44	45	23	45	17	38	21	7	22	25	22	24	19	1	82	67	48	54	164	47	73	0	18	91	18	49	58	117	44	58	82	58	17	39	47	82	28	74	39	97	79
chr1	37185926	+	0	0	0	0	0	0	0	0	0	0	0	0	0	0	0	0	0	0	0	0	0	0	0	0	0	0	0	0	0	0	0	0	0	0	0	0	0	0	0	0	0	0	0	0	0	0	0
chr1	37218791	-	0	0	0	0	0	0	0	0	0	0	0	0	0	0	0	0	0	0	0	0	0	0	0	0	0	0	0	0	0	0	0	0	0	0	1	0	0	0	0	1	0	0	0	0	0	0	0
chr1	37335257	+	1	0	0	0	0	0	1	1	0	0	1	0	0	0	0	0	0	0	0	0	2	1	4	0	1	0	2	0	2	3	6	6	2	5	6	10	8	6	2	3	3	7	1	8	8	7	10
chr1	37335259	+	0	0	0	0	0	0	0	0	0	0	0	0	0	0	0	0	0	0	0	0	0	0	0	0	0	0	0	0	0	0	0	0	0	0	0	0	0	0	0	0	0	0	0	0	0	0	0
chr1	37339364	-	0	0	0	0	0	0	0	0	0	0	0	0	0	0	0	0	0	0	0	0	0	0	0	0	0	0	0	0	0	0	0	0	0	0	0	1	0	0	0	0	0	0	0	0	0	0	0
chr1	37375121	-	0	0	0	0	0	0	0	0	0	0	0	0	0	0	0	0	0	0	0	0	0	0	0	0	0	0	0	0	0	0	0	0	0	0	0	0	0	0	0	0	0	0	0	0	0	0	0
chr1	37375122	-	0	0	0	0	0	0	0	0	0	0	0	0	0	0	0	0	0	0	0	0	0	0	0	0	0	0	0	0	0	0	0	0	0	0	0	0	1	0	0	0	0	0	0	1	0	0	0
chr1	37375123	-	2	2	5	3	21	15	3	10	3	5	7	2	4	4	2	1	2	3	1	0	28	16	17	12	28	12	26	0	4	28	16	32	23	106	56	34	79	24	14	37	19	36	10	29	12	21	22
chr1	37738981	+	1	0	4	2	3	10	6	4	0	1	1	1	1	3	0	3	2	1	1	0	7	3	4	4	14	4	17	0	6	12	0	5	2	12	5	1	5	0	0	2	2	1	0	2	5	3	5
chr1	37738982	+	0	0	0	0	0	0	0	0	0	0	0	0	0	0	0	0	0	0	0	0	0	0	0	0	0	0	0	0	0	0	0	1	0	0	0	0	0	0	0	0	0	0	0	0	0	0	0
chr1	37974061	+	0	0	0	2	3	2	0	0	0	1	0	1	1	0	1	0	1	0	1	0	3	1	2	2	2	2	2	0	1	1	0	3	13	11	21	4	10	5	3	7	4	15	9	2	2	7	1
chr1	37974062	+	0	0	0	0	1	0	0	0	0	0	0	0	0	0	0	0	0	0	0	0	0	0	0	0	0	0	0	0	0	0	0	0	0	0	0	0	0	0	0	0	0	0	0	0	0	0	0
chr1	38424186	-	0	0	0	0	1	0	0	1	0	0	0	0	0	1	0	0	0	0	0	0	0	1	0	0	1	0	1	0	0	0	0	3	0	7	1	2	0	1	0	1	0	1	1	0	1	0	0
chr1	38629252	-	0	0	0	0	0	0	0	0	0	0	0	0	0	0	0	0	0	0	0	0	0	0	0	0	0	0	0	0	0	0	0	0	0	1	0	0	0	1	0	0	1	0	1	0	0	0	0
chr1	38629255	-	0	0	0	0	0	0	0	0	0	0	0	0	0	1	0	0	0	0	0	0	0	0	0	0	0	0	0	0	0	0	0	0	0	0	0	0	0	0	0	0	0	0	0	0	0	0	0
chr1	38739636	-	0	0	0	1	0	0	0	0	0	0	0	0	0	0	0	0	0	0	0	0	0	0	0	0	0	0	0	0	0	0	0	0	0	0	0	0	0	0	0	0	0	0	0	0	0	0	0
chr1	38771170	+	0	0	0	0	0	0	0	0	0	0	0	0	0	0	0	0	0	0	0	0	0	0	0	0	0	0	0	0	0	0	0	0	0	0	0	0	0	1	0	0	0	0	0	0	0	0	0
chr1	38845456	+	2	3	8	9	41	48	20	25	2	16	8	13	6	5	9	4	6	2	6	1	38	31	20	12	56	18	52	1	12	34	27	60	52	108	60	34	84	41	30	42	31	46	17	42	28	52	50
chr1	38845457	+	0	0	0	0	0	0	0	0	0	0	0	0	0	0	0	0	0	0	0	0	0	0	0	0	0	0	0	0	0	0	0	0	0	0	0	0	0	0	0	0	1	0	0	0	0	0	0
chr1	38845465	+	0	0	0	0	0	0	0	0	0	0	0	0	0	0	0	0	0	0	0	0	0	0	0	0	0	0	0	0	0	0	0	0	0	0	0	0	0	0	0	1	0	0	0	0	0	0	0
chr1	40008062	+	0	0	0	0	0	0	0	0	0	0	0	0	0	0	0	0	0	0	0	0	0	0	0	0	0	0	1	0	0	0	0	0	0	0	0	0	1	0	0	0	1	0	0	0	0	0	0
chr1	40455706	-	0	1	2	1	14	9	5	6	4	5	3	9	3	8	2	6	3	5	10	0	8	9	8	5	33	8	6	0	5	8	3	9	12	31	10	11	20	20	6	6	6	5	5	11	4	12	14
chr1	40527480	+	2	6	7	8	73	63	21	33	6	18	12	12	6	6	6	14	11	12	4	0	61	56	25	33	144	52	71	0	10	54	14	45	42	108	36	23	47	26	16	49	19	18	7	16	14	24	16
chr1	40527482	+	0	0	0	0	0	0	0	0	0	0	0	0	0	0	0	0	0	0	0	0	0	0	0	0	0	0	0	0	0	0	0	0	0	0	0	0	1	0	0	0	0	0	0	0	0	0	0
chr1	40565512	+	0	0	1	0	8	4	4	3	1	0	0	1	0	1	0	1	2	0	0	0	3	5	3	1	6	2	6	0	0	10	3	3	9	4	6	6	8	3	0	5	1	6	3	6	0	2	1
chr1	40578953	+	0	4	9	12	76	46	33	19	7	18	8	24	10	2	5	7	8	5	10	0	38	56	14	45	112	13	82	0	7	29	11	31	32	48	33	29	69	46	15	32	31	31	17	29	9	78	61
chr1	40578954	+	0	0	0	0	0	0	0	0	0	0	0	0	0	0	0	0	0	0	0	0	0	0	0	0	1	0	0	0	0	0	0	0	0	0	0	0	0	0	0	0	0	0	0	0	0	0	0
chr1	40578955	+	0	0	0	0	0	0	0	0	0	0	0	0	0	0	0	0	0	0	0	0	0	0	0	0	0	0	0	0	0	0	0	0	0	0	0	0	0	0	0	0	0	0	1	0	0	0	0
chr1	40598066	-	1	6	14	15	48	45	15	21	3	8	7	6	10	7	4	8	7	3	3	0	46	32	20	22	94	15	52	0	4	54	5	26	13	45	27	14	29	18	5	17	5	18	11	13	12	23	14
chr1	41093353	+	0	0	1	0	1	0	1	1	0	0	0	0	0	0	0	0	1	0	0	0	0	1	1	0	0	0	4	0	0	0	2	3	7	15	1	0	1	10	4	0	0	0	0	0	0	0	6
chr1	41131653	-	0	0	0	0	0	0	0	0	0	0	0	0	0	0	0	0	0	0	0	0	0	0	0	1	0	0	0	0	0	0	1	0	0	0	0	0	0	0	0	0	1	1	0	1	0	0	0
chr1	41182179	+	1	0	0	0	0	0	0	0	0	0	0	0	0	0	0	0	0	1	0	0	0	0	0	0	0	0	1	0	0	0	0	0	0	1	1	0	2	0	0	0	1	0	0	0	0	0	1
chr1	41211996	+	10	23	50	45	328	142	74	88	30	100	31	57	42	37	53	50	41	33	45	6	187	184	117	156	583	187	251	1	72	254	39	112	146	290	105	121	235	139	52	111	73	124	54	125	74	155	131
chr1	41211997	+	0	0	0	0	0	0	0	0	0	0	0	0	0	0	0	0	0	0	0	0	0	0	0	0	1	0	0	0	0	0	0	0	0	0	0	0	0	0	0	1	0	0	0	0	0	0	0
chr1	41211998	+	0	0	0	0	0	0	0	0	0	0	0	0	0	0	0	0	0	0	0	0	0	0	0	0	0	0	0	0	0	0	0	0	0	0	0	0	1	0	0	0	1	0	0	0	0	0	0
chr1	41229569	+	0	0	0	0	0	0	0	0	0	0	0	0	0	0	0	0	0	0	0	0	0	0	0	0	0	0	0	0	0	0	0	0	0	0	0	0	0	0	0	1	0	0	0	0	0	0	0
chr1	41229570	+	10	37	64	58	391	179	111	91	37	123	62	94	35	56	70	73	47	64	89	2	226	268	186	203	770	243	356	1	74	406	33	113	126	259	100	101	204	116	44	124	61	84	48	124	89	141	125
chr1	41229571	+	0	0	1	0	0	0	0	0	0	0	0	0	0	0	0	0	0	0	0	0	0	0	0	0	1	0	0	0	0	0	0	1	0	0	0	0	0	0	0	0	0	0	0	0	0	0	0
chr1	41229572	+	0	0	0	0	0	0	0	0	0	0	0	0	0	0	0	0	0	0	0	0	0	0	0	0	0	0	0	0	0	0	0	0	0	0	0	0	0	0	0	0	0	0	0	1	0	0	0
chr1	41346800	-	1	7	5	5	39	31	14	23	6	11	13	13	5	11	8	7	11	2	6	0	26	34	12	26	90	24	59	0	9	45	10	19	22	41	18	8	24	9	4	21	8	9	2	8	6	15	6
chr1	41548974	-	0	0	0	0	0	0	0	0	0	0	0	0	0	0	0	0	0	0	0	0	0	0	0	0	0	0	0	0	0	0	0	2	1	1	1	1	1	0	0	1	2	1	0	0	0	1	0
chr1	41798119	+	0	0	0	0	0	0	0	0	0	0	0	0	0	0	0	0	0	0	0	0	1	0	1	0	1	0	0	0	0	0	0	1	1	0	1	0	3	0	1	1	1	0	0	0	0	0	0
chr1	41843861	-	0	0	0	0	0	0	0	0	0	0	0	0	0	0	0	0	0	0	0	0	0	0	0	0	0	0	0	0	0	0	0	0	0	0	0	0	1	0	0	0	0	0	0	0	0	0	0
chr1	41843862	-	2	9	11	9	106	68	19	40	7	20	11	22	22	9	9	8	13	3	5	0	51	41	27	37	112	28	68	1	9	50	8	35	32	58	22	26	42	10	6	17	12	29	6	15	11	17	21
chr1	41963498	+	0	1	0	0	2	3	1	0	0	0	0	0	0	1	1	0	0	0	2	0	0	2	1	0	3	2	0	0	0	1	1	6	2	4	3	3	4	2	0	4	2	3	0	2	2	5	1
chr1	41970514	+	0	0	0	0	0	0	0	0	0	0	0	0	0	0	0	0	0	0	0	0	0	0	0	0	0	0	0	0	0	0	0	0	0	0	0	0	0	0	0	0	0	0	0	0	0	0	0
chr1	42053395	-	0	0	0	0	0	0	0	0	0	0	0	0	0	0	0	0	0	0	0	0	0	0	0	0	0	0	0	0	0	0	0	0	0	0	0	0	0	0	0	0	0	0	0	0	1	0	0
chr1	42053397	-	0	0	0	0	0	0	0	0	0	0	0	1	0	0	0	0	0	0	0	0	0	0	0	0	1	0	0	0	0	0	0	0	0	0	0	0	0	0	0	0	0	0	0	0	0	0	0
chr1	42053398	-	0	0	0	0	0	0	0	0	0	0	0	0	0	0	0	0	0	0	0	0	0	1	0	0	0	0	0	0	0	0	0	0	0	0	0	0	0	0	0	0	0	0	0	0	0	0	0
chr1	42053399	-	9	9	22	17	189	92	25	54	15	44	19	25	18	21	22	13	10	17	16	1	93	97	68	74	232	94	115	0	26	132	19	40	69	121	46	44	75	77	19	49	41	65	56	105	50	115	102
chr1	42065191	+	0	0	0	0	0	0	0	0	0	0	0	0	0	0	0	0	0	0	0	0	0	0	0	0	0	0	1	0	0	0	0	0	2	7	2	1	4	2	1	0	1	0	0	0	0	1	2
chr1	42066109	+	6	10	16	16	163	97	20	57	19	29	22	31	17	13	12	10	9	3	5	0	102	85	41	43	218	66	86	0	16	66	8	35	43	53	36	31	67	40	19	36	19	42	25	55	39	75	60
chr1	42066110	+	0	0	0	0	0	0	0	0	0	0	0	0	0	0	0	0	0	0	0	0	0	0	0	0	0	0	0	0	0	0	0	1	0	0	1	0	0	0	0	0	0	0	0	0	0	0	0
chr1	42077977	+	0	0	0	0	0	0	0	0	0	0	0	0	0	0	0	0	0	0	0	0	0	0	0	0	0	0	0	0	0	0	0	0	0	0	0	0	0	0	0	0	0	0	0	0	0	0	0
chr1	42094251	-	0	0	0	0	0	0	0	0	0	0	0	0	0	0	0	0	0	0	0	0	0	0	0	0	0	0	0	0	0	0	0	1	0	0	0	0	0	0	0	0	0	0	0	0	0	0	0
chr1	42094252	-	0	0	0	0	1	1	0	1	0	0	1	1	0	0	1	0	0	0	0	0	5	1	1	0	0	0	1	0	0	1	0	0	0	7	0	0	0	8	0	0	0	0	0	0	0	0	2
chr1	42098149	+	17	29	54	48	324	175	86	111	31	121	54	68	60	36	54	44	48	40	61	0	219	217	107	149	540	172	273	0	57	290	22	49	41	101	43	30	64	80	22	50	31	61	39	51	57	87	67
chr1	42105450	+	0	0	0	0	0	0	0	0	0	0	0	0	0	0	0	0	0	0	0	0	0	0	0	0	0	0	0	0	0	0	0	0	0	0	0	0	0	0	0	0	0	0	0	0	0	0	0
chr1	42105452	+	0	0	0	0	1	1	0	0	0	0	0	0	0	0	0	0	0	0	0	0	0	0	0	0	3	1	0	0	0	0	0	1	1	4	2	4	1	5	0	3	1	2	1	1	1	0	1
chr1	42105454	+	0	0	0	0	0	0	0	0	0	0	0	0	0	0	0	0	0	0	0	0	0	0	0	0	0	0	0	0	0	0	0	0	0	0	1	0	0	0	0	0	0	0	0	0	0	0	0
chr1	42248853	-	2	8	4	4	42	37	12	17	3	10	11	7	5	2	9	3	7	2	1	0	29	25	21	22	48	20	40	0	8	35	3	10	9	18	14	2	20	2	2	4	5	15	3	13	9	13	14
chr1	42563435	+	0	0	0	1	0	0	0	0	0	0	0	0	0	0	0	0	0	0	0	0	0	0	0	0	0	0	0	0	0	0	0	1	0	0	0	0	0	1	0	0	0	0	0	0	0	0	0
chr1	42563436	+	4	5	14	8	89	52	16	39	11	26	25	24	26	13	18	12	15	4	17	0	77	73	30	42	196	56	86	0	13	64	35	96	84	159	93	63	174	99	39	65	44	73	36	98	59	111	91
chr1	42563437	+	0	0	0	0	0	0	0	0	0	0	0	0	0	0	0	0	0	0	0	0	0	0	0	0	0	0	0	0	0	0	0	0	0	0	0	0	0	0	0	0	0	0	0	0	0	0	0
chr1	42563439	+	0	0	0	0	0	0	0	0	0	0	0	0	0	0	0	0	0	0	0	0	0	0	0	0	0	0	0	0	0	0	0	0	1	0	0	0	0	0	0	0	0	0	0	0	0	0	0
chr1	42569956	+	10	14	43	31	272	109	46	67	21	72	26	45	25	31	30	21	29	24	30	2	138	104	50	82	342	86	157	0	34	133	39	138	132	237	86	93	232	124	45	88	88	103	62	110	82	154	133
chr1	42569957	+	0	0	0	0	0	0	0	0	0	0	0	0	0	0	0	0	0	0	0	0	0	0	0	0	1	0	0	0	0	0	0	0	0	0	0	0	0	0	0	0	0	0	0	0	0	0	0
chr1	42569958	+	0	0	0	0	0	0	0	0	0	0	0	0	0	0	0	0	0	0	0	0	0	0	0	0	0	0	0	0	0	0	0	0	0	0	0	0	0	0	0	0	0	1	0	0	0	1	0
chr1	43096896	+	3	5	12	13	34	56	21	27	10	7	6	4	8	8	10	9	3	4	2	1	36	34	29	20	106	35	39	0	9	58	20	60	28	128	33	33	55	23	12	34	24	41	28	45	44	67	61
chr1	43114625	-	0	0	0	0	0	0	0	0	0	0	0	0	0	0	0	0	0	0	0	0	0	0	0	0	0	0	0	0	0	0	0	0	0	0	0	0	0	0	0	0	0	0	0	0	0	0	0
chr1	43179115	+	0	0	0	0	0	1	0	0	0	0	0	0	0	0	0	0	0	0	0	0	0	0	0	0	0	0	0	0	0	0	1	1	2	0	0	0	4	1	0	1	0	0	0	1	0	0	0
chr1	43208624	+	3	7	13	17	47	50	15	30	3	12	13	6	16	7	6	7	10	3	2	1	66	43	38	41	178	35	83	0	12	92	25	73	60	149	72	41	90	45	18	63	27	17	15	32	10	32	37
chr1	43208625	+	0	0	0	0	0	0	0	0	0	0	0	0	0	0	0	0	0	0	0	0	0	0	0	0	0	0	0	0	0	0	0	0	0	1	0	0	0	0	0	0	0	0	0	0	0	0	0
chr1	43638757	+	0	0	0	0	0	0	0	0	0	0	0	0	0	0	0	0	0	0	0	0	0	0	0	0	0	0	0	0	0	0	0	0	0	0	0	0	1	0	0	0	1	1	0	0	0	0	0
chr1	44038480	-	1	0	0	0	2	8	2	2	1	2	0	3	0	0	0	0	0	2	1	0	2	2	2	1	4	0	3	0	0	2	0	0	0	0	0	0	0	0	0	1	0	0	0	0	0	0	0
chr1	44153156	-	0	0	0	0	0	0	1	0	0	0	0	0	0	0	0	0	0	0	0	0	0	0	0	0	0	0	0	0	0	0	0	0	0	0	0	0	0	0	0	0	0	0	0	0	0	0	0
chr1	44481516	+	0	0	0	0	0	0	0	0	0	0	0	0	0	0	0	0	0	0	0	0	1	0	0	0	0	0	0	0	0	0	0	0	0	0	0	0	0	0	0	0	0	0	0	0	0	0	0
chr1	44911806	-	0	0	0	0	0	0	0	0	0	0	0	0	0	0	0	0	0	0	0	0	0	0	0	0	0	0	0	0	0	0	0	0	0	1	1	1	0	0	0	0	0	1	0	0	0	0	0
chr1	44956344	+	1	3	11	5	34	27	8	25	5	12	7	11	6	6	12	5	8	4	4	0	34	20	23	25	70	19	29	0	13	46	9	32	23	63	38	26	48	27	8	23	15	15	13	23	16	26	27
chr1	44956345	+	0	0	0	0	0	0	0	0	0	0	0	0	0	0	0	0	0	0	0	0	0	0	0	0	0	0	0	0	0	0	0	0	0	1	0	0	0	0	0	0	0	0	0	0	0	0	0
chr1	45065962	-	0	0	0	0	0	0	0	0	0	0	0	0	0	0	0	0	0	0	0	0	0	0	0	0	0	0	0	0	0	0	0	0	0	0	0	0	0	0	0	0	0	0	0	0	0	0	0
chr1	45086613	+	12	25	40	42	316	150	82	90	45	113	40	70	27	41	56	63	43	36	49	0	187	238	114	158	629	199	215	1	48	224	27	125	116	255	131	110	224	136	50	79	70	147	49	120	95	186	148
chr1	45086614	+	0	0	0	0	0	0	0	0	0	0	0	0	0	0	0	0	0	0	0	0	0	0	0	0	0	0	0	0	0	0	0	0	1	0	0	0	0	0	0	1	0	0	0	0	0	0	0
chr1	45086615	+	0	0	0	0	0	0	1	0	0	0	0	0	0	0	0	0	0	0	0	0	0	0	1	0	1	0	0	0	0	0	0	0	0	0	1	0	0	0	0	0	0	0	0	0	1	1	0
chr1	45101869	+	0	0	0	0	0	0	0	0	0	0	0	0	0	0	0	0	0	0	0	0	0	0	0	0	0	0	0	0	0	0	0	0	0	0	0	0	0	0	0	0	0	0	0	0	0	0	0
chr1	45101870	+	7	15	20	28	203	83	65	44	33	98	40	64	23	38	36	42	30	43	49	0	109	133	58	90	406	148	137	0	30	103	16	84	102	153	88	78	166	83	41	107	65	68	32	71	36	109	92
chr1	45101871	+	0	0	0	0	1	0	0	0	0	1	0	0	0	0	0	0	0	0	0	0	0	1	0	0	0	0	0	0	0	0	0	0	0	0	0	0	0	0	0	0	0	0	0	0	0	0	0
chr1	45132710	-	0	0	0	0	1	0	0	0	0	0	0	0	0	0	0	0	0	0	0	0	0	1	0	0	0	0	0	0	0	0	0	0	0	0	0	0	0	0	0	0	0	0	0	0	0	0	0
chr1	45132712	-	0	0	0	0	1	0	0	0	0	0	0	0	0	0	0	0	0	0	0	0	0	1	0	0	1	0	0	0	0	0	0	0	0	0	1	2	0	0	0	1	0	0	0	0	0	0	0
chr1	45168304	+	0	1	1	0	0	7	2	4	0	0	0	2	0	1	0	1	0	0	0	0	3	2	3	2	8	3	6	0	3	10	6	8	1	15	4	5	8	3	4	5	2	6	1	6	3	4	4
chr1	45186231	+	0	0	0	0	0	0	0	0	0	0	0	0	0	0	0	0	0	0	0	0	0	0	0	0	1	0	0	0	0	0	0	0	0	1	0	2	4	0	0	0	0	0	0	0	1	1	0
chr1	45290528	+	0	0	0	0	0	0	0	0	0	0	0	0	0	0	0	0	0	0	0	0	0	0	0	0	0	0	0	0	0	0	0	0	0	0	1	0	0	0	0	0	0	0	0	0	0	0	0
chr1	45290530	+	0	0	0	0	1	0	0	0	0	0	0	0	0	0	0	0	0	0	0	0	0	0	0	0	0	0	0	0	0	0	0	0	0	0	0	0	0	0	0	0	0	0	0	0	0	0	0
chr1	45422256	+	2	2	3	7	17	24	2	13	2	4	4	2	6	5	3	1	1	2	1	0	21	25	18	17	37	19	32	0	2	27	7	25	16	55	24	14	28	16	7	19	16	33	10	21	17	33	32
chr1	45422257	+	0	0	0	0	0	0	0	0	0	0	0	0	0	0	0	0	0	0	0	0	0	0	0	0	0	0	0	0	0	0	1	0	0	0	0	0	0	0	0	0	0	0	0	0	0	0	0
chr1	45857698	-	0	0	0	0	0	0	0	0	0	0	0	0	0	0	0	0	0	0	0	0	0	0	0	0	2	0	0	0	0	0	0	0	0	0	0	0	0	0	0	0	0	0	0	0	0	0	0
chr1	45857700	-	0	1	0	1	2	2	0	17	1	0	0	2	1	0	0	0	1	0	2	1	1	3	15	1	15	3	2	0	2	6	11	3	4	17	13	5	6	5	1	3	5	1	1	1	2	4	0
chr1	46087097	+	6	14	17	16	119	77	30	64	21	27	23	33	23	20	18	11	14	4	17	2	82	72	44	50	253	80	121	0	26	188	36	69	88	176	111	65	136	81	27	65	47	67	22	51	23	47	46
chr1	46505580	+	0	0	0	0	0	0	0	0	0	0	0	0	0	0	0	0	0	0	0	0	0	0	0	0	0	0	0	0	0	0	0	0	0	0	0	0	0	0	1	0	0	0	0	0	0	0	0
chr1	46654638	-	0	0	0	0	0	0	0	0	0	0	0	0	0	0	0	0	0	0	0	0	0	0	0	0	0	0	0	0	0	0	0	0	0	0	1	1	0	0	0	0	0	0	0	0	0	0	0
chr1	46654640	-	0	0	0	0	3	5	0	1	0	1	1	1	1	0	0	0	0	0	1	0	5	1	0	1	5	0	2	0	0	4	3	3	0	14	7	4	5	4	0	0	2	2	0	1	2	7	2
chr1	46662882	-	0	0	0	0	0	0	0	0	0	0	0	0	0	0	0	0	0	0	0	0	0	0	0	0	0	0	0	0	0	0	0	0	0	0	0	1	1	0	0	0	0	1	0	0	0	0	0
chr1	46695058	+	0	0	0	0	0	1	0	0	0	1	0	0	0	0	1	0	0	0	0	0	2	0	0	0	1	1	0	0	0	1	1	0	0	3	1	0	0	0	1	0	0	1	0	0	0	0	0
chr1	46734480	+	0	0	0	1	7	1	0	1	0	1	0	0	0	1	0	0	0	1	0	0	3	2	0	0	5	4	1	0	1	0	0	9	3	9	5	5	11	2	7	4	1	2	1	1	2	3	2
chr1	46734482	+	0	0	0	0	1	0	0	0	0	0	0	0	0	0	0	0	0	0	0	0	0	0	0	0	0	0	0	0	0	0	0	0	0	0	0	0	0	0	0	0	0	0	0	0	0	0	0
chr1	46753241	-	0	0	0	0	0	0	0	0	0	0	1	0	0	0	0	0	0	0	0	0	0	0	0	0	0	0	0	0	0	0	3	3	4	2	4	3	11	6	1	3	1	0	0	1	2	2	1
chr1	46753242	-	1	6	8	8	59	40	11	40	6	12	18	11	5	8	5	4	5	3	5	0	33	41	27	25	86	22	56	0	10	47	17	68	87	130	115	61	109	38	19	63	31	29	16	55	21	47	49
chr1	46753243	-	0	0	0	0	0	0	0	0	0	0	0	0	0	0	0	0	0	0	0	0	0	0	0	0	0	0	0	0	0	0	0	0	0	0	0	1	0	0	0	0	0	0	0	1	0	0	0
chr1	46793688	-	6	3	10	13	68	47	7	20	8	13	5	11	22	6	8	9	9	5	6	0	69	47	13	44	171	37	98	0	15	85	30	61	61	110	80	23	125	46	14	65	33	36	17	24	18	41	24
chr1	46822057	+	0	0	0	0	0	0	0	0	0	0	0	0	0	0	0	0	0	0	0	0	0	0	0	0	0	0	0	0	0	0	0	0	0	1	0	0	1	0	0	0	0	0	0	0	0	0	0
chr1	46825237	-	0	4	1	2	10	13	7	6	2	3	4	6	3	7	3	1	1	2	2	0	4	6	7	4	17	3	16	0	3	13	1	1	1	14	3	2	7	1	0	2	2	1	1	0	3	2	1
chr1	46825238	-	0	0	0	0	0	0	0	0	0	0	0	0	0	0	0	0	0	0	0	0	0	0	0	0	0	0	0	0	0	0	0	0	0	0	0	0	0	0	0	0	0	0	0	0	0	0	0
chr1	46919772	-	0	0	0	0	0	0	0	0	0	0	0	0	0	0	0	0	0	0	0	0	0	0	0	0	0	0	0	0	0	0	0	0	0	0	0	0	0	0	0	0	0	0	0	0	0	0	0
chr1	46945153	+	0	0	0	0	1	0	0	0	0	0	0	0	0	0	0	0	0	0	0	0	1	0	0	0	0	0	0	0	0	0	0	0	0	0	0	0	0	0	0	0	0	0	0	0	0	0	0
chr1	46945154	+	12	55	79	78	573	255	142	170	74	172	86	107	109	62	101	94	73	82	94	3	287	358	161	262	953	306	371	1	96	334	39	133	150	367	128	109	264	198	93	127	76	160	57	144	92	210	169
chr1	46945155	+	0	0	0	0	0	0	0	0	0	0	0	0	0	0	0	0	0	0	0	0	0	0	0	0	0	0	0	0	0	0	0	0	0	0	0	0	0	0	0	0	0	0	0	0	0	1	0
chr1	46945156	+	0	0	0	0	0	0	0	0	0	0	0	0	0	0	0	0	0	0	0	0	0	0	0	0	0	0	0	0	0	0	0	0	0	0	0	0	1	0	0	0	0	0	0	0	0	0	0
chr1	46981962	+	9	13	25	21	218	108	41	62	15	46	36	53	29	18	23	27	21	16	32	0	83	88	52	75	268	84	140	0	27	115	37	84	92	210	82	77	131	64	32	68	54	78	30	49	31	66	70
chr1	46981963	+	0	0	0	0	0	0	0	0	0	0	0	0	0	0	0	1	0	0	0	0	0	0	0	0	0	0	0	0	0	0	0	0	0	0	0	0	0	0	0	0	0	0	0	0	0	0	0
chr1	46981964	+	0	0	0	0	0	0	0	0	0	0	0	0	0	0	0	0	0	0	0	0	0	0	0	0	0	0	0	0	0	1	0	0	0	0	0	0	0	0	0	0	0	0	0	0	0	0	0
chr1	46990880	+	0	0	3	2	8	3	3	4	3	2	2	1	0	3	1	1	3	0	7	0	6	5	1	3	15	5	5	0	1	6	4	4	7	11	9	5	8	3	5	6	1	7	3	4	2	5	2
chr1	47012388	+	5	8	17	14	97	68	12	47	18	38	17	24	12	21	25	6	9	9	11	0	74	47	51	48	206	52	81	0	22	89	21	62	5	9	65	27	51	57	24	57	42	40	14	23	18	33	18
chr1	47012389	+	0	0	0	0	0	0	0	0	0	0	0	0	0	0	0	0	0	0	0	0	0	0	0	0	1	0	0	0	0	0	0	0	0	0	0	0	0	0	0	0	0	0	0	0	0	0	0
chr1	47053015	-	0	0	0	0	0	0	0	0	0	0	0	0	0	0	0	0	0	0	0	0	0	0	0	0	1	0	0	0	0	0	0	0	0	0	0	0	0	0	0	0	0	0	0	0	0	0	0
chr1	47053017	-	0	0	0	0	0	0	0	0	0	0	0	0	0	0	0	1	0	0	0	0	0	0	0	0	0	0	0	0	0	1	0	0	0	0	0	0	0	0	0	0	2	0	0	0	0	0	0
chr1	47115276	+	0	0	0	0	3	0	2	4	0	0	0	3	0	0	0	1	0	0	1	0	2	0	0	2	3	0	0	0	1	1	1	4	1	9	7	3	8	4	1	3	1	1	0	0	0	1	0
chr1	47127324	+	4	4	8	3	68	32	33	6	4	15	11	16	1	9	7	10	6	2	6	1	17	21	15	15	103	24	37	0	3	37	8	9	12	23	12	11	15	6	2	16	8	4	5	2	3	10	5
chr1	47127326	+	0	0	0	0	0	0	0	0	0	0	0	0	0	0	0	0	0	0	0	0	0	0	0	0	0	0	0	0	0	1	0	0	0	0	0	0	0	0	0	0	0	0	0	0	0	0	0
chr1	47132644	-	0	0	0	0	0	0	0	0	0	0	0	0	0	0	0	0	0	0	0	0	0	0	0	0	1	0	0	0	0	0	0	0	0	0	1	0	0	0	0	0	0	0	0	0	0	0	0
chr1	47132645	-	0	0	0	0	0	0	0	0	0	0	0	0	0	0	0	0	0	0	0	0	0	0	0	0	0	0	0	0	0	0	0	0	0	1	0	0	0	0	0	0	0	0	0	0	0	0	0
chr1	47132646	-	21	62	88	97	695	272	167	243	104	227	100	151	100	94	104	122	88	105	109	3	419	389	233	312	1281	432	439	1	108	393	46	160	191	477	172	150	329	274	130	152	111	193	63	171	136	271	179
chr1	47132647	-	0	0	0	0	0	0	0	0	0	0	0	0	0	0	0	0	0	0	0	0	0	0	0	0	0	0	0	0	0	0	0	0	0	0	1	0	0	0	0	0	0	0	0	0	0	0	0
chr1	47160087	+	0	0	0	0	0	0	0	0	0	0	0	0	0	0	0	0	0	0	0	0	0	0	0	0	0	0	0	0	0	0	0	0	0	0	0	0	0	0	0	0	0	0	0	0	0	1	0
chr1	47160088	+	6	29	37	32	275	124	66	71	43	86	35	50	42	27	41	35	29	30	30	0	107	116	77	97	386	119	154	1	29	166	18	96	87	203	63	84	148	132	37	68	77	150	65	111	89	181	139
chr1	47160089	+	0	0	0	0	0	0	0	0	0	0	0	0	0	0	0	0	0	0	0	0	0	0	0	0	0	0	0	0	0	1	0	0	0	0	0	0	0	0	0	1	0	0	0	0	0	0	0
chr1	47177753	+	0	0	1	1	1	1	0	0	0	0	0	0	0	0	0	0	1	0	0	0	0	0	0	1	0	0	1	0	1	0	0	0	0	1	0	0	0	0	0	0	0	0	0	0	0	0	0
chr1	47538891	+	0	0	0	0	0	0	0	0	0	0	0	0	0	0	0	0	0	0	0	0	0	0	0	0	0	0	0	0	0	1	0	0	0	0	0	0	0	0	0	0	0	0	0	0	0	0	0
chr1	47596958	+	0	2	1	2	4	3	0	2	0	1	2	0	2	0	1	0	0	0	0	0	4	4	3	2	5	1	4	0	0	1	0	3	1	7	4	5	9	4	3	2	1	0	0	11	3	7	12
chr1	47604873	+	2	1	0	1	20	16	2	8	1	2	4	4	1	2	3	2	6	1	1	1	5	10	7	9	26	3	14	0	4	14	1	3	7	8	2	2	6	1	2	4	6	6	1	2	2	2	3
chr1	47691302	-	0	0	1	0	0	0	2	0	2	0	0	0	0	0	0	1	0	0	0	0	0	1	0	0	4	1	0	0	0	0	1	1	0	1	0	3	2	0	0	1	1	1	0	0	0	1	0
chr1	48045516	-	2	4	6	7	32	34	13	17	5	16	6	8	6	5	5	6	5	0	2	0	27	24	13	10	45	25	48	0	5	34	11	32	18	47	30	25	43	21	11	12	13	15	3	12	3	15	10
chr1	48094677	-	0	1	1	0	3	2	0	1	1	0	0	1	2	1	0	2	1	0	0	0	2	2	1	2	3	0	2	0	1	3	0	3	4	7	4	5	6	3	0	0	2	1	1	0	0	1	0
chr1	48118238	-	0	0	0	0	0	0	0	0	0	0	0	0	0	0	0	0	0	0	0	0	0	0	0	0	0	0	0	0	0	0	0	0	0	0	0	0	0	0	0	0	1	0	0	0	0	0	0
chr1	48132973	-	5	9	18	14	106	88	21	39	13	10	17	15	11	12	13	12	17	9	7	0	68	53	42	37	102	49	98	1	26	81	20	69	70	27	75	56	111	52	32	35	34	34	16	46	30	40	34
chr1	48164148	+	0	0	0	0	0	0	0	0	0	0	0	0	0	0	0	0	0	0	0	0	0	0	0	0	0	0	0	0	0	0	0	0	0	0	0	0	0	0	0	0	0	0	0	0	0	0	0
chr1	48167538	-	9	31	26	39	371	151	128	69	37	101	60	58	35	52	53	58	33	35	46	2	139	160	82	124	851	148	186	1	49	160	20	67	75	155	59	70	120	86	39	98	54	36	33	60	50	107	75
chr1	48167540	-	0	0	0	0	0	0	0	0	0	0	0	0	0	0	0	0	0	0	0	0	0	0	0	0	0	0	0	0	0	0	0	0	0	0	0	0	0	0	0	0	0	0	0	0	0	1	0
chr1	48264466	-	0	0	0	0	0	0	0	1	0	0	0	0	0	0	0	0	0	0	0	0	0	0	0	0	0	0	0	0	0	0	0	0	0	0	0	0	0	0	0	0	0	0	0	0	0	0	0
chr1	48264468	-	1	0	1	1	8	6	3	4	1	2	4	0	3	1	0	1	1	0	0	0	1	2	2	2	6	4	2	0	1	8	1	3	9	13	5	9	15	5	1	3	8	2	1	5	0	6	7
chr1	48273441	-	1	1	5	4	17	18	5	5	2	4	2	4	4	5	2	0	2	2	0	0	7	8	5	7	22	11	21	0	4	19	0	13	6	27	5	2	10	4	2	8	5	1	2	3	0	3	5
chr1	48283163	+	0	0	0	0	0	0	0	0	0	0	0	0	0	0	0	0	0	0	0	0	0	1	0	0	0	0	0	0	0	0	0	0	0	0	0	0	0	0	0	0	0	0	0	0	0	0	0
chr1	48317507	+	0	0	0	0	0	0	0	0	0	0	0	0	0	0	0	0	0	0	0	0	0	0	0	0	0	0	0	0	0	0	0	0	0	1	0	0	3	1	0	0	0	0	0	0	1	0	0
chr1	48323398	+	0	0	2	0	4	5	0	1	0	0	16	1	0	10	0	0	2	1	0	0	3	1	0	0	8	14	4	0	17	1	0	1	4	8	3	4	9	0	1	6	1	1	0	1	2	1	1
chr1	48363901	-	0	0	0	0	0	0	0	0	0	0	0	0	0	0	0	0	0	0	0	0	1	0	0	0	0	0	0	0	0	0	0	0	0	0	1	0	0	0	0	1	0	1	0	0	0	0	0
chr1	48462174	+	0	0	0	0	0	0	0	0	0	0	0	0	0	0	0	0	0	0	0	0	0	0	0	0	0	0	0	0	0	0	0	0	0	0	0	0	0	0	0	0	1	0	0	0	0	0	0
chr1	48476747	+	0	0	0	0	0	0	0	0	0	0	0	0	0	0	0	0	0	0	0	0	0	0	0	0	0	0	0	0	0	0	0	0	0	0	0	0	0	1	0	0	0	1	0	0	0	0	0
chr1	48541937	-	0	0	0	0	0	0	0	0	0	0	0	0	0	0	0	0	0	0	0	0	0	0	0	0	0	0	0	0	0	0	0	0	0	1	0	0	0	0	0	0	0	0	0	0	0	0	0
chr1	48541939	-	0	0	0	0	0	0	0	0	0	0	0	0	0	0	0	0	0	0	0	0	0	0	0	0	0	0	0	0	0	0	0	0	0	0	0	0	0	1	0	0	0	0	1	0	1	0	0
chr1	48541940	-	0	0	0	0	0	0	0	0	0	0	0	0	0	0	0	0	0	0	0	0	0	0	0	0	0	0	1	0	0	0	0	0	0	0	0	1	0	0	0	0	0	0	0	0	0	0	0
chr1	48541941	-	11	23	35	30	245	149	59	92	29	65	30	37	29	28	34	20	25	18	26	0	119	153	96	112	233	125	170	0	36	151	24	119	144	267	115	90	184	117	43	87	51	111	58	128	78	164	150
chr1	48541942	-	0	0	0	0	0	0	0	0	0	0	0	0	0	0	0	0	0	0	0	0	0	0	0	0	0	0	0	0	0	0	0	0	1	0	0	0	0	1	0	0	0	0	0	0	0	0	0
chr1	48780135	-	0	0	0	0	0	0	0	0	0	0	0	0	0	0	0	0	0	0	0	0	0	0	0	0	0	0	0	0	0	0	0	0	0	0	1	0	0	0	0	0	1	0	0	0	0	0	0
chr1	48982295	-	0	0	0	0	0	0	0	0	0	0	0	0	0	0	0	0	0	0	0	0	0	0	0	0	0	0	0	0	0	0	0	0	0	0	0	0	0	0	0	0	0	0	0	0	0	0	0
chr1	49067856	-	0	0	0	0	0	0	0	0	0	0	0	0	0	0	0	0	0	0	0	0	0	0	0	0	0	0	0	0	0	0	1	0	0	0	0	0	1	1	0	0	0	0	0	0	0	1	0
chr1	49068330	-	0	0	0	0	0	0	0	0	0	0	0	0	0	0	0	0	0	0	0	0	0	0	0	0	0	0	0	0	0	0	0	0	0	0	0	0	1	0	0	0	0	0	1	0	0	0	1
chr1	49096669	+	0	0	0	1	3	2	2	1	1	2	0	1	0	0	0	1	1	0	1	0	2	0	1	1	3	3	1	0	0	2	1	6	3	5	11	5	7	3	3	1	0	3	1	1	0	2	0
chr1	49116320	-	0	0	0	0	0	0	0	0	0	0	0	0	0	0	0	0	0	0	0	0	0	0	0	0	0	0	0	0	0	0	0	0	0	0	0	0	0	0	0	1	0	0	0	0	0	0	0
chr1	49129413	-	0	0	0	0	0	0	0	0	0	0	0	0	0	0	0	0	0	0	0	0	0	0	0	0	0	0	0	0	0	0	0	0	0	0	0	0	1	0	0	0	1	0	0	0	0	0	0
chr1	49133218	+	2	2	4	9	93	50	24	21	4	25	5	13	15	8	8	7	5	5	8	0	18	22	25	18	49	19	35	0	15	36	9	33	28	60	23	21	39	24	14	26	20	27	19	31	25	46	51
chr1	49157184	-	0	0	0	0	0	0	0	0	0	0	0	0	1	0	0	0	0	0	0	0	0	0	0	0	0	0	0	0	0	0	0	0	0	0	1	1	0	1	0	0	2	0	0	0	0	1	1
chr1	49302764	-	0	0	0	0	0	0	0	0	0	0	0	0	0	0	0	0	0	0	0	0	0	0	0	0	1	0	0	0	0	0	0	0	0	0	0	0	0	1	0	0	0	0	0	0	0	0	0
chr1	49312974	-	0	0	0	0	1	1	0	3	0	1	0	0	1	0	0	1	0	0	0	0	0	0	0	0	2	0	2	0	0	1	0	1	0	0	0	0	0	0	0	1	0	0	0	1	1	2	1
chr1	49314329	-	0	0	0	0	0	0	0	0	0	0	0	0	0	0	0	0	0	0	0	0	0	0	0	1	0	0	0	0	0	0	0	0	0	0	0	0	0	0	0	0	0	0	0	0	0	0	0
chr1	49314330	-	0	0	0	0	0	0	0	0	0	0	0	0	0	1	0	0	0	0	0	0	0	0	0	0	0	0	0	0	0	0	0	0	0	0	0	0	0	0	0	0	0	0	0	0	0	0	0
chr1	49314331	-	15	36	58	62	519	217	123	138	86	169	71	94	90	59	75	72	53	64	72	2	303	300	161	193	530	268	313	0	79	310	31	105	88	264	94	91	182	140	66	95	66	117	47	72	67	159	110
chr1	49461567	-	0	0	0	0	0	0	0	0	0	0	0	0	0	0	0	0	0	0	0	0	0	0	0	0	0	0	0	0	0	0	0	0	1	0	0	0	0	0	0	0	0	0	0	0	0	0	0
chr1	49461569	-	1	1	1	7	33	13	6	19	9	11	5	10	8	6	5	8	9	5	7	0	24	18	14	8	37	10	24	0	8	16	11	21	20	34	20	15	34	13	4	18	16	10	10	15	7	16	10
chr1	49461570	-	0	0	0	0	0	0	0	0	0	0	0	0	0	1	0	0	0	0	0	0	0	0	0	0	0	0	0	0	0	0	0	0	0	0	0	0	0	0	0	0	0	0	0	0	0	0	0
chr1	49485439	+	0	0	0	0	0	0	0	0	0	0	0	0	0	0	0	0	0	0	0	0	0	0	0	0	0	0	0	0	0	0	0	0	0	0	0	0	0	0	0	0	0	0	0	0	0	0	0
chr1	49494374	-	0	0	0	0	0	0	0	0	0	0	0	0	0	0	0	0	0	0	0	0	0	0	0	0	0	0	0	0	0	0	0	0	0	0	0	0	0	0	0	0	0	0	0	0	0	0	0
chr1	49515868	+	0	0	0	0	0	0	0	0	0	0	0	0	0	0	0	0	0	0	0	0	0	0	0	0	0	0	0	0	0	0	1	0	0	0	0	0	0	0	0	0	0	0	0	0	0	0	0
chr1	49556357	+	0	0	0	0	0	0	0	0	0	0	0	0	0	0	0	0	0	0	0	0	0	0	0	0	2	0	0	0	0	0	0	0	0	0	0	0	0	0	0	0	0	0	0	0	0	0	0
chr1	49561407	-	2	6	8	7	48	32	15	14	7	21	10	11	17	12	7	10	10	6	8	0	33	32	6	16	44	21	42	0	13	32	18	40	40	84	40	34	70	14	19	36	23	14	7	18	12	21	16
chr1	49594465	-	0	0	0	0	0	0	0	0	0	0	0	0	0	0	0	0	0	0	0	0	0	0	0	0	1	0	0	0	0	0	0	0	0	0	0	0	0	0	0	0	0	0	0	0	0	0	0
chr1	49594466	-	6	12	23	26	245	101	59	75	27	52	34	40	32	31	23	27	18	31	29	1	81	85	45	49	199	68	99	0	19	105	10	40	56	79	61	40	94	81	29	58	33	72	31	80	43	107	84
chr1	49594467	-	0	0	0	0	0	0	0	0	0	0	0	0	0	0	0	0	0	0	0	0	0	0	0	0	0	0	0	0	0	0	0	0	0	0	1	0	0	0	0	0	0	0	0	0	0	0	0
chr1	49617953	-	0	0	0	0	0	0	0	0	0	0	0	0	0	0	0	0	0	0	0	0	0	0	0	0	0	0	0	0	0	0	0	0	0	0	0	0	0	0	0	0	0	0	0	0	1	0	0
chr1	49617954	-	8	18	35	22	294	103	60	65	28	85	19	15	38	15	35	27	19	12	29	0	127	104	64	92	182	94	135	0	27	91	3	70	42	74	48	36	74	50	13	45	21	17	26	48	42	78	61
chr1	49617955	-	0	0	0	0	0	0	0	0	0	0	0	0	0	0	0	0	0	0	0	0	0	0	0	0	0	0	0	0	0	0	0	0	1	0	0	0	0	0	0	0	0	0	0	0	0	0	0
chr1	49634161	-	0	0	0	0	0	1	0	0	0	0	0	0	0	0	0	0	0	0	0	0	0	0	0	0	0	0	0	0	0	0	0	0	0	0	0	0	0	0	0	0	0	0	0	0	0	0	0
chr1	49634162	-	0	0	0	0	0	0	0	0	0	0	0	0	0	0	0	0	0	0	0	0	0	0	1	0	0	0	0	0	0	0	0	0	0	0	0	0	0	0	0	0	0	0	0	0	0	0	0
chr1	49634163	-	13	36	67	64	474	223	108	134	65	148	54	91	70	40	56	54	32	46	55	0	246	231	129	107	357	201	311	0	56	235	17	110	61	171	37	56	105	75	30	46	38	70	44	64	58	85	79
chr1	49634164	-	0	0	0	0	0	0	0	0	0	1	0	0	0	0	0	0	0	0	0	0	0	0	0	0	0	0	0	0	0	0	0	0	0	0	0	0	0	0	0	0	0	0	0	0	0	0	0
chr1	49658838	+	0	0	0	0	0	0	0	0	0	0	0	0	0	0	0	1	0	0	0	0	0	0	0	0	0	0	0	0	0	0	0	0	2	0	0	0	0	0	0	0	0	0	0	0	0	0	0
chr1	49660931	+	0	1	0	0	0	3	1	0	0	0	0	0	1	1	0	1	0	0	0	0	0	0	0	0	0	0	2	0	0	1	0	1	0	0	1	0	1	0	0	0	0	0	2	0	0	1	0
chr1	49710418	+	0	0	0	0	0	0	0	0	0	0	0	0	0	0	0	0	0	0	0	0	0	0	0	0	0	0	0	0	0	0	0	0	0	0	0	0	1	0	0	0	0	0	0	0	0	0	0
chr1	49710419	+	1	3	12	8	48	36	19	37	7	15	12	8	3	12	2	3	4	2	4	0	40	36	17	21	61	23	58	0	10	42	15	28	40	75	39	25	58	35	18	39	27	37	11	27	17	33	27
chr1	49710420	+	0	0	0	0	0	0	0	0	0	0	0	0	0	0	0	0	0	0	0	0	0	0	0	0	0	0	0	0	0	0	0	0	0	0	0	1	0	0	0	0	1	0	0	0	0	0	0
chr1	49715063	-	0	0	0	0	0	0	0	0	0	0	0	0	0	0	0	0	0	0	0	0	0	0	0	0	0	0	0	0	0	0	0	0	0	1	0	0	0	0	0	0	0	0	0	0	0	0	0
chr1	49715065	-	0	0	0	0	1	0	0	1	0	0	1	0	0	0	0	0	0	0	0	0	0	1	0	0	0	0	0	0	0	1	0	0	0	1	0	3	2	2	0	1	1	1	1	0	1	2	0
chr1	49743884	+	0	0	0	0	0	0	0	0	0	0	0	0	0	0	0	0	0	0	0	0	0	0	0	0	0	0	0	0	0	0	0	0	0	0	0	0	1	0	0	0	0	0	0	0	0	0	0
chr1	49748111	-	3	1	5	0	17	21	8	15	3	5	4	8	6	3	3	8	3	1	3	0	9	6	5	2	7	4	16	0	2	7	4	3	3	7	5	1	5	2	1	3	0	1	0	3	1	0	2
chr1	49761000	+	3	2	5	6	17	20	7	10	3	4	3	6	4	6	2	3	1	1	2	1	36	23	12	9	28	15	40	0	7	29	17	56	50	97	48	53	78	27	16	34	33	53	22	40	25	66	62
chr1	49809251	-	0	0	0	3	1	5	2	2	0	1	0	1	1	0	1	0	0	0	1	0	6	1	4	3	4	2	6	0	3	8	4	10	8	15	10	6	7	2	2	7	7	6	1	3	3	3	4
chr1	49829717	-	0	0	0	0	0	0	0	0	0	0	0	0	0	0	0	0	0	0	0	0	0	0	0	0	0	0	0	0	0	0	0	0	0	0	0	0	0	1	0	0	0	0	0	0	0	0	0
chr1	49829718	-	0	0	0	0	0	0	0	0	0	0	0	0	0	0	0	0	0	0	0	0	0	0	0	0	0	0	0	0	0	0	0	0	0	0	0	0	0	0	0	1	0	0	0	0	0	0	0
chr1	49867439	-	0	0	0	0	1	0	0	0	0	0	1	0	0	0	0	0	0	0	0	0	1	0	1	0	0	0	0	0	0	0	0	0	0	4	0	0	2	0	0	0	0	0	0	0	0	0	1
chr1	49869574	+	0	0	0	0	3	2	2	0	0	1	0	0	0	0	0	0	1	0	0	0	1	0	1	0	2	0	7	0	0	1	1	5	3	5	3	1	1	3	1	2	0	11	1	2	3	6	5
chr1	49921070	+	4	5	10	7	63	38	17	24	11	14	11	9	13	5	6	4	8	3	6	1	51	47	21	26	76	35	60	0	15	67	24	41	59	88	48	31	95	40	7	54	29	13	11	26	15	42	29
chr1	49940681	+	0	0	0	0	0	0	0	0	0	0	0	0	0	0	0	0	0	0	0	0	0	0	0	0	0	0	0	0	0	0	0	0	0	0	0	0	0	1	0	0	0	0	0	0	0	0	0
chr1	49958674	+	0	0	0	0	0	0	0	1	0	0	0	0	1	0	0	0	0	0	0	0	0	0	0	0	0	0	0	0	0	0	0	0	0	0	0	0	0	0	0	0	0	0	0	0	0	0	0
chr1	49967493	+	0	0	0	0	1	1	0	1	0	0	0	0	0	0	0	0	0	0	0	0	0	0	2	1	2	1	0	0	0	0	1	1	2	2	1	0	1	2	1	1	0	0	0	1	0	1	1
chr1	50081775	-	0	0	0	0	0	0	0	0	0	0	0	0	0	0	0	0	0	0	0	0	0	0	0	0	1	0	0	0	0	0	0	0	0	0	0	0	0	0	0	0	0	0	0	0	0	0	0
chr1	50081777	-	0	0	0	0	0	0	0	0	0	0	0	0	0	0	0	0	0	0	0	0	0	0	0	0	0	0	0	0	0	0	0	0	0	0	0	0	0	1	0	0	0	0	0	0	0	0	0
chr1	50081779	-	0	6	10	7	100	42	31	44	18	28	10	24	17	13	16	17	13	8	12	1	60	43	27	22	69	41	58	1	15	40	15	68	45	101	33	48	83	53	19	28	32	33	20	37	16	66	57
chr1	50240598	-	0	1	0	0	0	0	0	1	0	0	0	0	0	0	1	1	0	0	0	0	2	0	0	0	1	0	1	0	0	0	3	4	8	4	8	2	5	1	1	2	2	0	2	1	1	1	0
chr1	50291706	+	0	2	3	3	2	9	2	9	1	1	1	1	1	1	0	0	1	0	2	0	9	5	10	7	8	1	17	0	1	9	7	20	9	35	34	9	13	2	3	13	3	6	3	5	0	5	6
chr1	50484935	+	0	0	0	0	0	0	0	0	0	0	0	0	0	0	0	0	0	0	0	0	0	0	0	0	0	0	0	0	0	0	0	0	0	1	0	0	0	0	0	0	0	0	0	0	0	0	0
chr1	50511347	-	0	0	0	0	0	0	0	0	0	0	0	0	0	0	0	0	0	0	0	0	0	0	0	0	0	0	0	0	0	0	0	0	0	0	0	0	0	0	0	1	0	0	0	0	0	0	0
chr1	50904986	-	3	2	5	9	56	38	14	28	10	15	13	9	13	8	9	5	7	6	6	0	24	35	23	18	38	25	43	1	11	36	8	37	25	58	28	14	39	16	9	21	19	13	8	15	11	21	16
chr1	51023177	-	0	0	0	0	0	0	0	0	0	0	0	0	0	0	0	0	0	0	0	0	0	0	0	0	0	0	0	0	0	0	0	0	0	0	0	0	0	0	0	0	1	0	0	0	0	0	0
chr1	51023179	-	0	0	0	0	0	0	0	0	0	0	0	0	0	0	0	0	0	0	1	0	0	0	0	0	0	0	1	0	0	0	0	2	0	0	0	0	0	1	0	0	0	0	0	0	1	0	0
chr1	51391294	+	0	1	0	0	3	1	0	1	0	1	2	0	0	0	1	2	0	1	1	0	2	1	1	1	7	1	3	0	0	2	7	6	9	7	11	11	11	6	7	9	3	1	3	2	2	6	4
chr1	51412188	+	4	10	21	16	177	81	49	53	24	58	27	40	32	23	15	29	17	11	22	0	63	64	46	48	110	59	112	1	28	93	11	58	50	100	44	37	49	48	16	27	18	53	30	52	35	96	72
chr1	51412190	+	0	0	0	0	0	0	0	0	0	0	0	0	0	0	0	0	0	0	0	0	0	0	0	0	0	0	0	0	0	0	0	0	1	0	0	0	1	0	0	0	0	0	0	0	0	0	0
chr1	51474781	-	0	0	0	1	1	0	0	0	0	0	0	0	0	1	1	0	0	0	1	0	0	1	0	0	1	0	0	0	0	0	1	2	1	3	0	0	2	0	0	0	0	0	0	1	0	0	0
chr1	51701747	-	0	0	1	0	1	0	0	0	0	0	0	0	0	0	0	0	0	0	0	0	0	1	1	0	1	0	0	0	0	2	0	0	0	0	0	0	0	0	0	0	1	0	0	0	0	0	0
chr1	51895090	+	0	0	0	0	0	4	0	3	0	1	1	0	2	1	0	0	0	0	0	0	2	3	0	0	0	1	1	0	0	1	3	3	0	3	6	0	2	1	0	0	2	1	0	0	0	1	1
chr1	51895092	+	0	1	0	0	0	0	0	0	1	3	0	0	0	0	0	0	0	0	0	0	0	0	0	0	6	2	0	0	0	0	0	0	3	0	0	0	0	0	2	0	0	0	0	1	0	0	0
chr1	52727823	-	0	0	0	0	0	0	0	0	0	0	0	0	0	0	0	1	0	0	0	0	0	0	0	0	0	0	0	0	0	0	0	0	0	0	0	0	0	0	0	0	0	0	0	0	0	0	0
chr1	53010608	+	1	1	4	6	12	22	4	8	2	6	7	5	6	3	2	5	6	2	0	0	17	7	17	9	21	8	28	0	2	18	19	25	40	58	35	27	59	14	9	32	16	12	5	21	6	16	8
chr1	53010609	+	0	0	0	0	0	0	0	0	0	0	0	0	0	1	0	0	0	0	0	0	0	0	0	0	0	0	0	0	0	0	0	0	0	0	0	0	0	0	0	0	0	0	0	0	0	0	0
chr1	53010610	+	0	0	0	0	1	0	0	0	0	0	0	0	0	0	0	0	0	0	0	0	0	0	0	0	0	0	0	0	0	0	0	0	0	0	0	0	0	0	0	0	0	0	0	0	0	0	0
chr1	53997964	+	0	0	0	0	1	0	0	0	0	1	1	0	0	0	0	0	0	0	2	0	0	0	0	0	1	0	0	0	0	0	1	0	3	3	1	0	2	0	0	0	0	0	0	0	0	0	0
chr1	54007019	-	0	0	0	0	0	0	0	0	0	0	0	0	0	0	0	0	0	0	0	0	0	0	0	0	0	0	0	0	0	0	0	0	0	0	0	0	0	0	0	0	1	0	0	0	0	0	0
chr1	54007020	-	5	9	12	14	128	54	26	27	29	61	32	21	23	6	28	15	15	13	19	1	66	76	53	120	140	134	96	1	21	129	17	51	102	141	60	50	128	83	36	50	29	67	34	52	61	94	92
chr1	54007022	-	0	0	0	0	0	0	0	0	0	0	0	0	0	0	0	0	0	0	0	0	0	0	0	0	0	0	0	0	0	0	0	0	0	0	0	0	0	0	0	0	0	0	0	0	0	0	0
chr1	54443054	-	1	0	1	1	10	6	1	1	2	7	3	14	2	2	1	1	0	2	1	0	4	3	3	1	10	2	55	0	0	3	2	14	22	39	19	17	36	11	4	14	17	8	5	8	3	11	7
chr1	55115997	+	7	19	21	17	166	95	46	59	31	59	25	31	38	21	23	31	27	19	29	1	104	116	54	84	202	102	124	1	24	71	16	107	77	197	65	95	128	106	43	60	44	57	49	88	64	139	110
chr1	55115999	+	0	0	0	0	0	0	0	0	0	0	0	0	0	0	0	0	0	0	0	0	0	0	0	0	0	0	0	0	0	0	0	0	0	1	0	0	0	0	0	0	0	0	0	0	0	0	0
chr1	55127167	-	0	0	0	0	0	0	0	0	0	0	0	0	0	0	0	0	0	0	0	0	0	0	0	0	0	0	0	0	0	0	0	1	0	1	1	1	1	1	0	0	0	0	1	0	0	0	0
chr1	55296563	+	0	0	0	0	0	0	0	0	0	0	0	0	0	0	0	0	0	0	0	0	0	0	1	0	0	0	0	0	0	0	0	0	0	0	0	0	0	0	0	0	0	0	0	0	0	0	0
chr1	55296564	+	6	4	26	12	200	36	30	40	26	43	28	29	36	20	12	11	6	13	11	1	60	122	75	75	211	98	182	0	24	90	22	67	9	102	39	21	97	41	23	51	16	45	10	31	17	35	39
chr1	55296565	+	0	0	0	0	0	0	0	0	0	0	0	0	1	0	0	0	0	0	0	0	0	0	0	0	0	0	0	0	0	0	0	0	0	0	0	0	0	0	0	0	1	0	0	0	0	0	0
chr1	55296566	+	0	0	0	0	0	0	0	0	0	0	0	0	0	0	0	0	0	0	1	0	0	0	0	0	0	0	0	0	0	0	0	0	0	0	0	0	1	0	1	0	0	0	0	0	0	0	0
chr1	55296895	+	7	4	10	7	76	22	23	18	11	23	9	10	6	9	8	10	6	5	12	0	36	50	40	34	83	38	75	0	15	42	24	91	64	185	49	66	119	73	27	48	48	62	50	66	56	114	80
chr1	55296896	+	0	0	0	0	0	0	0	0	0	0	0	0	0	0	0	0	0	0	0	0	0	0	0	0	0	0	0	0	0	0	0	0	0	0	0	0	1	0	0	0	0	0	0	0	0	0	0
chr1	55296897	+	0	0	0	0	0	0	0	0	0	0	0	0	0	0	0	0	0	0	0	0	0	0	0	0	0	0	0	0	0	0	0	0	0	1	0	0	0	0	0	0	0	0	0	0	0	0	0
chr1	55436644	+	0	0	0	0	0	0	0	0	0	0	0	0	0	0	0	0	0	0	0	0	0	0	0	0	0	0	0	0	0	0	0	0	0	0	0	1	0	0	0	0	0	0	0	0	0	0	0
chr1	55436646	+	0	1	0	0	3	0	0	1	0	1	0	0	7	0	0	1	0	2	1	0	0	3	0	0	3	2	2	0	0	2	0	0	6	4	5	5	5	1	2	2	3	0	0	1	1	3	1
chr1	55440912	+	2	2	4	5	10	10	4	15	2	2	0	3	1	5	0	0	1	2	2	0	10	8	12	5	17	8	19	0	4	13	10	13	7	39	26	11	17	5	3	12	13	8	8	10	16	19	9
chr1	55440914	+	0	0	0	0	0	0	0	0	0	0	0	0	0	0	0	0	0	0	0	0	0	0	0	0	0	0	0	0	0	0	0	0	0	0	1	0	0	0	0	0	0	0	0	0	0	0	0
chr1	55455257	-	0	0	0	0	0	0	0	0	0	0	0	0	0	0	0	0	0	0	0	0	1	0	1	0	0	0	1	0	0	0	0	0	0	1	0	0	0	0	0	0	0	0	1	0	0	0	0
chr1	55462094	+	0	3	8	3	38	50	11	22	1	6	8	11	7	1	6	12	12	1	4	0	16	18	21	11	49	24	49	0	2	26	9	26	22	44	28	19	33	17	10	33	12	11	9	9	5	13	18
chr1	55462096	+	0	0	0	0	0	0	0	0	0	0	0	0	0	0	0	0	0	0	0	0	0	0	0	0	0	0	0	0	1	0	0	0	0	0	0	0	0	0	0	0	0	0	0	0	0	0	0
chr1	55488568	+	0	0	0	0	0	1	0	0	0	2	0	0	0	0	0	0	0	1	0	0	1	2	0	0	1	0	0	0	0	1	0	0	0	1	2	3	5	0	0	0	0	0	1	1	0	1	0
chr1	55514589	-	0	13	19	1	6	0	4	3	2	1	0	1	3	0	0	1	16	25	1	0	6	6	0	1	5	2	2	0	1	1	1	5	3	14	4	1	5	7	3	6	6	5	1	1	0	4	2
chr1	55561929	-	0	0	1	0	1	1	0	3	0	0	0	1	1	0	0	0	0	1	0	0	0	1	1	0	2	0	0	0	0	0	1	2	1	4	1	2	0	1	1	1	0	1	0	0	1	0	0
chr1	55585940	-	1	0	4	3	25	16	5	15	5	8	2	5	9	4	0	3	5	3	0	0	16	18	10	13	23	8	17	0	3	17	7	21	16	53	21	14	22	18	10	17	4	15	4	13	6	12	15
chr1	55649232	-	8	10	22	21	119	68	30	57	22	31	22	28	24	15	23	19	12	8	16	0	105	85	60	48	151	69	107	0	31	61	32	68	77	155	79	72	118	71	30	67	42	46	18	48	21	56	52
chr1	55649233	-	0	0	0	0	0	0	0	0	0	0	0	0	0	0	0	0	0	0	0	0	0	0	0	0	0	0	0	0	0	0	0	1	0	0	0	0	0	0	0	0	0	0	0	0	0	0	0
chr1	55680922	-	0	0	0	0	0	0	0	0	0	0	0	0	0	0	0	0	0	0	0	0	0	0	0	0	0	0	0	0	0	0	0	0	0	1	0	0	0	0	0	0	0	0	0	0	0	0	0
chr1	55680923	-	1	2	4	1	29	20	6	11	4	8	4	7	9	2	5	4	6	1	3	0	21	17	6	7	30	13	17	0	6	15	11	41	45	63	34	34	93	55	13	20	26	15	9	22	18	33	24
chr1	55680925	-	0	0	0	0	0	0	0	0	0	0	0	0	0	0	0	0	0	0	0	0	0	0	0	0	0	0	0	0	0	0	0	1	0	0	0	0	0	0	0	0	0	0	0	0	0	0	0
chr1	55739420	-	1	2	5	6	36	38	12	19	3	6	7	8	8	9	3	5	3	2	2	0	27	18	22	15	37	15	34	0	7	23	10	19	27	50	21	18	39	13	4	11	10	14	10	18	10	15	19
chr1	55743125	-	0	1	3	4	30	18	5	11	1	4	1	4	6	2	3	2	1	1	3	0	19	17	12	6	22	7	22	0	3	13	11	15	13	36	9	13	21	7	7	14	8	14	2	6	5	15	6
chr1	55765876	+	11	21	36	37	203	115	51	98	26	47	35	34	45	22	21	26	17	15	20	1	131	110	86	75	231	122	197	0	49	115	56	175	192	338	150	152	308	179	81	165	112	156	64	151	104	216	161
chr1	55765877	+	0	0	0	0	0	0	0	0	0	0	0	0	0	0	0	0	0	0	0	0	0	0	0	0	0	0	0	0	0	0	0	0	1	0	0	0	0	0	0	0	0	0	0	0	0	0	0
chr1	55900046	+	0	0	0	0	0	0	0	0	0	0	0	0	0	0	0	0	0	0	0	0	0	0	0	0	0	0	0	0	0	0	0	1	0	0	0	0	0	0	0	0	0	0	0	0	0	0	0
chr1	55900047	+	5	26	40	37	261	118	54	117	46	69	33	44	35	33	43	32	34	22	32	1	156	148	89	84	280	141	168	1	37	118	47	166	187	431	137	168	330	266	76	150	109	208	92	143	101	219	197
chr1	55900049	+	0	0	0	0	0	0	0	0	0	0	0	0	0	0	0	0	0	0	0	0	0	0	0	0	0	0	0	0	0	0	0	0	1	0	0	0	0	1	0	0	0	0	0	0	0	0	0
chr1	56037194	-	0	0	1	0	2	5	3	2	0	1	2	0	2	2	1	0	1	1	1	0	0	4	5	0	3	1	3	0	0	2	1	3	4	12	8	4	7	1	4	4	3	5	4	3	6	13	6
chr1	56037197	-	0	0	0	0	0	0	0	0	0	0	0	0	0	0	0	0	0	0	0	0	0	0	0	0	0	0	0	0	0	0	0	0	0	0	0	1	0	0	0	0	0	0	0	0	0	0	0
chr1	56123874	-	0	0	0	0	0	0	0	0	0	0	0	0	0	0	0	0	0	0	0	0	0	0	0	0	0	0	0	0	0	1	0	0	0	0	0	0	0	0	0	0	0	0	0	0	0	0	0
chr1	56123875	-	13	23	46	39	351	150	66	104	48	103	51	59	44	34	43	34	37	30	39	5	118	159	103	94	291	142	187	1	53	122	33	117	116	275	87	96	168	162	56	101	65	119	67	111	92	130	113
chr1	56184585	+	2	1	3	1	18	19	7	21	2	10	2	10	5	7	2	2	3	2	5	0	10	14	13	14	24	15	21	0	4	20	10	20	18	50	20	18	16	10	10	17	11	12	5	16	10	8	13
chr1	56243100	-	0	0	0	0	0	0	0	0	0	0	0	0	0	0	0	0	0	0	0	0	0	0	0	0	0	0	0	0	0	0	0	1	0	0	0	0	0	0	0	0	0	0	0	0	0	0	0
chr1	56243102	-	0	0	0	1	2	1	0	0	0	1	0	0	0	1	0	1	0	0	1	0	3	4	0	0	1	2	1	0	1	1	0	8	2	3	2	2	3	1	2	2	1	1	0	0	3	0	1
chr1	56247918	-	0	0	0	0	0	0	0	0	0	0	0	1	0	0	0	1	0	0	0	0	0	0	0	0	0	0	0	0	0	0	0	0	0	2	2	0	0	0	0	0	1	0	0	0	0	0	0
chr1	56274656	+	1	1	1	0	24	26	13	11	7	8	6	9	2	6	3	2	6	2	1	0	14	5	6	7	23	12	18	0	2	7	3	18	18	41	18	11	24	12	9	16	12	12	2	6	3	16	10
chr1	56275647	+	0	0	0	1	0	2	0	0	0	0	0	0	0	0	0	0	0	0	0	0	1	0	1	0	1	0	0	0	0	1	0	2	0	0	4	0	0	2	0	1	1	2	1	0	0	1	1
chr1	56371265	-	0	0	0	0	0	0	0	0	0	0	0	0	0	0	0	0	0	0	0	0	0	0	0	0	0	0	0	0	0	0	0	0	0	0	1	0	0	0	0	0	0	0	0	0	0	0	0
chr1	56371267	-	9	18	42	19	326	130	68	102	35	85	45	49	39	42	35	47	39	21	53	0	171	155	99	120	253	136	196	0	33	141	13	53	61	140	45	60	85	85	23	42	38	63	45	65	77	101	90
chr1	56595732	-	0	0	0	0	0	0	0	0	0	0	0	0	0	0	0	0	0	0	0	0	0	0	0	0	0	0	0	0	0	0	0	0	0	2	2	2	1	0	0	0	0	0	0	1	0	1	1
chr1	56680458	-	0	0	0	0	0	0	0	0	0	1	0	0	0	0	0	0	0	0	0	0	0	0	0	0	2	0	0	0	0	1	0	1	0	0	2	0	7	1	0	0	0	2	0	0	1	0	1
chr1	56734643	+	6	14	23	17	193	72	40	48	18	67	27	28	31	13	31	34	22	21	34	3	87	102	55	77	220	102	127	0	25	61	29	111	116	312	98	108	204	159	60	83	71	109	51	86	70	135	99
chr1	56734644	+	0	0	0	0	0	0	0	0	0	0	0	0	0	0	0	0	0	0	0	0	0	1	0	0	0	0	0	0	0	0	0	1	0	0	0	0	0	0	0	0	0	0	0	0	0	0	0
chr1	56747355	-	0	0	0	0	0	0	0	0	0	0	0	0	0	0	0	0	0	0	0	0	0	0	0	0	0	0	0	0	0	1	0	0	0	0	0	0	0	0	0	0	0	0	0	0	0	0	0
chr1	56747356	-	6	13	23	26	236	95	34	77	33	54	21	25	27	25	19	17	20	19	19	0	85	98	45	46	122	77	94	0	22	63	12	53	51	110	34	47	82	56	26	37	33	67	48	47	50	112	93
chr1	56834074	+	0	0	0	0	0	0	0	0	0	0	0	0	0	0	0	0	0	0	0	0	0	0	0	0	0	1	0	0	0	0	0	0	0	0	0	0	0	0	0	0	0	0	0	0	0	0	0
chr1	56834075	+	0	0	0	0	0	0	0	0	0	0	0	0	0	0	0	0	0	0	0	0	0	0	0	0	1	0	0	0	0	0	0	0	0	0	0	0	0	0	0	0	1	1	0	0	0	0	0
chr1	56887963	+	0	0	0	0	0	0	0	0	1	0	0	0	0	0	0	2	1	0	0	0	0	0	1	0	3	1	0	0	2	0	0	0	0	4	0	3	1	2	0	0	2	0	0	3	1	0	0
chr1	56887964	+	0	0	0	0	0	0	0	0	0	0	0	0	0	0	0	0	0	0	0	0	0	0	0	0	0	0	0	0	0	0	0	0	0	0	0	0	0	0	0	0	0	0	0	0	0	0	0
chr1	56887965	+	0	0	0	0	0	0	0	0	0	0	0	0	0	0	0	0	0	0	0	0	0	0	0	0	0	0	0	0	0	0	0	0	0	0	0	0	0	0	0	0	0	0	0	0	0	1	0
chr1	57221227	+	0	0	0	0	0	0	0	0	0	0	0	0	0	0	0	0	0	0	0	0	0	0	0	0	0	0	0	0	0	0	0	0	0	2	1	0	0	0	0	0	0	1	0	0	0	0	0
chr1	57245381	-	0	0	0	0	0	0	1	0	0	0	0	0	0	0	0	0	0	0	0	0	1	0	0	0	0	0	0	0	0	0	0	0	0	0	0	0	0	0	0	0	0	0	0	0	0	0	0
chr1	57478002	-	0	0	0	1	0	0	0	0	0	0	0	0	0	0	0	0	0	0	0	0	1	1	0	0	0	0	0	0	0	0	0	1	0	1	2	0	0	1	1	0	1	0	0	0	0	1	0
chr1	57667856	+	0	0	1	0	4	4	1	0	1	0	0	0	2	2	2	0	0	0	0	0	3	1	2	0	1	1	2	0	0	4	2	4	5	4	6	4	2	3	1	2	3	4	2	3	3	7	3
chr1	57701534	+	6	6	9	5	92	56	17	43	15	22	20	37	19	15	18	11	8	2	11	0	61	51	40	31	98	44	63	0	13	56	14	39	69	140	77	56	108	54	33	62	47	31	11	29	20	32	32
chr1	57701535	+	0	0	0	0	0	0	0	0	0	0	0	0	0	0	0	0	0	0	0	0	0	0	0	0	0	1	0	0	0	0	0	0	0	0	0	0	1	0	0	0	1	0	0	0	0	0	0
chr1	57701536	+	0	0	0	0	0	0	0	0	0	0	0	0	0	0	0	0	0	0	0	0	1	0	0	0	0	0	0	0	0	0	0	0	0	0	0	0	0	0	0	0	0	0	0	0	0	0	0
chr1	57891825	+	1	3	4	11	87	52	26	38	13	32	12	22	21	15	9	16	12	8	16	0	38	26	14	25	53	25	47	0	11	25	2	30	10	43	31	13	29	10	6	9	7	6	9	12	12	8	15
chr1	57914405	+	2	0	1	0	1	5	1	3	0	0	0	0	0	0	0	0	0	0	0	0	6	4	1	0	4	2	7	0	1	6	8	8	8	19	16	6	13	4	4	9	7	4	4	8	3	7	8
chr1	57979393	+	0	0	0	0	0	0	0	0	0	0	0	0	0	0	0	0	0	0	0	0	0	0	0	0	0	0	0	0	0	0	0	0	0	0	0	0	0	0	0	0	0	0	0	0	0	0	0
chr1	57979394	+	2	6	13	11	107	48	17	35	13	40	20	31	20	12	21	17	10	13	21	0	59	50	38	43	113	63	82	0	13	44	18	98	79	151	74	64	148	85	49	52	40	67	28	55	48	91	80
chr1	58051148	-	0	0	3	0	5	9	3	4	0	1	4	0	3	2	3	1	0	0	0	0	3	1	4	4	6	6	9	0	0	4	6	7	12	11	10	13	15	10	6	10	4	8	6	7	10	13	11
chr1	58150792	-	0	0	0	0	0	0	0	1	0	0	0	0	0	0	0	0	0	0	0	0	1	0	0	0	0	0	0	0	0	0	0	0	0	0	0	0	1	0	0	1	0	0	0	0	0	0	0
chr1	58216128	-	0	0	0	0	0	0	0	0	0	0	0	0	0	0	0	0	0	0	0	0	0	0	0	0	0	1	0	0	0	0	0	0	0	0	0	0	0	0	0	0	0	0	0	0	0	0	0
chr1	58216129	-	0	0	0	2	8	8	4	9	1	5	13	2	0	2	2	1	1	0	1	0	10	4	9	3	7	16	9	0	2	11	3	7	11	21	9	1	12	3	3	5	12	5	3	8	2	5	5
chr1	58216130	-	0	0	1	0	0	0	0	1	0	0	0	0	0	0	0	0	1	0	0	0	0	0	0	0	1	1	0	0	0	0	0	0	0	0	2	0	2	0	0	0	0	0	0	0	1	1	0
chr1	58225791	+	1	0	2	1	4	1	1	1	0	1	1	1	1	0	0	1	1	1	0	0	6	3	1	0	7	0	4	0	0	0	1	5	0	15	17	2	11	4	1	4	4	4	1	1	1	1	5
chr1	58323070	+	0	0	0	0	0	1	0	1	0	1	0	1	0	0	0	1	0	0	0	0	0	0	0	0	1	0	0	0	0	1	0	0	0	0	0	0	0	0	0	0	0	0	0	0	0	0	0
chr1	58349556	-	0	0	0	0	0	1	0	0	0	0	0	0	0	0	0	0	0	0	0	0	0	0	0	0	0	0	0	0	0	0	0	0	0	1	0	0	0	0	0	0	0	0	0	0	0	0	0
chr1	58349558	-	11	15	21	24	245	104	57	79	35	72	36	50	34	23	26	40	22	22	31	0	91	92	56	71	190	91	145	0	28	66	26	95	85	199	80	83	148	125	45	63	48	73	42	67	54	105	80
chr1	58381124	+	0	1	0	2	1	4	0	3	0	2	0	0	1	0	0	0	0	0	0	0	4	10	5	3	8	8	12	0	2	6	0	0	0	0	1	0	0	0	0	0	0	0	0	0	0	1	0
chr1	58495249	+	0	0	0	0	0	0	0	0	0	0	0	0	0	0	0	0	0	0	0	0	2	0	0	0	0	0	1	0	0	0	2	0	2	2	3	2	3	1	0	2	0	1	0	0	1	0	0
chr1	58564070	+	0	0	0	0	0	0	0	0	0	0	0	0	0	0	0	0	0	0	0	0	0	0	0	0	0	0	0	0	0	0	0	0	0	0	0	0	0	0	0	0	0	0	0	0	0	0	0
chr1	58564072	+	1	2	0	12	13	1	4	2	1	4	3	3	20	3	2	1	3	1	30	0	4	7	1	8	21	5	4	1	1	5	4	6	13	26	37	11	23	16	4	7	21	7	17	7	3	11	7
chr1	58564074	+	0	0	0	0	0	0	0	0	0	0	0	0	0	0	0	0	0	0	0	0	0	0	0	0	0	0	0	0	0	0	0	0	0	1	0	0	0	1	0	0	0	0	0	0	0	0	0
chr1	58798312	+	0	0	0	0	0	0	0	0	0	0	0	0	0	0	0	0	0	0	0	0	0	0	0	0	0	0	0	0	0	0	1	0	1	0	1	0	1	0	1	0	0	0	0	0	0	0	1
chr1	58801244	-	2	7	7	3	81	39	18	22	7	24	12	16	14	10	10	14	12	9	5	0	21	24	8	24	47	20	44	0	8	18	6	16	13	28	13	11	32	21	8	14	7	12	14	16	9	17	23
chr1	58964101	+	1	1	2	2	11	20	4	7	2	2	4	4	2	2	3	2	3	1	1	0	9	8	9	4	17	2	16	0	2	11	2	2	6	10	3	2	4	3	1	4	1	0	2	5	0	2	1
chr1	58982115	-	0	0	0	0	0	0	0	0	0	0	0	0	0	0	0	0	0	0	0	0	0	0	0	0	0	0	0	0	0	0	0	0	0	0	0	0	0	0	0	0	0	0	0	0	1	0	0
chr1	58982116	-	4	7	13	7	84	66	26	42	10	16	6	13	18	17	9	8	12	9	10	1	67	51	33	41	81	50	85	0	18	59	20	37	45	90	29	30	61	47	17	41	17	51	40	65	44	78	67
chr1	59103802	+	0	0	0	1	0	0	0	0	0	0	0	0	0	0	0	0	0	0	0	0	0	0	0	0	0	0	0	0	0	0	0	0	0	0	1	0	0	0	1	0	0	0	0	0	0	0	0
chr1	59103804	+	0	0	0	0	0	0	0	0	0	0	0	0	0	0	0	0	0	0	0	0	0	0	0	0	0	0	0	0	0	0	0	0	0	1	0	0	0	0	0	0	0	0	0	0	0	0	0
chr1	59168954	+	2	9	5	9	77	39	27	24	6	17	7	9	14	11	15	3	4	6	8	0	25	32	23	19	41	21	39	0	4	24	14	36	33	61	28	20	41	20	8	30	19	28	15	17	9	38	36
chr1	59168956	+	0	0	0	0	0	0	0	0	0	0	0	0	0	0	0	0	0	0	0	0	0	0	0	0	1	0	0	0	0	0	0	0	0	1	0	1	0	0	0	0	0	0	0	0	0	0	0
chr1	59210793	+	0	0	0	0	0	0	0	0	0	0	0	0	0	0	0	0	0	0	0	0	0	0	0	0	0	0	0	0	0	0	0	1	0	0	0	0	0	0	0	0	0	0	0	0	0	0	0
chr1	59245730	-	0	0	0	0	2	4	1	2	1	2	2	4	1	0	0	0	1	0	1	0	2	1	1	0	1	1	2	0	0	0	0	0	0	1	0	0	0	0	0	0	0	0	0	0	0	0	0
chr1	59311342	-	0	0	0	0	1	2	0	2	0	0	0	0	1	0	0	0	1	0	0	0	2	1	1	1	1	0	4	0	0	2	1	0	0	4	3	0	1	0	0	1	2	1	0	0	1	0	0
chr1	59336593	-	4	4	6	3	73	47	22	39	11	18	18	20	14	19	21	8	11	8	18	1	28	26	24	26	51	29	43	1	13	21	5	37	10	42	20	24	30	24	11	20	9	34	19	22	21	38	41
chr1	59379893	-	0	0	0	0	0	0	0	0	0	0	0	0	0	0	0	0	0	0	0	0	0	1	0	0	0	0	0	0	0	0	0	0	0	0	0	0	0	0	0	0	0	0	0	0	0	0	0
chr1	59379895	-	2	2	6	6	45	33	10	20	5	16	8	10	10	7	2	5	6	5	3	0	19	20	15	14	39	17	41	0	7	19	9	25	29	52	26	19	35	17	11	22	15	13	6	11	9	7	10
chr1	59461926	-	0	0	0	0	0	0	0	0	0	0	0	0	0	0	0	0	0	0	0	0	0	0	0	0	0	0	0	0	0	0	0	0	0	0	0	0	0	0	0	1	0	0	0	0	0	0	0
chr1	59467331	+	0	0	1	0	0	0	1	0	0	0	0	0	0	0	0	0	0	0	0	0	0	0	0	0	1	0	0	0	0	0	0	0	1	1	1	0	0	0	0	1	1	0	0	1	0	1	1
chr1	59576379	+	9	17	42	35	366	133	74	71	55	106	38	57	54	39	40	53	32	40	43	0	157	140	80	119	253	138	132	2	45	100	12	65	73	147	65	62	119	57	41	55	53	83	42	94	69	129	107
chr1	59586487	+	0	0	0	0	0	0	0	0	0	0	0	0	0	0	0	0	0	0	0	0	0	0	0	0	0	0	0	0	0	0	0	0	0	0	0	0	0	1	0	0	0	0	0	0	0	1	0
chr1	59592765	+	0	0	0	0	0	0	0	0	0	0	0	0	0	0	0	0	0	0	0	0	0	0	0	0	0	0	0	0	0	0	0	0	0	0	0	0	1	0	0	0	0	0	0	0	0	0	0
chr1	59610183	-	0	0	0	0	0	1	0	0	0	0	0	0	0	0	0	0	0	0	0	0	0	0	0	0	0	0	0	0	0	1	0	0	0	0	0	0	0	0	0	0	0	0	0	0	0	0	0
chr1	59616461	+	0	0	0	0	0	0	0	0	0	0	0	0	0	0	0	0	0	0	0	0	0	0	0	0	0	0	0	0	0	0	0	0	0	1	0	0	1	0	0	0	0	0	0	0	0	0	0
chr1	59629046	+	0	0	0	0	1	0	0	0	0	0	0	0	0	0	0	0	0	0	0	0	1	1	0	0	1	0	0	0	0	0	0	0	0	1	0	0	2	2	0	0	0	0	1	0	0	2	1
chr1	59655377	-	0	1	4	3	87	36	11	11	10	23	12	16	23	15	11	11	12	5	17	0	15	28	6	23	45	19	30	0	2	19	6	15	17	50	18	23	50	23	12	19	17	11	18	23	10	24	23
chr1	59711271	+	18	24	43	51	316	135	70	101	46	114	43	77	44	47	54	49	47	40	58	1	194	197	130	114	426	172	262	1	70	191	43	170	165	394	113	137	278	228	82	103	87	165	71	135	138	196	174
chr1	59711272	+	0	0	0	0	0	0	0	0	0	0	0	1	0	0	0	0	0	0	0	0	0	0	0	0	0	0	0	0	0	0	0	0	0	0	0	0	0	0	0	0	0	0	0	0	0	0	0
chr1	59802942	+	0	0	0	0	1	0	0	0	0	0	0	0	0	0	0	0	0	0	0	0	0	0	0	0	0	0	2	0	0	0	0	0	0	0	0	0	0	0	0	0	0	0	0	0	0	0	0
chr1	59837794	-	0	0	0	0	0	1	0	5	0	0	0	1	0	1	0	1	0	0	0	0	1	1	0	0	0	0	2	0	0	1	0	0	0	0	2	0	0	1	0	1	0	0	0	1	0	1	0
chr1	59882424	-	0	0	0	0	0	0	0	0	0	0	0	0	0	0	0	0	0	0	0	0	0	0	0	0	1	0	0	0	0	0	0	0	0	0	0	0	0	0	0	0	0	0	0	0	0	0	0
chr1	59882425	-	1	6	14	14	95	64	17	46	13	16	8	9	12	13	3	9	7	5	8	1	39	38	25	34	65	25	49	0	12	36	8	42	51	77	42	39	93	48	18	48	35	69	17	72	42	71	65
chr1	60066777	-	0	0	0	0	1	0	0	0	0	0	0	0	0	0	0	0	0	0	0	0	0	0	0	0	0	0	0	0	0	0	0	0	0	0	0	0	0	0	0	0	0	0	0	0	0	0	0
chr1	60066778	-	3	8	21	12	131	61	20	33	28	42	21	27	23	19	19	18	18	10	19	0	68	81	41	46	133	75	94	0	17	48	19	67	73	176	64	69	114	93	39	55	49	48	27	47	50	99	64
chr1	60187594	-	0	0	1	0	6	2	2	4	2	2	0	0	0	1	2	0	0	0	0	0	3	3	0	1	1	2	6	0	0	3	2	7	2	10	3	1	6	4	4	3	4	0	0	1	3	0	2
chr1	60240393	-	0	4	3	8	30	19	3	22	2	3	6	4	6	2	5	1	4	1	3	0	26	18	13	7	23	10	23	0	3	16	12	29	30	74	35	30	45	11	14	28	29	6	8	11	8	15	11
chr1	60323177	-	0	0	0	0	0	0	0	0	0	0	0	0	0	0	0	0	0	0	0	0	0	0	0	0	0	0	0	0	0	0	1	0	0	0	0	0	0	0	0	0	0	0	0	0	0	0	0
chr1	60323181	-	2	4	9	7	32	33	9	16	3	7	4	8	5	2	4	3	6	4	3	0	24	23	11	13	26	19	34	0	10	19	9	29	20	47	28	20	33	21	10	24	16	26	9	25	13	35	19
chr1	60355676	-	0	0	0	0	0	0	0	1	1	0	0	0	0	0	0	0	0	0	0	0	0	0	0	0	1	0	0	0	0	0	0	0	0	0	2	0	0	0	0	0	0	0	0	0	0	0	0
chr1	60440513	+	0	0	0	0	0	0	0	0	0	0	0	0	0	0	0	0	0	0	0	0	0	0	0	0	0	0	0	0	0	0	0	0	1	1	1	0	0	0	0	0	0	0	0	0	0	0	0
chr1	60510979	-	2	2	5	1	27	22	9	16	4	5	5	4	5	4	6	5	4	1	5	0	22	22	8	9	25	13	19	0	4	16	13	30	24	53	24	23	39	22	11	20	16	11	5	5	8	15	10
chr1	60510980	-	0	0	0	0	0	0	0	0	0	0	0	0	0	0	0	0	0	0	0	0	0	1	0	0	0	0	0	0	0	0	0	0	0	0	0	0	0	0	0	0	0	0	0	0	0	0	0
chr1	60561469	-	0	0	0	1	0	0	0	0	0	0	0	0	0	0	0	0	0	0	0	0	0	0	0	0	0	0	0	0	0	0	0	0	0	0	1	0	0	0	0	0	0	0	0	0	0	0	0
chr1	60607273	+	0	0	0	0	0	0	0	1	0	0	0	0	0	0	0	0	0	0	0	0	0	0	0	0	0	0	0	0	0	0	0	0	0	0	0	0	0	0	0	0	0	0	0	0	0	0	0
chr1	60607274	+	25	40	73	77	612	269	129	175	73	179	77	92	93	61	74	71	64	70	81	5	295	313	205	208	554	292	400	1	87	263	38	145	123	328	108	110	193	170	72	87	73	143	66	105	61	153	131
chr1	60607275	+	0	0	0	0	0	0	0	0	0	0	0	0	0	0	0	0	0	0	1	0	0	0	0	0	0	0	0	0	0	0	0	0	0	0	0	0	0	0	0	0	0	0	0	0	0	0	0
chr1	60607276	+	0	0	0	0	0	0	0	0	0	0	0	0	0	0	0	0	0	0	0	0	1	0	0	0	1	0	0	0	0	0	0	0	0	1	0	0	0	1	0	0	0	0	0	1	0	1	0
chr1	60743296	+	0	0	0	1	0	0	0	0	0	0	0	0	0	0	0	0	0	0	0	0	0	0	0	0	1	0	0	0	0	0	0	2	1	2	0	2	1	0	0	0	1	0	0	1	0	0	0
chr1	60772637	-	0	0	0	0	0	0	0	0	0	0	0	0	0	0	0	0	0	0	0	0	0	0	0	0	0	0	0	0	0	0	0	0	0	0	0	0	0	0	1	0	0	0	0	0	0	0	0
chr1	60772639	-	2	1	1	3	12	16	10	6	0	12	1	3	3	7	3	2	3	2	2	0	9	18	10	3	39	14	21	0	6	16	2	7	10	21	7	8	13	4	2	9	2	3	4	2	4	8	3
chr1	60782792	+	1	2	9	4	35	23	12	21	4	4	9	12	6	8	5	4	6	1	6	0	22	28	17	16	47	15	39	0	7	31	7	28	23	40	27	7	28	20	4	28	15	12	10	9	6	8	7
chr1	60803618	-	0	1	0	0	0	0	0	0	0	2	0	0	0	0	0	0	0	0	0	0	0	0	0	0	4	0	0	0	2	0	1	0	1	1	2	1	0	0	1	3	0	0	0	0	0	0	0
chr1	61509384	+	0	0	0	0	0	1	0	2	1	0	0	0	0	2	0	1	0	1	0	0	1	0	0	0	0	0	1	0	0	1	0	0	0	0	0	0	0	0	0	0	0	1	0	1	1	0	1
chr1	61573480	-	0	0	0	0	0	0	0	0	0	0	0	0	0	0	0	0	0	0	0	0	0	0	0	0	0	0	0	0	0	0	0	0	0	1	0	0	0	0	0	0	0	0	0	0	0	0	0
chr1	61573481	-	0	0	0	0	1	0	1	0	0	0	0	0	0	0	0	1	0	0	1	0	1	1	1	4	2	3	0	0	0	0	1	8	4	10	7	1	15	4	1	3	6	1	1	2	1	2	7
chr1	61731034	+	0	1	1	0	17	14	8	10	1	18	4	6	2	8	2	11	6	2	1	0	11	12	8	5	23	12	11	0	2	1	4	11	14	30	15	12	31	7	11	13	12	9	4	14	7	16	15
chr1	61731035	+	0	0	0	0	0	0	0	0	0	1	0	0	0	0	0	0	0	0	0	0	1	0	0	0	0	0	0	0	0	0	0	0	0	0	0	0	0	0	0	0	0	0	0	0	0	0	0
chr1	61800677	-	0	0	0	0	0	0	0	0	0	0	0	0	0	0	0	0	0	0	0	0	0	0	0	0	1	0	0	0	0	0	0	0	0	0	0	0	0	0	0	0	0	0	0	0	0	0	0
chr1	61800679	-	2	7	10	9	66	60	9	36	4	25	15	12	17	13	14	6	10	5	9	1	36	36	29	20	42	27	61	0	10	35	6	36	25	45	13	18	20	18	3	21	8	11	3	10	3	8	8
chr1	61800680	-	0	0	0	0	0	0	0	0	0	0	0	0	0	0	0	0	0	0	0	0	0	0	0	0	0	0	1	0	0	0	0	0	0	0	0	0	0	0	0	0	0	0	0	0	0	0	0
chr1	61968659	-	0	1	6	6	25	25	4	11	1	4	4	8	8	5	5	3	5	5	5	0	15	19	16	6	34	7	12	0	3	12	0	19	3	15	8	5	7	3	2	5	7	0	0	3	0	4	6
chr1	62000295	-	0	0	0	0	0	0	0	0	0	0	0	0	0	0	0	0	0	0	0	0	0	0	0	0	0	0	0	0	0	0	0	0	0	0	0	0	0	0	0	0	0	0	0	0	0	0	0
chr1	62000297	-	0	0	0	0	0	0	0	0	0	0	0	0	0	0	0	0	0	0	0	0	0	0	0	0	0	0	0	0	0	0	0	0	0	1	2	0	0	0	0	0	0	1	0	0	0	0	0
chr1	62239614	-	0	0	0	2	0	0	0	3	0	0	1	1	0	1	0	0	0	1	1	0	3	2	0	0	2	0	1	0	0	1	1	2	0	5	0	1	5	1	1	3	2	2	0	0	0	1	1
chr1	62313680	+	3	4	17	11	236	63	61	24	20	54	20	31	10	18	22	20	12	18	14	0	36	58	30	43	106	50	55	2	17	66	5	32	45	66	26	31	50	50	22	49	37	57	22	50	30	45	53
chr1	62365236	-	0	0	0	0	0	0	0	0	0	0	0	0	0	0	0	0	0	0	0	0	0	0	0	0	0	0	0	0	0	0	0	0	0	0	0	0	1	0	0	0	0	0	0	0	0	0	0
chr1	62417303	-	0	0	0	0	0	0	0	0	0	0	0	0	0	0	0	0	0	0	0	0	0	0	0	0	0	0	0	0	0	0	0	0	0	0	0	0	0	0	0	0	0	0	0	0	0	0	1
chr1	62417345	-	0	0	0	0	0	0	0	0	0	0	0	0	0	0	0	0	0	0	0	0	0	0	0	0	0	0	0	0	0	0	0	0	0	0	0	0	0	0	0	0	0	0	0	0	0	0	0
chr1	62417346	-	10	32	56	46	328	157	55	103	34	102	48	46	47	29	30	43	34	38	50	0	162	166	105	136	330	167	214	1	49	148	20	79	65	165	65	77	148	95	37	71	38	75	53	90	63	133	86
chr1	62521082	+	1	0	1	1	11	6	2	5	3	5	4	4	0	1	6	2	1	3	1	0	8	7	6	4	13	7	11	0	4	6	9	17	20	45	29	23	34	23	12	19	10	10	4	10	2	14	16
chr1	62521084	+	0	0	0	0	0	0	0	0	0	0	0	0	0	0	0	0	0	0	0	0	0	0	0	0	0	0	0	0	0	0	0	0	0	0	0	0	0	0	0	0	0	0	0	0	0	0	0
chr1	62527708	+	0	0	0	0	0	0	0	0	0	0	0	0	0	0	0	0	0	0	0	0	0	0	1	0	0	0	0	0	0	0	0	0	1	1	2	0	1	0	2	0	0	0	0	0	0	0	0
chr1	62567527	+	0	0	1	0	0	0	0	0	0	0	1	0	0	0	0	0	1	1	0	0	0	0	0	0	0	0	0	0	0	0	0	1	0	0	0	0	0	0	0	0	0	1	0	0	0	0	0
chr1	62571882	+	0	0	0	0	1	2	0	0	1	0	0	1	2	0	0	0	1	0	0	0	0	0	0	1	1	0	1	0	0	0	0	1	2	6	3	0	2	0	0	0	0	2	1	4	2	0	2
chr1	62610560	-	0	0	0	0	0	0	0	0	0	0	0	0	0	0	0	0	0	0	0	0	0	0	0	0	0	0	0	0	0	0	0	0	0	0	0	0	0	0	0	1	0	0	0	0	0	0	0
chr1	62610562	-	1	0	0	0	6	9	1	8	2	0	5	4	1	1	3	1	0	0	1	1	4	3	5	6	6	10	8	0	2	8	7	13	11	47	22	16	29	2	4	21	7	5	9	5	2	5	14
chr1	62612359	+	0	0	0	0	0	0	0	0	0	1	0	0	0	0	0	0	0	0	0	0	0	0	0	0	0	0	0	0	0	0	0	0	0	0	0	0	0	0	0	0	0	0	0	0	0	0	0
chr1	62651275	+	0	0	0	0	0	0	0	0	0	0	0	0	0	0	0	0	0	0	0	0	0	0	0	0	0	0	0	0	0	0	0	0	0	0	0	0	0	0	0	0	0	0	0	0	0	0	0
chr1	62699503	-	0	0	0	0	0	0	0	0	1	0	0	0	0	0	0	0	0	0	0	0	0	0	0	0	0	0	0	0	0	0	1	1	0	0	1	0	0	0	0	0	0	1	0	1	0	0	0
chr1	62814424	+	0	0	0	0	0	0	0	0	0	0	0	0	0	0	0	0	0	0	0	0	0	0	0	0	0	0	0	0	0	0	0	0	0	0	0	0	0	1	0	0	0	0	0	0	0	0	0
chr1	62814425	+	0	1	1	2	5	4	2	2	0	2	0	3	0	1	1	1	0	0	0	0	1	4	0	1	3	2	2	0	2	0	3	7	13	23	6	8	24	10	5	9	9	3	1	5	4	10	9
chr1	62814426	+	0	0	0	0	0	0	0	0	0	0	0	0	0	0	0	0	0	0	0	0	0	0	0	0	0	0	0	0	0	0	0	0	0	0	0	0	0	0	0	0	0	0	0	1	0	0	0
chr1	62814427	+	0	0	0	0	0	0	0	0	0	0	0	0	0	0	0	0	0	0	0	0	0	0	0	0	0	0	0	0	0	0	0	0	0	0	0	0	0	0	1	0	0	0	0	0	0	0	0
chr1	62826692	-	0	0	0	0	0	0	0	0	0	0	0	0	0	0	0	0	0	0	0	0	0	0	0	0	0	0	0	0	0	0	0	0	0	0	0	0	0	1	0	0	0	0	0	0	0	0	0
chr1	63037051	-	0	0	0	0	0	0	0	0	0	0	0	0	0	0	0	0	0	0	0	0	0	0	0	0	0	0	0	0	0	0	0	0	0	0	0	0	0	0	0	0	0	0	0	1	0	0	0
chr1	63215558	+	0	0	0	0	1	1	0	0	0	0	0	0	0	0	0	1	0	0	0	0	0	0	2	0	0	0	0	0	0	1	1	2	3	7	2	4	4	3	1	2	2	0	0	0	1	3	1
chr1	63351556	-	0	0	0	0	0	0	0	0	0	0	0	0	0	0	0	0	0	0	0	0	0	0	0	0	0	0	0	0	0	0	0	0	0	0	0	0	0	0	0	0	0	0	0	0	0	1	0
chr1	63351557	-	0	0	0	0	0	0	0	0	0	0	0	0	0	0	0	0	0	0	0	0	0	0	1	0	0	0	0	0	0	0	0	0	0	1	0	0	0	0	0	0	0	0	0	0	0	0	0
chr1	63351558	-	8	12	27	26	215	102	62	50	21	73	27	57	32	35	41	37	31	28	39	2	110	127	68	80	229	118	142	0	36	101	21	69	64	146	53	63	80	84	43	56	38	65	34	45	45	107	68
chr1	63351559	-	0	0	0	0	0	0	0	0	0	0	0	0	0	0	0	0	0	0	0	0	0	0	0	0	0	1	0	0	0	0	0	0	0	0	0	0	0	0	0	0	0	0	0	0	0	0	0
chr1	63421851	+	1	0	2	0	15	28	1	5	0	9	6	5	4	7	1	4	2	1	3	0	16	9	3	1	16	3	14	0	5	11	4	19	4	42	11	12	1	9	0	12	10	7	1	11	6	5	15
chr1	63502614	-	0	0	0	0	0	0	0	0	0	0	0	0	0	0	0	0	0	0	0	0	0	0	0	0	0	0	0	0	0	0	0	0	0	0	0	0	2	0	0	0	1	0	0	0	0	1	0
chr1	63768530	-	0	0	0	0	0	0	0	0	0	0	0	0	0	0	0	0	0	0	0	0	0	0	0	0	0	0	0	0	0	0	0	0	0	0	0	0	0	0	0	1	0	0	0	0	0	0	0
chr1	63768531	-	0	0	0	0	0	0	1	0	0	1	0	0	0	0	0	0	0	0	0	0	0	0	0	0	0	0	0	0	0	0	0	0	0	0	0	0	0	1	0	0	0	0	0	0	0	0	0
chr1	63768532	-	3	3	7	9	140	48	53	25	11	45	22	28	13	23	16	23	15	14	26	0	51	58	29	32	120	57	76	1	17	52	4	23	17	31	11	11	29	15	11	21	15	17	14	21	16	29	33
chr1	63768533	-	0	0	0	0	0	0	0	0	0	0	0	0	0	0	0	0	0	0	0	0	0	0	0	0	1	0	0	0	0	0	0	0	0	0	0	0	0	0	0	0	0	0	0	0	0	0	0
chr1	63930063	-	0	0	0	0	0	0	0	0	0	0	0	0	0	0	0	0	0	0	0	0	0	0	0	0	0	0	0	0	0	0	0	0	0	0	0	0	0	0	0	0	0	0	0	0	0	0	0
chr1	63930064	-	0	0	0	0	0	0	0	0	0	0	0	0	0	0	0	0	0	0	0	0	0	0	0	1	0	0	0	0	0	0	0	0	0	0	0	0	0	0	0	0	1	0	0	0	0	0	0
chr1	63930065	-	3	5	12	8	56	51	17	40	8	14	12	15	12	4	7	8	4	4	7	1	48	29	23	19	61	28	58	0	17	41	21	105	96	152	67	67	100	46	25	65	35	67	19	50	36	61	53
chr1	64104559	-	0	0	0	0	0	0	0	0	0	0	0	0	0	0	0	0	0	0	0	0	0	0	0	0	0	1	0	0	0	0	0	0	0	0	0	0	0	0	0	0	0	0	0	0	0	0	0
chr1	64104560	-	0	0	1	0	0	0	0	0	0	0	0	0	0	0	0	0	0	0	0	0	0	0	0	0	0	1	0	0	0	0	0	0	0	0	0	0	0	0	0	0	0	0	0	0	0	0	0
chr1	64104561	-	15	21	38	43	379	134	79	110	38	110	55	101	72	34	72	64	35	27	58	3	268	209	148	123	400	220	309	1	65	185	35	129	107	288	101	110	223	154	61	107	63	116	34	85	85	182	137
chr1	64104562	-	0	0	0	0	1	0	0	0	0	0	0	0	0	0	0	0	0	0	0	0	0	0	0	0	0	0	0	0	0	0	0	0	0	0	0	0	0	0	0	0	0	0	0	0	0	0	0
chr1	64250893	+	0	0	1	3	14	2	0	0	0	1	0	2	3	1	6	0	0	1	2	0	3	1	1	8	1	1	19	0	0	3	8	6	4	8	8	4	6	5	5	5	6	2	3	1	1	1	6
chr1	64258421	-	0	0	0	0	0	0	0	0	0	0	0	0	0	0	0	0	0	0	0	0	1	0	0	0	0	0	0	0	0	0	0	0	0	0	0	0	0	0	0	0	0	0	0	0	0	0	0
chr1	64299014	-	0	0	0	0	0	0	0	0	0	0	0	0	0	0	0	1	0	0	0	0	0	0	0	0	0	0	0	0	0	0	0	0	0	0	0	0	0	0	0	0	0	0	0	0	0	0	1
chr1	64389083	-	0	0	0	0	0	0	0	0	0	0	0	0	0	0	0	0	0	0	0	0	0	0	0	0	0	0	0	0	0	0	0	1	0	0	0	0	0	0	0	0	0	0	0	0	0	0	0
chr1	64389086	-	6	12	6	21	145	54	68	58	12	51	12	35	5	14	16	17	15	7	17	0	49	74	77	24	169	74	100	0	20	89	20	61	17	48	15	14	87	43	13	50	29	22	15	14	20	45	35
chr1	64389087	-	0	0	0	0	0	0	0	0	0	0	0	0	0	0	1	0	0	0	0	0	0	0	0	0	0	0	0	0	0	0	0	0	0	0	0	0	0	0	0	0	0	0	0	0	0	0	0
chr1	64461634	+	0	0	0	0	0	0	0	0	0	0	0	0	0	0	0	0	0	0	0	0	0	0	0	0	0	0	0	0	0	0	0	0	0	1	0	1	0	0	0	1	0	0	0	0	0	0	0
chr1	64741012	+	1	0	3	4	46	32	20	19	3	7	4	13	3	6	10	12	7	2	4	0	19	36	17	17	37	16	24	0	4	26	13	14	11	37	11	12	24	13	6	26	10	9	2	6	2	3	4
chr1	64773282	-	0	0	0	0	0	0	0	0	0	0	0	0	0	0	0	0	0	0	0	0	0	0	0	0	0	1	0	0	0	0	0	0	0	0	0	0	0	0	0	0	1	0	0	0	0	0	0
chr1	64773283	-	0	0	0	0	0	0	0	0	0	0	0	0	0	0	0	0	0	0	0	0	0	0	0	0	0	0	0	0	0	0	0	0	0	0	1	0	0	0	0	1	0	0	0	1	0	0	0
chr1	64773284	-	10	35	57	19	406	176	104	107	48	135	51	97	75	52	54	78	61	74	52	2	195	247	137	165	422	195	322	2	77	198	22	94	97	284	107	82	189	118	47	74	64	102	50	84	56	159	92
chr1	64773286	-	0	0	0	0	0	0	0	0	0	0	0	0	0	0	0	0	0	0	0	0	0	0	0	0	0	0	0	0	0	0	0	0	0	0	0	0	0	0	0	0	1	0	0	1	0	0	0
chr1	64782828	-	0	0	0	0	0	0	0	0	0	0	0	0	0	0	0	0	0	0	0	0	0	0	0	0	0	0	0	0	0	0	0	0	0	0	0	1	0	0	0	0	0	0	0	0	0	0	0
chr1	64782829	-	0	0	0	0	0	0	0	0	0	0	0	0	0	0	0	0	0	0	0	0	0	0	0	0	0	0	0	0	0	0	0	0	0	0	0	0	0	0	0	0	0	0	0	0	0	0	1
chr1	64782830	-	6	13	25	16	125	73	34	52	14	36	26	35	18	29	16	22	20	21	12	1	96	122	80	56	132	102	127	0	24	48	29	82	98	244	77	83	163	108	37	68	44	93	48	69	75	109	102
chr1	64919116	-	0	0	0	0	0	0	0	0	0	0	0	0	0	0	0	0	0	0	0	0	0	0	0	0	0	0	0	0	1	0	0	0	0	0	0	0	0	0	0	0	0	0	0	0	0	0	0
chr1	64930978	+	4	4	8	7	110	51	27	32	11	34	14	21	13	10	12	11	9	6	17	1	43	27	12	25	71	28	44	0	9	20	17	70	56	143	56	59	113	60	34	37	36	47	26	35	34	69	48
chr1	64980673	-	0	3	2	0	45	3	0	2	0	2	1	0	0	1	0	0	2	1	0	0	1	4	3	1	6	0	1	0	0	2	2	3	40	12	7	4	11	5	7	0	6	2	1	0	2	4	2
chr1	65122264	-	0	0	0	0	0	0	0	0	0	0	0	0	0	0	0	0	0	0	0	0	0	0	0	0	0	0	0	0	0	0	0	0	1	0	0	0	0	0	0	0	0	0	0	0	0	0	0
chr1	65122265	-	0	0	0	0	0	0	0	0	0	0	0	0	0	0	0	0	0	0	0	0	0	0	0	0	0	0	0	0	0	0	0	0	0	0	0	0	0	0	0	0	0	0	0	0	0	0	0
chr1	65122266	-	0	0	0	0	0	0	0	0	0	0	0	0	0	0	0	0	0	0	0	0	0	0	0	0	0	0	0	0	0	0	2	0	0	1	0	2	2	1	2	1	1	0	0	1	2	1	0
chr1	65256967	-	0	0	1	0	4	3	2	2	1	1	0	2	0	2	1	1	0	0	0	0	1	3	3	1	3	1	5	0	2	4	0	0	1	4	1	0	0	0	2	3	1	1	2	1	0	3	4
chr1	65256968	-	0	0	0	0	0	0	0	0	0	0	0	0	0	0	0	0	0	0	0	0	0	0	0	0	0	0	0	0	0	0	0	0	0	0	0	1	0	0	0	0	0	0	0	0	0	0	0
chr1	65318681	+	0	0	0	0	0	1	0	0	0	0	0	0	0	0	0	1	0	0	0	0	1	0	1	0	0	0	2	0	0	0	0	0	0	0	0	1	0	0	0	0	0	1	0	0	0	0	0
chr1	65462100	-	0	0	0	0	1	0	0	0	0	0	0	0	0	0	0	0	0	0	0	0	0	0	0	1	0	0	0	0	0	1	0	0	0	0	0	0	0	0	0	0	0	0	0	0	0	0	0
chr1	65462101	-	2	4	13	12	42	31	13	20	1	10	10	12	7	7	7	5	6	4	6	1	39	30	18	19	53	21	43	0	10	27	8	22	33	68	33	23	62	22	10	14	18	26	15	33	17	41	27
chr1	65542563	-	5	4	28	20	123	59	45	67	11	64	32	20	20	25	19	37	7	25	28	0	79	86	68	38	184	114	110	0	31	118	32	109	76	195	79	65	171	105	23	81	70	78	58	107	84	122	130
chr1	65542564	-	0	0	0	0	0	0	0	0	0	0	0	0	0	0	0	0	0	0	0	0	0	0	0	0	1	0	0	0	0	0	0	0	0	0	0	0	0	0	0	0	0	0	0	0	0	0	0
chr1	65577907	-	0	0	0	0	0	0	0	0	0	0	0	1	0	0	0	0	0	0	0	0	1	0	1	0	2	0	0	0	0	0	0	0	0	0	0	0	0	0	0	1	0	0	0	0	0	0	1
chr1	65577909	-	0	3	2	2	21	11	5	3	3	3	4	6	4	0	2	2	5	4	9	0	10	15	6	7	30	16	6	0	3	9	5	15	15	42	12	17	24	22	11	8	9	12	5	14	8	17	11
chr1	65657910	+	0	0	0	2	4	7	1	1	0	3	1	0	0	2	1	1	2	0	0	0	6	2	2	2	6	5	5	0	0	6	0	0	1	1	1	0	1	0	1	0	0	2	0	0	0	0	0
chr1	65737965	-	0	0	0	0	0	0	0	0	1	0	0	0	0	0	0	0	0	0	0	0	0	0	0	0	0	0	0	0	0	0	0	0	0	0	0	0	2	0	0	0	0	0	0	0	0	0	0
chr1	65737967	-	3	0	0	17	113	0	0	46	15	0	15	0	63	22	0	25	0	0	24	0	0	0	21	21	0	25	0	0	31	0	0	0	9	17	0	24	33	34	11	0	22	1	7	0	1	1	41
chr1	65839367	-	0	0	0	0	0	0	0	0	0	0	0	0	0	0	0	0	0	0	0	0	0	0	0	0	0	0	0	0	0	0	0	0	0	0	0	0	0	0	0	0	0	0	0	1	0	0	0
chr1	65839369	-	7	15	36	35	299	91	53	84	41	84	30	45	38	35	17	38	22	29	32	1	121	144	79	103	265	135	160	1	46	89	33	137	129	316	107	118	232	155	72	106	81	170	63	111	81	179	160
chr1	65856280	-	0	0	0	0	0	0	0	0	0	0	0	0	0	0	0	1	0	0	0	0	0	0	0	0	0	0	0	0	0	0	0	0	0	0	0	0	0	0	0	0	0	0	0	0	0	0	0
chr1	65856281	-	0	0	0	0	0	0	0	0	0	0	0	0	0	1	0	0	0	0	0	0	0	0	0	0	0	1	0	0	0	0	0	1	0	1	0	0	0	0	0	0	0	0	0	0	0	0	0
chr1	65856282	-	9	29	40	45	400	156	86	121	38	117	53	76	65	43	47	45	40	34	45	0	212	198	124	141	368	215	289	0	63	154	35	133	125	217	84	103	169	89	52	76	65	106	62	105	83	138	136
chr1	65856283	-	0	0	0	0	0	0	0	0	0	0	0	0	0	0	0	0	0	0	0	0	0	0	0	0	0	0	0	0	0	0	0	0	0	0	0	0	0	0	1	0	0	0	0	0	0	0	0
chr1	65860145	-	0	0	0	0	0	0	0	0	0	0	0	0	0	0	0	0	0	0	0	0	0	0	0	0	0	0	0	0	0	0	0	0	1	0	0	0	0	0	0	0	0	0	0	0	0	0	0
chr1	65860146	-	0	0	0	0	0	0	0	0	0	0	0	0	0	0	0	0	0	0	0	0	0	0	0	0	1	0	1	0	0	0	0	0	0	0	0	0	0	0	0	0	0	0	0	0	0	0	0
chr1	65860147	-	8	38	52	51	445	212	83	110	51	131	68	62	77	27	40	54	30	41	58	0	176	179	84	130	324	192	220	1	43	123	13	54	51	155	41	57	113	80	35	47	46	100	40	73	71	108	99
chr1	65878711	+	1	7	15	12	109	65	18	47	14	21	16	23	14	9	10	6	13	9	11	0	26	45	31	39	88	35	54	1	14	49	6	23	13	32	15	17	20	5	12	12	12	6	7	8	7	6	6
chr1	65885691	+	0	0	0	0	0	0	0	0	0	0	0	0	0	0	0	0	0	0	0	0	0	0	0	0	0	0	0	0	0	0	2	2	1	0	2	0	1	0	3	0	0	0	0	0	0	0	0
chr1	65885693	+	0	0	0	0	0	0	0	0	0	0	0	0	0	0	0	0	0	0	0	0	0	0	0	0	0	0	0	0	0	0	0	0	0	0	1	0	0	0	0	0	0	0	0	0	0	0	0
chr1	65967849	+	3	2	8	5	29	31	10	25	6	17	5	11	6	5	4	3	3	5	5	0	23	24	23	8	32	19	19	0	3	20	4	13	5	23	10	10	10	2	2	5	3	7	4	8	5	16	3
chr1	66020415	-	2	3	3	4	15	14	2	12	3	9	2	4	1	9	5	1	2	4	3	0	13	10	7	5	12	10	22	0	3	12	9	16	7	31	14	15	22	4	3	14	8	4	4	9	9	5	8
chr1	66067924	+	0	0	1	1	0	0	0	0	0	0	0	0	0	0	0	0	0	1	0	0	2	0	0	0	4	0	1	0	1	0	2	4	7	5	7	5	11	1	1	4	1	2	1	0	2	1	3
chr1	66118551	+	0	0	0	0	0	0	0	0	0	0	0	1	0	0	1	0	0	0	0	0	0	0	0	1	0	0	1	0	0	1	0	1	0	2	0	0	0	0	0	0	0	0	0	0	0	0	0
chr1	66412081	+	0	0	0	0	0	0	1	0	0	0	0	0	1	0	0	0	0	0	0	0	1	0	0	0	1	0	0	0	0	0	2	2	0	2	1	2	0	2	0	2	0	1	0	0	0	0	0
chr1	66467072	+	0	0	0	0	0	0	0	0	0	0	0	0	0	0	0	0	0	0	0	0	0	0	0	0	0	0	0	0	0	0	1	0	0	0	1	1	1	0	0	0	0	0	0	0	1	0	0
chr1	66566809	-	0	0	0	0	0	0	0	0	0	0	1	0	0	0	0	0	0	0	0	0	0	0	0	0	0	0	0	0	0	0	0	0	0	0	0	0	0	0	0	0	0	0	0	0	0	0	0
chr1	66566811	-	4	4	18	17	169	72	35	48	19	53	15	19	19	26	20	31	15	5	21	0	55	54	37	41	88	32	86	0	12	42	5	23	25	52	26	31	45	33	12	22	14	45	18	52	35	69	56
chr1	66627847	-	0	0	0	0	0	0	0	0	0	0	0	0	0	0	0	0	0	0	0	0	0	0	0	0	0	0	0	0	0	0	0	0	0	0	0	1	4	0	0	1	0	0	0	0	0	0	0
chr1	66665072	-	0	1	1	2	12	2	3	4	2	2	4	3	2	1	1	0	4	2	0	0	3	2	10	4	5	7	5	0	3	5	0	6	8	14	9	8	10	6	4	4	2	2	0	4	5	2	0
chr1	66705850	+	3	15	33	24	80	143	32	82	44	18	28	39	37	13	21	11	29	45	26	0	117	90	95	116	95	43	201	0	32	46	12	54	65	128	37	32	64	49	33	26	36	60	25	48	34	83	63
chr1	66705851	+	0	0	0	0	0	0	0	0	0	0	0	0	0	0	0	0	0	0	0	0	1	0	0	1	0	0	0	0	0	0	0	0	0	0	0	0	0	0	0	0	0	0	0	0	0	0	0
chr1	66705852	+	0	0	0	0	0	0	0	0	0	0	0	0	0	0	0	0	0	0	0	0	0	0	0	0	0	0	0	0	0	0	0	0	0	0	0	1	0	0	0	0	0	0	0	0	0	0	0
chr1	66709128	-	0	1	0	0	0	1	0	0	0	0	0	0	0	0	0	0	0	0	0	0	0	0	0	0	0	0	0	0	0	0	0	0	0	0	0	0	0	0	0	0	0	0	0	0	0	0	0
chr1	66709130	-	0	0	1	0	1	2	1	3	0	1	0	0	1	2	0	0	0	0	1	0	3	2	2	1	4	2	1	0	0	1	3	9	7	18	6	7	10	3	6	4	7	1	3	4	1	7	2
chr1	66786143	+	0	0	0	0	0	0	0	1	0	0	0	0	1	0	0	0	0	0	0	0	0	1	0	0	0	0	0	0	0	0	0	0	0	1	0	0	0	0	0	0	2	0	0	0	0	0	0
chr1	66795801	-	0	0	1	0	2	1	0	0	0	0	0	3	8	1	0	0	1	0	0	0	1	3	2	2	5	2	9	0	2	1	1	6	3	14	17	3	4	2	1	3	1	0	1	9	0	2	1
chr1	66966134	-	0	0	0	0	0	0	0	0	0	0	0	0	0	0	0	0	0	0	0	0	0	0	0	0	0	0	1	0	0	0	0	0	0	0	0	0	0	0	0	1	0	0	0	0	0	0	0
chr1	66966135	-	2	1	13	9	40	41	10	21	3	5	7	6	9	5	6	5	4	3	0	1	35	30	27	20	53	13	58	0	10	40	9	46	65	89	54	25	72	20	15	49	30	23	9	24	20	25	21
chr1	66966136	-	0	0	0	0	0	0	0	0	0	0	0	0	0	0	0	0	0	0	0	0	0	0	0	0	0	0	0	0	0	0	0	0	1	0	0	0	0	0	0	0	0	0	0	0	0	0	0
chr1	67150370	-	0	0	0	0	0	0	0	0	0	0	0	0	0	0	0	0	0	0	0	0	0	0	0	0	0	1	0	0	0	0	1	0	0	0	0	0	0	0	0	0	0	0	0	0	0	0	0
chr1	67150371	-	9	29	36	51	369	154	70	87	29	104	41	57	58	40	35	43	37	35	35	1	162	140	80	111	268	166	185	1	33	174	11	79	66	181	58	58	117	77	37	49	37	121	47	93	76	136	112
chr1	67176735	-	2	0	16	11	101	66	6	1	7	23	13	1	1	2	15	9	1	9	5	0	62	39	0	29	119	54	5	1	0	49	9	5	60	124	55	5	7	38	7	57	15	18	7	12	10	1	13
chr1	67243408	-	0	0	0	0	0	0	0	0	0	0	0	0	0	0	0	0	0	0	0	0	0	0	0	0	0	0	0	0	0	0	0	0	0	0	0	0	0	0	0	0	0	0	0	0	0	1	0
chr1	67243409	-	6	12	24	34	246	136	96	102	34	80	33	46	40	31	42	28	25	31	24	1	95	144	80	101	228	114	176	0	43	67	17	110	95	196	54	53	131	68	39	61	37	89	51	82	74	115	98
chr1	67243410	-	0	0	0	0	0	0	0	0	0	0	0	0	0	0	0	0	0	0	0	0	0	0	0	0	0	0	0	0	0	0	0	0	0	0	0	0	0	0	0	0	0	0	0	0	0	0	0
chr1	67277410	+	3	7	10	13	40	62	8	30	8	21	9	8	11	9	4	9	9	5	7	0	81	50	46	24	103	40	81	0	17	55	38	57	45	138	82	49	116	17	17	78	43	70	37	67	41	62	92
chr1	67277412	+	0	0	0	0	0	0	0	0	0	0	0	0	0	0	0	0	0	0	0	0	0	0	0	0	0	0	0	0	0	0	0	0	0	0	0	0	0	0	0	1	0	0	0	0	0	0	0
chr1	67284012	-	0	0	0	2	6	1	3	2	0	1	0	1	0	0	0	1	0	0	1	0	1	1	0	0	6	0	4	0	0	1	0	0	0	5	3	2	0	3	0	0	0	1	2	1	1	0	1
chr1	67320838	-	0	0	0	0	0	0	0	0	0	0	0	0	0	0	0	0	0	0	0	0	0	0	0	0	0	0	0	0	0	0	0	0	0	0	0	0	0	0	1	0	0	0	0	1	0	1	0
chr1	67550875	+	0	0	0	0	0	0	0	0	0	0	0	0	0	0	0	0	0	0	0	0	0	0	0	0	0	0	0	0	0	0	0	1	0	0	0	0	0	0	0	0	0	0	0	0	0	0	1
chr1	67550877	+	0	0	0	0	0	0	0	0	0	0	0	0	0	0	0	0	0	0	0	0	0	0	0	0	0	0	0	0	0	0	0	0	0	0	0	0	0	0	0	0	0	0	0	0	0	1	0
chr1	67657497	+	0	0	0	0	0	0	0	0	0	0	0	0	0	0	0	0	0	0	0	0	0	0	0	0	0	0	0	0	0	0	0	0	0	0	0	0	1	0	0	0	0	0	0	0	0	0	0
chr1	67657498	+	6	7	12	16	147	80	30	32	12	29	19	21	16	11	18	11	7	12	12	1	70	58	44	41	119	60	81	1	15	51	21	36	59	102	39	40	96	35	19	45	29	49	28	56	38	66	78
chr1	67657499	+	0	0	0	0	0	0	0	0	0	0	0	0	0	0	0	0	0	0	0	0	0	0	0	0	1	0	0	0	0	0	0	1	0	0	0	0	0	0	0	0	0	0	0	0	0	0	0
chr1	67665272	-	0	0	0	0	0	0	0	0	0	0	0	0	0	0	0	0	0	0	0	0	0	0	0	0	1	0	0	0	0	0	0	0	0	0	0	0	0	0	1	0	0	0	0	0	0	0	0
chr1	67665274	-	0	0	0	0	1	0	0	0	0	0	0	0	0	0	0	0	0	0	0	0	0	0	0	0	1	0	0	0	0	0	0	0	0	0	0	0	3	1	0	0	0	0	0	1	0	0	0
chr1	67905955	-	0	0	0	0	0	0	0	0	0	0	0	0	0	0	0	0	0	0	0	0	0	0	0	0	0	0	0	0	0	0	0	0	0	0	0	0	1	0	0	0	0	0	0	0	0	0	0
chr1	67905957	-	2	6	11	9	107	70	33	34	13	39	21	26	30	13	15	14	8	14	17	0	32	44	19	28	64	26	73	0	12	29	5	22	18	33	12	17	33	10	6	13	10	19	14	17	7	30	17
chr1	68003226	-	1	1	1	4	9	13	5	12	1	6	3	1	1	6	1	2	3	2	1	0	15	7	9	6	22	7	13	0	5	13	3	2	2	6	7	5	8	0	0	3	2	4	1	1	0	2	3
chr1	68087695	-	0	0	0	0	0	0	0	0	0	0	0	0	0	0	0	0	0	0	0	0	0	1	0	0	0	0	0	0	0	0	0	0	0	0	0	0	0	0	0	0	0	0	0	0	0	0	0
chr1	68087696	-	0	0	1	0	2	1	8	2	0	9	5	0	3	1	1	0	0	0	2	0	0	11	0	0	33	7	0	0	0	2	1	31	2	6	7	3	6	3	1	11	1	1	1	0	12	5	3
chr1	68172141	+	0	0	1	0	0	0	0	0	0	0	0	0	0	0	0	0	0	0	0	0	0	0	0	0	0	0	0	0	0	0	0	0	0	1	0	0	0	0	0	0	1	0	0	0	0	0	0
chr1	68172142	+	0	0	0	0	0	0	0	0	0	0	0	0	0	0	0	0	0	0	0	0	0	0	0	0	0	0	1	0	0	0	0	0	0	0	1	0	0	0	0	0	0	0	0	0	0	0	0
chr1	68172143	+	5	19	25	26	209	105	66	64	30	103	33	50	42	36	46	36	29	32	49	1	128	136	67	62	216	104	132	0	36	64	26	92	74	173	66	72	119	76	42	50	46	56	35	40	40	87	74
chr1	68172145	+	0	0	0	0	0	0	0	0	0	0	0	0	0	0	0	0	0	0	0	0	0	0	0	0	0	0	0	0	0	0	0	0	0	1	0	0	0	0	0	0	0	0	0	0	0	0	0
chr1	68252990	-	0	0	0	0	0	1	0	0	0	0	0	0	1	0	0	0	0	0	1	0	0	0	0	0	1	0	0	0	0	0	2	2	2	2	1	0	3	1	0	2	0	1	0	2	0	2	0
chr1	68347795	-	0	0	0	0	0	0	0	0	0	0	0	0	0	0	0	0	0	0	0	0	0	0	0	0	0	0	0	0	0	0	0	0	0	0	0	0	1	0	0	0	0	0	0	0	0	0	0
chr1	68544467	-	0	0	0	0	0	0	1	0	0	1	0	0	0	1	2	0	0	0	0	0	1	1	0	0	0	0	0	0	1	1	2	4	4	6	6	1	7	1	1	0	2	0	0	1	1	1	0
chr1	68584470	+	5	15	32	28	274	78	48	31	22	64	23	21	47	18	25	31	27	28	13	1	95	86	50	71	144	89	70	0	32	69	12	98	69	159	61	60	87	38	35	45	36	68	55	78	50	127	86
chr1	68584471	+	0	0	0	0	0	0	0	0	0	0	0	0	0	0	0	0	0	0	0	0	0	1	0	0	0	0	0	0	0	0	0	0	0	0	0	0	0	0	0	0	1	0	0	0	0	0	0
chr1	68584472	+	0	0	0	0	0	0	0	0	0	0	0	0	0	0	0	0	0	0	0	0	2	0	0	0	0	0	0	0	0	0	0	0	1	0	0	0	0	0	0	0	0	0	0	0	0	0	0
chr1	68643349	-	0	0	0	0	0	3	1	0	0	0	0	0	0	0	0	0	0	0	0	0	1	1	1	0	0	0	14	0	0	0	10	2	2	3	2	0	3	1	0	1	1	0	0	0	1	0	0
chr1	68648917	+	0	4	0	4	1	1	5	14	2	5	4	1	11	0	2	1	0	0	1	0	2	19	16	2	48	8	2	0	0	27	0	10	4	14	2	1	4	1	9	18	10	4	1	0	0	2	2
chr1	68681598	-	0	0	0	0	0	0	0	0	0	0	0	0	0	0	0	0	0	0	0	0	0	0	0	0	0	0	0	0	0	0	0	0	0	0	0	0	0	0	0	0	0	0	0	0	1	0	0
chr1	68714584	+	0	0	1	0	2	2	1	1	0	0	0	0	0	1	0	1	0	0	0	0	1	1	0	0	0	2	1	0	0	3	0	0	1	0	0	0	1	1	0	0	0	0	0	3	0	0	1
chr1	68718643	-	0	0	0	0	0	0	0	0	0	0	0	0	0	0	0	0	0	0	0	0	0	0	0	0	2	0	0	0	0	0	1	0	0	0	0	0	0	0	0	0	0	0	0	0	0	1	0
chr1	68718644	-	10	21	38	27	215	101	59	77	23	63	32	43	33	24	35	45	24	19	24	0	149	148	76	78	290	132	156	0	39	99	38	116	131	258	126	131	270	137	84	96	102	144	61	131	92	209	195
chr1	68854816	-	0	0	0	0	0	0	0	0	0	0	0	0	0	0	0	0	0	0	0	0	0	1	0	0	0	0	0	0	0	0	0	0	0	0	0	0	0	0	0	0	0	0	0	0	0	0	0
chr1	68854817	-	0	0	0	0	0	0	0	0	0	0	0	0	0	0	0	0	0	0	0	0	0	0	0	0	0	0	0	0	0	0	0	0	0	0	0	0	0	0	0	0	0	0	0	0	1	0	0
chr1	68854818	-	9	13	26	27	202	103	53	63	28	62	25	48	29	24	25	22	22	24	22	0	153	143	57	70	267	127	146	1	28	76	16	77	66	150	55	63	146	74	39	71	57	109	58	121	110	172	121
chr1	68854820	-	0	0	0	0	0	0	0	0	0	0	0	0	0	0	0	0	0	0	0	0	0	0	1	0	0	0	0	0	0	0	0	0	0	0	0	0	0	0	0	0	0	0	0	0	0	0	0
chr1	68870222	-	1	0	1	2	3	6	2	1	1	0	1	0	3	0	0	0	1	0	0	0	3	3	2	2	1	2	6	0	0	2	0	6	5	5	1	1	1	1	0	2	1	0	1	1	2	3	4
chr1	68896032	+	0	0	1	0	1	0	1	0	1	0	1	0	0	0	0	0	0	0	0	0	0	0	0	0	0	1	1	0	0	0	0	0	0	1	0	0	0	0	0	0	0	0	0	0	0	0	0
chr1	68968432	+	0	0	1	0	1	0	1	0	0	2	1	0	0	0	0	0	0	0	0	0	3	1	3	1	2	0	0	0	2	2	1	9	9	10	9	13	5	1	1	3	2	4	2	6	8	4	7
chr1	68991782	+	3	9	5	13	98	58	46	31	16	24	18	14	13	9	15	12	5	0	10	0	27	28	16	17	78	32	32	0	5	14	7	30	23	50	23	16	54	21	6	15	20	25	22	31	13	50	40
chr1	69050384	-	0	0	0	0	0	0	0	0	0	0	0	0	0	0	0	0	0	0	0	0	0	0	0	0	0	0	0	0	0	0	0	0	0	1	0	0	0	0	0	0	0	0	0	0	0	0	0
chr1	69050386	-	0	0	0	0	0	0	0	0	0	0	0	0	0	0	0	0	0	0	0	0	0	0	0	0	0	0	0	0	0	0	0	1	0	0	0	1	0	0	0	1	1	0	0	0	0	0	0
chr1	69065785	-	2	1	4	0	13	17	5	16	1	2	4	2	5	2	0	2	2	0	2	0	17	4	6	5	16	3	22	0	4	10	0	5	2	9	7	1	4	1	1	1	0	3	4	6	4	10	2
chr1	69096628	-	0	0	0	0	0	1	0	0	0	0	0	0	1	0	0	0	0	0	0	0	0	0	0	0	0	0	0	0	0	0	0	2	1	0	0	0	0	0	0	0	0	1	0	0	0	0	0
chr1	69142178	+	7	4	21	16	154	89	37	49	24	32	26	28	18	11	20	21	17	11	24	2	63	51	31	36	110	51	84	0	13	41	28	137	92	230	96	70	169	79	49	59	62	85	39	85	59	103	118
chr1	69142180	+	0	0	0	0	0	0	0	0	0	0	0	0	0	0	0	0	0	0	0	0	0	0	0	0	0	0	0	0	0	0	0	0	0	0	0	0	0	0	1	0	0	0	0	0	0	0	0
chr1	69189198	-	3	12	13	22	133	71	22	41	15	27	16	19	32	17	20	20	15	9	13	2	67	66	48	40	129	63	101	0	20	62	24	57	88	177	76	64	124	45	25	69	34	33	10	25	26	44	30
chr1	69216511	+	0	2	1	4	19	8	3	3	1	3	1	7	10	6	6	7	7	5	7	0	7	11	2	5	13	8	5	0	1	8	6	17	23	44	26	26	44	20	18	11	16	15	9	18	6	22	22
chr1	69216513	+	0	0	0	1	0	0	0	0	0	0	0	0	0	0	0	0	0	0	0	0	0	0	0	0	1	0	0	0	0	0	0	0	0	0	0	0	0	0	0	0	0	0	0	0	0	0	0
chr1	69345474	+	17	38	87	74	590	181	125	173	94	185	94	88	80	55	93	74	65	69	96	2	379	404	182	192	661	382	399	0	88	247	36	119	93	302	73	87	178	125	58	77	64	121	56	103	106	165	137
chr1	69345475	+	0	0	0	0	1	0	0	0	0	0	0	0	0	0	0	0	0	0	0	0	0	1	0	0	0	0	0	0	0	0	0	1	0	0	0	0	0	0	0	0	0	0	0	0	0	0	0
chr1	69415402	-	1	0	1	0	8	3	4	5	2	2	0	1	2	3	4	2	0	0	2	0	3	3	3	2	4	3	2	0	0	2	1	19	12	34	13	15	28	10	5	8	9	9	9	9	6	10	21
chr1	69448273	+	0	0	2	1	5	7	1	1	0	2	1	1	1	0	0	2	0	2	1	0	4	0	0	1	3	2	4	0	0	1	0	0	1	1	1	0	2	0	0	1	0	0	0	0	0	0	0
chr1	69463430	-	0	0	1	2	0	6	2	6	0	0	0	1	0	0	0	0	0	0	1	0	6	3	3	2	2	0	5	0	0	6	2	0	0	3	1	0	0	0	0	0	1	0	0	2	1	1	0
chr1	69486392	-	0	0	0	0	0	0	0	0	0	0	0	0	0	0	0	0	0	0	0	0	0	0	0	0	0	0	0	0	0	0	0	0	0	0	0	0	0	0	0	1	0	0	0	0	0	0	0
chr1	69486394	-	1	1	0	2	5	1	0	0	0	2	1	2	0	2	1	1	1	0	0	0	3	2	1	1	2	3	1	0	1	3	4	8	1	17	4	5	14	5	4	3	3	0	2	1	1	3	0
chr1	69562294	+	0	0	1	1	0	0	0	1	0	0	0	1	1	0	0	0	0	0	0	0	0	0	0	0	1	0	0	0	0	0	0	1	0	1	1	1	1	0	0	0	1	2	0	0	1	1	1
chr1	69668243	-	0	0	0	0	0	0	0	0	0	0	1	0	0	0	0	0	0	0	0	0	0	0	0	0	0	0	0	0	0	0	0	0	0	0	0	0	0	0	0	0	0	0	0	0	0	0	0
chr1	69668245	-	0	0	0	0	0	0	1	1	0	0	1	1	0	0	0	0	0	0	0	0	1	2	1	0	2	1	2	0	3	0	0	0	4	2	3	6	10	4	2	2	3	1	3	3	3	1	1
chr1	69796068	-	0	0	0	0	0	0	0	0	0	0	0	0	0	0	0	0	0	0	0	0	0	0	0	0	0	0	0	0	0	0	0	1	0	0	0	0	0	0	0	0	0	0	0	0	0	0	0
chr1	69811750	+	17	33	73	67	507	221	110	164	75	156	59	117	88	63	67	60	54	70	68	3	224	189	147	162	412	217	324	2	83	204	25	89	82	220	69	75	151	73	46	88	54	96	52	70	63	113	99
chr1	69811751	+	0	0	0	0	0	0	0	0	0	0	0	0	0	0	0	0	0	0	2	0	0	0	0	0	0	0	0	0	0	0	0	0	0	0	0	0	0	0	0	0	0	0	0	0	0	0	0
chr1	69811752	+	0	0	0	0	0	0	0	0	0	0	0	0	0	0	0	0	0	0	0	0	0	0	0	0	0	0	0	0	1	0	0	0	0	0	0	0	0	0	0	1	0	0	0	0	0	0	1
chr1	69811753	+	0	0	0	0	0	0	0	0	0	0	0	0	0	0	1	0	0	0	0	0	0	0	0	0	0	0	0	0	0	0	0	0	0	0	0	0	0	0	0	0	0	0	0	0	0	0	0
chr1	69820459	-	0	0	0	0	0	0	0	0	0	0	0	0	1	0	0	0	0	0	0	0	0	0	0	0	0	0	0	0	1	0	0	0	1	0	0	0	0	0	0	0	0	0	0	0	0	0	0
chr1	69820460	-	0	0	0	0	0	0	0	0	0	0	0	0	0	0	0	0	0	0	0	0	1	0	0	0	1	0	0	0	0	0	0	0	0	0	0	0	0	0	0	0	0	0	0	0	0	0	0
chr1	69820461	-	16	63	82	88	599	260	132	217	81	190	74	120	100	56	95	96	73	88	85	2	368	354	203	186	640	326	422	1	102	286	30	116	105	274	89	90	188	108	55	84	80	132	44	100	85	138	127
chr1	69862775	-	1	4	11	9	105	61	38	33	9	19	10	19	14	9	12	14	12	6	7	0	60	62	37	30	92	46	66	0	16	36	24	69	59	140	54	50	125	47	31	50	42	54	24	51	41	65	59
chr1	69862776	-	0	0	0	0	0	0	0	0	0	0	0	0	0	0	0	0	0	0	0	0	0	0	0	0	0	0	0	0	0	0	0	0	0	0	0	0	0	0	0	0	0	0	0	0	0	0	0
chr1	69882713	-	0	0	0	0	1	1	0	0	0	0	0	1	0	0	0	0	0	0	0	0	0	0	0	1	0	0	0	0	1	0	3	0	1	0	6	0	0	1	0	1	2	1	1	0	2	2	7
chr1	69905357	-	0	0	0	0	0	0	0	0	0	0	0	0	0	0	0	0	0	0	0	0	0	0	0	0	0	0	0	0	0	0	0	0	0	0	0	0	0	0	0	0	0	0	0	0	0	0	0
chr1	69922915	-	0	0	0	0	0	0	0	0	0	0	0	0	0	0	0	0	0	0	0	0	0	0	0	0	1	0	0	0	0	0	0	0	0	0	0	0	0	0	0	0	0	0	0	0	0	0	0
chr1	69922917	-	0	0	0	0	1	1	0	2	0	1	0	0	0	0	2	0	0	0	0	0	0	0	0	0	2	1	0	0	1	2	0	0	0	0	1	0	0	0	0	0	0	0	0	0	0	0	0
chr1	70477856	-	0	0	1	0	0	0	0	0	0	0	0	0	0	0	0	0	0	0	0	0	0	0	0	0	0	0	0	0	0	0	2	1	2	1	0	2	1	1	1	1	0	0	0	0	0	3	1
chr1	70610146	-	1	0	2	1	27	18	7	18	4	6	4	7	9	5	4	6	8	1	6	0	15	12	7	5	11	8	19	0	4	10	5	14	12	19	16	5	15	4	10	8	7	1	2	2	2	6	4
chr1	70615414	+	7	9	0	1	111	58	22	27	0	20	12	42	23	11	22	8	11	0	0	0	52	48	54	0	159	67	134	0	20	90	17	115	26	236	68	95	19	5	1	51	5	48	33	106	5	184	72
chr1	70639356	+	0	0	0	0	0	0	0	0	0	0	0	0	0	0	0	0	0	0	0	0	0	0	0	0	0	0	0	0	0	0	0	0	0	1	0	0	0	0	0	0	0	0	0	0	0	0	0
chr1	70655384	+	0	0	1	0	2	1	0	2	0	0	0	0	0	1	0	1	1	1	0	0	0	0	5	0	1	0	0	0	1	0	3	3	1	1	1	10	3	4	1	1	2	6	2	4	0	6	2
chr1	70795487	-	0	0	0	0	0	0	0	0	0	0	0	0	0	0	0	0	0	0	0	0	0	0	0	0	0	0	0	0	0	0	0	0	0	0	0	0	0	0	0	0	0	0	0	0	0	0	0
chr1	70795488	-	2	3	7	2	56	33	14	18	12	21	12	6	7	7	7	9	11	3	10	0	29	22	19	9	37	24	33	0	12	19	4	27	22	56	26	17	42	37	15	26	20	22	7	15	7	37	25
chr1	70797274	+	0	0	0	0	1	0	0	0	0	0	0	0	0	0	0	0	0	0	0	0	0	0	0	0	0	0	1	0	0	0	1	0	2	1	1	0	0	0	1	1	1	0	1	1	0	0	1
chr1	71112176	+	0	0	0	0	0	0	0	0	0	0	0	0	0	0	0	0	0	0	0	0	0	0	0	0	0	0	0	0	0	0	0	0	0	0	0	0	1	0	0	0	0	0	0	0	0	0	0
chr1	71124837	+	4	4	8	15	49	42	6	20	3	6	7	8	6	7	2	2	5	3	3	0	64	29	44	7	45	25	71	0	9	39	18	43	34	67	32	24	52	16	14	32	24	20	13	18	6	31	17
chr1	71124838	+	0	0	0	1	0	0	0	0	0	0	0	0	0	0	0	0	0	0	0	0	0	0	0	0	0	0	0	0	0	0	0	0	0	0	0	0	1	0	0	0	1	0	0	1	0	0	0
chr1	71186307	-	1	1	8	6	37	28	4	14	1	10	5	10	9	6	6	3	6	4	6	0	18	28	12	8	43	13	33	0	9	23	15	30	31	54	35	20	41	13	7	20	14	10	7	10	3	12	8
chr1	71186308	-	0	0	0	0	0	0	0	0	0	0	0	0	0	0	0	0	0	0	0	0	0	0	0	0	0	0	1	0	0	0	0	0	0	0	0	0	0	0	0	0	0	0	0	0	0	0	0
chr1	71323728	+	1	3	6	4	55	36	13	28	7	10	9	14	2	4	5	4	6	0	5	0	34	23	15	5	45	19	44	0	6	20	24	73	48	98	70	51	92	32	15	48	31	46	17	39	30	48	37
chr1	71346086	+	0	0	0	0	0	0	0	0	0	1	0	0	1	0	0	0	0	0	1	0	0	0	0	0	2	0	0	0	0	1	0	1	2	5	4	0	2	3	0	1	1	3	2	1	1	0	2
chr1	71580287	+	0	0	0	0	0	0	0	0	0	1	0	0	0	0	0	0	0	0	0	0	0	0	0	0	0	0	0	0	0	0	0	0	0	0	0	0	0	0	0	0	0	0	0	0	0	0	0
chr1	71628514	-	0	0	0	0	0	0	0	0	0	0	0	0	0	0	0	0	0	0	0	0	0	0	0	0	0	0	0	0	0	0	0	0	0	0	0	0	0	0	0	0	0	0	0	1	0	0	0
chr1	71628516	-	0	0	0	0	0	0	0	0	0	0	0	0	0	0	0	0	0	0	0	0	1	0	0	0	0	0	0	0	0	0	0	0	0	0	0	0	0	0	0	0	0	0	0	0	0	0	0
chr1	71660797	-	0	0	0	0	0	0	0	0	0	0	0	0	0	0	0	0	0	0	0	0	0	0	0	0	0	0	0	0	0	0	0	0	0	0	0	0	0	0	0	0	0	1	0	0	0	0	0
chr1	71660798	-	0	0	0	0	1	0	0	0	0	0	0	0	0	0	0	0	0	0	0	0	0	0	0	0	0	1	0	0	0	0	0	0	1	1	1	0	0	0	0	0	0	0	0	0	0	0	0
chr1	71660799	-	0	0	0	0	0	0	0	0	0	0	1	0	0	0	0	0	0	0	0	0	0	0	0	0	0	0	0	0	0	0	0	0	0	0	0	0	0	0	0	0	0	0	0	0	0	1	0
chr1	71660800	-	13	32	54	36	399	198	79	159	57	85	66	62	63	34	47	45	36	35	43	3	202	178	117	60	361	166	241	0	57	181	39	186	144	319	110	111	240	153	57	116	94	153	68	163	101	215	196
chr1	71719726	-	0	0	0	0	0	0	0	0	0	0	0	0	0	0	0	0	0	0	0	0	0	0	0	0	0	0	0	0	0	0	0	0	2	2	1	2	1	0	1	0	2	2	0	1	0	0	0
chr1	71771278	+	10	13	18	18	174	87	34	61	23	41	17	18	19	12	19	13	13	17	19	0	79	68	37	19	132	50	94	0	16	51	25	87	76	166	54	60	124	52	23	52	22	78	39	77	64	94	107
chr1	71771280	+	0	0	0	0	0	0	0	0	0	0	0	0	0	0	0	0	0	0	0	0	0	0	0	0	0	0	0	0	0	0	0	1	0	0	0	0	0	0	0	0	0	0	0	0	0	2	0
chr1	71799144	-	0	0	0	0	0	0	0	0	0	0	0	0	0	1	0	0	0	0	0	0	0	0	1	0	0	1	1	0	0	0	0	3	0	2	0	1	2	0	0	0	0	0	0	0	0	0	1
chr1	71811995	-	0	0	0	0	0	0	0	0	0	0	0	0	0	0	0	0	0	0	0	0	0	0	0	0	0	0	0	0	0	0	0	1	0	0	0	0	0	0	0	0	0	0	0	0	0	0	0
chr1	71811996	-	0	0	0	0	0	0	0	0	0	0	0	0	0	0	0	0	0	0	0	0	0	0	0	0	0	0	0	0	0	0	0	0	0	0	0	1	0	0	0	0	0	1	0	0	2	0	0
chr1	71811997	-	10	38	57	76	425	225	105	131	53	120	50	68	75	52	49	42	42	56	51	2	196	222	134	73	385	206	291	2	53	192	15	69	79	196	57	51	117	83	42	51	50	115	50	106	69	149	119
chr1	71863426	+	0	0	0	0	0	0	0	0	1	0	0	0	0	1	0	0	0	0	0	0	0	0	0	0	0	0	0	0	0	0	0	0	0	0	0	0	0	0	0	0	0	0	0	0	0	0	0
chr1	71865581	+	5	13	15	20	107	70	34	48	17	26	20	17	29	16	10	14	12	13	12	0	75	77	67	16	126	68	119	0	19	58	19	41	29	96	47	23	57	12	14	38	23	19	4	21	11	23	16
chr1	71865583	+	0	0	0	0	0	0	0	0	0	0	0	0	0	0	0	0	0	0	0	0	0	0	0	0	0	0	0	0	0	0	0	0	0	0	0	0	0	0	0	0	1	0	0	0	0	0	0
chr1	72137575	+	0	3	2	1	19	12	7	11	8	11	8	9	13	6	10	6	3	1	10	0	16	25	8	6	37	26	24	0	8	13	4	18	34	47	15	31	44	20	20	21	21	10	7	10	13	23	34
chr1	72236262	+	0	9	11	13	173	40	26	52	20	49	7	22	16	10	13	13	12	12	10	0	54	67	28	15	114	33	58	0	10	42	12	45	28	84	24	30	67	30	17	25	24	32	20	22	17	42	38
chr1	72236263	+	0	0	0	0	0	0	0	0	0	0	0	0	0	0	0	0	0	0	0	0	0	0	0	0	0	0	0	0	0	0	0	0	0	0	0	0	0	0	0	1	0	0	0	0	0	0	0
chr1	72236264	+	0	0	0	0	0	1	0	0	0	0	0	0	0	0	0	0	0	0	0	0	0	0	0	0	0	0	0	0	0	0	0	0	0	0	0	0	0	0	0	0	0	0	0	0	0	0	0
chr1	72353424	-	0	1	0	1	1	5	1	1	0	1	0	0	0	1	0	0	0	0	0	0	1	0	1	0	0	0	1	0	1	0	0	1	0	3	0	1	4	1	1	1	0	1	2	2	1	0	1
chr1	72384450	-	4	3	19	14	103	63	22	31	18	29	11	14	15	10	14	9	12	6	10	0	59	47	30	9	83	39	53	0	17	26	13	36	37	72	24	24	43	31	16	18	28	30	25	38	17	55	46
chr1	72387995	-	0	0	0	0	0	0	0	0	0	0	0	0	0	0	0	0	0	0	0	0	0	0	0	0	0	0	0	0	0	0	0	0	0	0	0	0	0	0	0	1	0	0	0	0	0	0	0
chr1	72387997	-	4	1	9	5	24	27	10	24	2	5	1	7	8	6	4	4	2	2	2	1	38	16	25	9	34	13	42	0	7	22	22	30	31	69	30	21	50	23	9	43	18	11	16	14	11	23	18
chr1	72387998	-	0	0	0	0	0	0	0	0	0	0	0	0	0	0	0	0	0	0	0	0	0	0	0	0	0	0	0	0	0	0	0	0	1	0	0	0	0	0	0	0	0	0	0	0	0	0	0
chr1	72405343	+	1	13	24	15	147	69	38	45	21	52	23	33	37	16	22	19	22	21	19	0	92	85	45	22	161	88	93	0	20	52	19	63	58	133	57	57	104	53	13	56	33	41	21	27	41	79	59
chr1	72425077	-	0	1	1	0	5	4	1	1	0	0	0	3	4	1	1	1	0	0	1	0	4	0	3	4	11	1	6	0	1	1	1	11	9	14	11	2	12	2	3	7	2	8	4	5	4	3	10
chr1	72425079	-	0	0	0	0	0	0	0	0	0	0	0	0	0	0	0	0	0	0	0	0	0	0	0	0	0	0	1	0	0	0	0	0	0	0	0	0	0	0	0	0	0	0	0	0	0	0	0
chr1	72463368	+	0	1	1	0	2	1	1	1	0	4	2	1	2	3	1	0	1	1	1	0	5	0	0	0	3	3	1	0	1	0	13	8	9	11	6	30	8	1	3	5	4	2	0	0	3	1	2
chr1	72492380	+	0	0	0	0	0	0	0	0	0	1	0	0	0	0	0	0	0	0	0	0	0	0	1	0	0	0	0	0	0	0	2	1	0	3	2	8	2	2	0	1	2	0	0	1	0	1	0
chr1	72812971	-	0	0	0	0	0	0	0	0	0	0	0	0	0	0	0	0	0	0	0	0	0	0	0	0	0	0	0	0	0	0	0	0	0	0	0	1	0	0	0	0	0	0	0	0	0	0	0
chr1	72812973	-	2	7	12	10	71	47	12	22	6	28	19	15	18	10	9	7	17	3	11	0	57	48	14	13	100	31	56	0	9	36	21	60	42	84	59	55	95	23	18	54	39	22	17	18	27	33	25
chr1	72812974	-	0	0	0	0	0	0	0	0	0	0	0	0	0	0	0	0	0	0	0	0	0	0	0	0	0	0	0	0	0	0	0	0	0	0	0	0	1	0	0	0	0	0	0	0	0	0	0
chr1	72828872	+	0	0	0	0	0	0	0	0	0	0	0	0	0	0	0	0	0	0	0	0	0	0	0	0	0	0	0	0	0	0	1	0	0	0	1	0	0	0	1	0	0	0	0	1	0	0	0
chr1	72836242	+	0	0	0	0	0	0	0	0	0	0	0	0	0	0	0	0	0	0	0	0	0	0	0	0	0	0	0	0	0	0	0	1	1	2	0	2	0	0	0	1	0	0	0	1	0	0	0
chr1	72964947	+	0	0	0	0	4	0	0	0	1	0	0	0	1	0	0	0	0	0	0	0	1	0	0	0	0	2	0	0	2	0	2	1	2	5	1	4	6	2	2	0	4	3	0	1	1	1	4
chr1	72964948	+	0	0	0	0	0	0	0	0	0	0	0	0	0	0	0	0	0	0	0	0	0	0	0	0	0	0	0	0	0	0	0	0	0	0	0	0	0	0	1	0	0	0	0	0	0	0	0
chr1	72964949	+	0	0	0	0	0	0	0	0	0	0	0	0	0	0	0	0	0	0	0	0	0	0	0	0	0	0	0	0	0	0	0	0	0	1	0	0	0	0	0	0	0	0	0	0	0	0	0
chr1	73039966	+	0	0	0	0	0	0	0	0	0	0	0	0	0	0	0	0	0	0	0	0	0	0	0	0	0	0	0	0	0	0	0	0	0	0	0	0	0	0	0	0	0	0	0	0	0	0	0
chr1	73039967	+	1	12	25	27	192	80	39	63	26	38	23	19	42	20	21	26	13	18	26	0	121	82	55	34	138	78	103	0	30	54	11	54	29	96	56	28	64	24	14	37	14	22	13	44	22	36	35
chr1	73039968	+	0	0	0	0	1	0	0	0	0	0	0	0	0	0	0	0	0	0	0	0	0	0	0	0	0	0	0	0	0	0	0	0	0	0	0	0	0	0	0	1	0	0	0	0	0	0	0
chr1	73039969	+	0	0	0	0	0	0	0	0	0	0	0	0	0	0	0	0	0	0	0	0	1	0	0	0	0	0	0	0	0	0	0	0	0	1	0	0	0	0	0	0	0	0	0	0	0	0	0
chr1	73056223	-	0	0	0	0	5	1	0	1	0	1	1	1	0	0	0	1	1	0	1	0	4	2	0	3	3	2	2	0	2	0	0	6	2	8	4	6	7	3	4	2	2	6	0	1	1	3	2
chr1	73081736	-	0	2	2	1	14	12	3	13	3	2	1	3	4	1	4	1	3	0	2	0	10	4	3	4	14	6	12	0	2	7	11	24	17	49	23	18	34	21	8	17	11	6	10	10	6	23	21
chr1	73081737	-	0	0	0	0	0	0	0	0	0	0	0	0	0	0	0	0	0	0	0	0	0	0	0	0	0	0	0	0	0	0	0	0	0	1	0	0	0	0	0	0	0	0	0	0	0	0	0
chr1	73240490	+	2	1	0	1	4	12	1	6	2	0	2	3	3	3	4	2	3	2	1	0	10	6	2	1	18	5	3	0	1	8	7	13	13	21	9	3	20	2	5	11	11	7	4	5	1	6	1
chr1	73285396	+	0	1	3	2	8	8	6	6	1	5	1	0	2	4	3	2	4	3	1	0	7	8	9	4	16	6	8	0	3	4	0	1	0	1	0	0	1	1	0	0	0	1	1	0	0	0	1
chr1	73429016	-	0	0	0	0	0	1	0	0	0	0	0	1	0	0	0	0	1	0	0	0	0	0	0	0	0	1	2	0	0	0	0	0	0	9	0	0	0	3	0	0	0	0	0	0	0	2	1
chr1	73486402	-	0	0	0	2	0	8	0	1	0	2	0	0	0	1	0	0	0	0	0	0	3	0	2	1	6	2	0	0	2	3	1	8	2	4	7	8	6	0	4	6	3	5	0	1	2	7	1
chr1	73563415	+	0	0	0	0	0	0	1	0	0	0	0	0	0	0	0	0	0	0	0	0	0	0	0	0	0	0	0	0	0	0	0	0	0	0	0	0	1	0	0	0	0	0	0	0	0	0	0
chr1	73588366	-	0	0	0	0	0	0	0	0	0	0	0	0	0	0	0	0	0	0	0	0	0	0	0	0	0	0	1	0	0	0	0	1	0	0	0	0	0	0	0	0	0	0	0	0	0	0	0
chr1	73588367	-	14	35	43	35	297	128	64	78	48	89	44	44	40	29	34	38	30	27	42	1	157	157	61	110	301	174	153	1	39	107	20	63	91	162	66	76	165	93	62	82	59	88	32	72	68	186	109
chr1	73588368	-	0	0	0	0	0	0	0	0	0	0	0	0	0	0	0	0	0	0	0	0	0	0	0	0	0	0	0	0	0	1	0	0	0	0	0	0	0	0	0	0	0	0	0	0	0	0	0
chr1	73683745	-	0	0	0	0	0	0	0	0	0	0	0	0	0	0	0	0	0	0	0	0	0	0	0	0	0	0	0	0	0	0	0	0	0	0	0	0	0	0	0	1	0	0	0	0	0	0	0
chr1	73683751	-	1	1	1	2	5	2	19	7	1	2	2	1	1	1	1	2	1	1	1	0	2	24	2	1	5	5	0	0	2	2	2	10	14	21	9	7	20	7	6	9	5	8	3	6	4	8	3
chr1	73686097	-	0	0	0	0	1	0	0	0	0	0	0	0	0	0	0	0	0	0	0	0	0	0	0	0	0	0	0	0	0	0	0	0	0	0	0	0	0	0	0	1	0	0	0	0	0	0	0
chr1	73715292	-	0	0	0	0	0	0	0	0	0	0	0	0	0	0	0	0	0	0	0	0	0	0	0	0	0	0	0	0	0	0	0	0	0	0	0	1	0	0	0	0	0	0	0	0	0	0	0
chr1	73715294	-	1	19	24	33	210	110	48	68	24	48	26	45	30	20	25	33	25	24	30	0	128	125	73	57	232	112	123	0	27	96	44	136	139	347	132	175	267	163	77	106	102	191	65	132	124	218	190
chr1	73715296	-	0	0	0	0	0	0	0	0	0	0	0	0	0	0	0	0	0	0	0	0	0	0	1	0	0	0	0	0	0	0	0	0	0	0	0	0	0	0	0	0	0	0	0	0	0	0	0
chr1	73807519	+	1	1	4	5	31	14	8	10	13	13	11	8	6	8	6	5	6	5	3	0	28	25	12	5	45	14	31	0	8	10	5	18	22	55	23	13	42	12	18	21	15	13	4	6	5	3	6
chr1	73807521	+	0	0	0	0	0	0	0	0	0	0	0	0	0	0	0	0	0	0	0	0	0	0	0	0	1	0	0	0	0	0	0	0	0	0	0	0	0	0	0	0	0	0	0	0	0	0	0
chr1	73968245	+	5	8	8	14	139	64	23	43	18	45	8	23	19	16	19	10	10	6	19	2	55	74	30	31	88	49	62	0	13	33	17	48	45	74	35	43	67	35	22	37	30	45	21	37	29	68	56
chr1	74031592	+	0	0	0	0	0	1	0	0	0	0	0	1	0	0	0	0	0	0	0	0	0	0	0	0	0	0	0	0	0	0	0	0	0	0	0	0	0	0	0	0	0	0	0	0	0	0	0
chr1	74047420	+	0	0	0	0	0	0	0	0	0	0	0	0	0	0	0	0	0	0	0	0	0	0	0	0	0	0	0	0	0	0	0	0	0	0	0	0	1	0	0	0	0	0	0	0	0	0	0
chr1	74047422	+	6	17	29	29	224	93	43	83	23	33	21	31	15	16	23	18	26	15	22	4	116	122	86	68	169	104	129	2	22	93	43	130	171	243	137	74	253	40	65	62	103	131	83	144	89	103	170
chr1	74101889	+	0	2	0	2	3	3	0	0	0	1	0	1	1	3	0	0	0	1	0	0	3	1	0	1	11	2	1	0	1	1	0	4	4	12	2	3	8	3	1	2	5	2	0	3	0	2	1
chr1	74101891	+	0	0	0	0	0	0	0	0	0	0	0	0	0	0	0	0	0	0	0	0	0	0	0	0	0	0	0	0	0	0	0	0	0	0	0	0	0	0	0	0	0	0	0	0	0	0	0
chr1	74121681	-	0	0	0	0	0	0	0	0	0	0	0	0	0	0	0	0	0	0	0	0	0	0	0	0	0	0	0	0	0	0	0	0	0	0	0	0	0	0	0	0	0	0	0	0	0	0	0
chr1	74121683	-	0	0	0	0	0	0	0	0	0	0	0	0	0	0	0	0	0	0	0	0	0	0	0	0	0	0	0	0	0	0	0	0	0	1	0	0	1	0	0	0	0	0	0	0	0	0	0
chr1	74137922	+	13	20	36	36	423	163	102	99	69	153	65	88	81	53	48	58	60	5	83	2	165	158	90	99	305	204	229	1	53	128	30	103	103	249	91	105	192	118	82	91	72	117	56	70	49	119	87
chr1	74137923	+	0	0	0	0	0	0	0	0	1	0	0	0	0	0	0	0	0	0	0	0	0	0	0	0	0	0	0	0	0	0	0	0	0	0	0	0	0	0	0	0	0	0	0	0	0	0	0
chr1	74137924	+	0	0	0	0	0	0	0	0	1	0	0	0	0	0	0	0	0	0	0	0	0	0	0	0	0	0	0	0	0	0	0	0	0	0	1	1	0	0	0	0	0	0	0	0	0	0	0
chr1	74240881	-	0	0	0	0	0	0	0	0	0	0	0	0	0	0	0	0	0	0	0	0	0	0	0	0	0	0	0	0	0	0	1	0	0	0	1	0	0	0	1	0	0	0	0	0	0	0	0
chr1	74336450	-	0	0	0	0	0	0	0	0	0	0	0	0	0	0	0	0	0	0	0	0	0	0	0	0	0	0	0	0	0	0	0	1	0	1	0	0	0	0	0	0	0	0	0	0	0	0	0
chr1	74451224	+	0	0	0	0	0	0	0	0	0	0	0	0	0	0	0	0	0	0	0	0	0	0	0	0	0	0	0	0	0	0	0	0	0	0	0	0	1	0	0	0	0	0	0	0	0	0	0
chr1	74451226	+	4	12	19	12	147	88	39	52	25	29	16	28	36	21	21	28	24	18	23	1	84	75	42	55	149	63	109	0	21	63	9	48	62	114	57	46	101	46	28	53	53	54	28	56	39	88	69
chr1	74451227	+	0	0	0	0	0	0	0	0	0	0	0	0	0	0	0	0	0	0	0	0	0	0	0	0	0	1	0	0	0	0	0	0	0	0	0	0	0	0	0	0	0	0	0	0	0	0	0
chr1	74523873	-	0	0	0	0	0	0	0	0	0	0	0	0	0	0	0	0	0	0	0	0	0	0	0	0	1	0	0	0	0	0	0	0	0	0	0	0	0	0	0	0	0	0	0	0	0	0	0
chr1	74532575	-	0	0	0	0	0	0	0	0	0	0	0	0	0	0	0	0	0	0	0	0	0	0	0	0	0	0	0	0	0	0	0	0	0	0	0	0	0	1	0	0	0	0	0	0	0	1	0
chr1	74558402	+	3	3	6	9	67	45	11	45	10	17	20	20	17	14	9	2	11	4	7	0	40	33	17	16	52	27	38	0	7	30	27	72	69	116	76	67	113	56	32	65	39	39	24	39	43	74	47
chr1	74558403	+	0	0	0	0	0	0	0	0	0	0	0	0	0	0	0	0	0	0	0	0	0	0	0	0	1	0	0	0	0	0	0	0	0	0	0	0	0	0	0	0	0	0	0	0	0	0	0
chr1	74796946	-	0	0	0	0	0	0	0	0	0	0	0	0	0	0	0	0	0	0	0	0	0	0	0	0	1	0	0	0	0	0	0	0	0	0	0	0	0	0	0	0	0	0	0	0	0	0	0
chr1	74796947	-	0	0	0	0	0	1	0	0	0	0	0	0	0	0	0	0	0	0	0	0	0	0	0	0	0	0	0	0	0	0	0	0	0	0	0	1	0	0	0	0	0	0	0	0	0	0	0
chr1	74796948	-	4	12	29	16	151	87	25	55	21	25	17	34	29	11	13	11	14	13	10	0	86	75	41	56	138	54	84	0	21	77	23	55	70	176	46	76	147	53	36	61	54	75	51	77	58	114	93
chr1	74813987	-	2	3	10	10	42	36	8	16	4	9	10	7	8	2	3	2	4	1	3	0	36	32	26	19	68	30	55	0	11	40	34	64	80	115	81	61	116	39	22	53	41	33	17	35	23	43	28
chr1	74872408	-	0	0	0	0	0	0	0	0	0	0	0	0	0	0	0	0	0	0	0	0	0	0	0	0	0	0	0	0	0	0	0	0	0	1	0	1	0	0	0	0	0	0	0	0	0	0	0
chr1	74872409	-	1	2	8	2	61	51	16	36	5	15	22	16	11	10	17	9	7	2	5	0	41	39	27	22	84	25	51	0	8	26	8	20	21	45	28	16	31	11	4	20	15	11	3	16	10	14	14
chr1	74915792	-	0	0	0	0	0	0	0	0	0	0	0	0	0	0	0	0	0	0	0	0	0	0	0	0	0	0	0	0	0	0	0	0	0	0	0	0	0	0	0	0	0	0	0	0	0	0	0
chr1	74915793	-	0	0	0	0	0	1	0	0	0	0	0	1	0	0	0	0	0	0	0	0	0	0	0	0	0	0	1	0	1	0	0	1	0	0	0	0	3	0	0	0	0	1	0	0	0	0	1
chr1	74953458	-	0	0	0	0	0	0	0	0	0	0	0	0	0	0	0	0	0	0	0	0	0	0	0	0	0	0	0	0	0	0	0	0	1	0	0	0	0	0	0	0	0	0	0	0	0	0	0
chr1	74953459	-	0	0	0	0	0	0	0	0	0	0	0	0	0	0	0	0	0	0	0	0	0	0	0	0	0	0	0	0	0	0	0	1	0	1	0	0	0	0	0	0	0	0	0	0	1	0	0
chr1	74953460	-	0	0	0	0	0	0	0	0	0	0	0	0	0	0	0	0	0	0	0	0	0	0	0	0	0	0	0	0	0	0	0	0	0	0	0	1	0	0	0	0	0	1	0	0	0	0	0
chr1	74953461	-	1	12	27	32	147	78	42	57	31	65	39	53	31	36	36	32	33	35	39	1	121	111	77	64	227	95	179	1	40	105	25	130	93	240	72	73	161	97	50	75	58	88	42	83	69	116	125
chr1	74953462	-	0	0	0	0	0	0	0	0	0	0	0	0	0	0	0	0	0	0	0	0	0	0	0	0	0	0	0	0	0	0	0	0	0	0	0	0	0	0	0	0	0	0	0	0	0	0	1
chr1	74953463	-	0	0	0	0	0	0	0	0	0	0	0	0	0	0	0	0	0	0	0	0	0	0	0	0	1	0	0	0	0	0	0	0	0	0	0	0	0	0	0	0	0	0	0	0	0	0	0
chr1	75017857	+	0	0	0	0	0	0	0	0	0	0	0	1	0	0	0	0	0	0	0	0	0	0	0	0	0	0	0	0	0	0	0	1	0	1	0	0	0	0	0	0	0	0	0	0	0	0	0
chr1	75017858	+	0	0	0	0	0	0	0	0	0	0	0	0	0	0	0	0	0	0	0	0	0	0	0	1	0	0	0	0	0	1	0	0	0	0	0	0	0	0	0	0	0	0	0	1	2	0	0
chr1	75043538	+	7	11	17	19	223	94	47	54	19	56	29	43	30	29	30	30	22	27	32	0	75	64	53	63	152	70	105	1	20	77	10	46	51	97	36	35	74	45	16	44	27	70	29	44	38	64	76
chr1	75043539	+	0	0	0	0	0	0	0	0	0	0	0	0	0	0	0	0	0	0	1	0	0	0	0	0	0	0	0	0	0	0	0	0	0	0	0	0	0	0	0	0	0	0	0	0	0	0	0
chr1	75043540	+	0	0	0	1	0	0	0	0	0	0	0	0	0	0	0	0	0	0	0	0	0	0	0	0	0	0	0	0	0	0	0	0	0	0	0	0	0	0	0	0	0	0	0	0	0	0	0
chr1	75047386	-	0	0	0	0	0	0	0	0	0	0	0	0	0	0	0	0	0	0	0	0	0	0	0	0	0	0	0	0	1	0	0	0	0	0	0	0	0	0	0	0	0	0	0	0	0	0	0
chr1	75047387	-	6	8	12	7	125	22	21	34	12	22	12	17	11	18	9	14	16	6	13	0	22	35	16	35	43	10	58	0	20	29	11	13	0	53	34	9	31	16	11	12	7	15	2	4	9	29	16
chr1	75047390	-	0	0	0	0	0	0	0	0	0	0	0	0	0	0	0	0	0	1	0	0	0	0	0	0	0	0	0	0	0	0	0	0	0	0	0	0	1	0	0	0	0	0	0	0	0	0	0
chr1	75175771	-	0	0	0	0	0	1	0	0	0	0	0	0	0	0	0	0	0	0	0	0	1	0	1	0	0	0	0	0	0	0	0	0	1	1	0	0	0	0	0	0	0	0	0	0	0	0	0
chr1	75263957	+	0	0	0	0	0	0	0	0	0	0	0	0	0	0	0	0	0	0	0	0	0	0	0	0	0	0	0	0	0	0	0	0	0	1	0	0	0	0	0	0	0	0	0	0	0	0	0
chr1	75263960	+	13	21	49	55	513	131	85	91	46	121	37	65	41	58	29	53	46	51	64	2	153	147	87	96	234	124	175	0	58	85	22	73	67	222	52	30	115	56	19	47	47	95	34	42	40	115	56
chr1	75263961	+	0	0	0	0	0	0	0	0	0	0	0	0	0	0	0	0	0	0	0	0	0	0	0	0	2	0	0	0	0	0	0	0	0	0	0	0	0	0	0	0	0	0	0	0	0	0	0
chr1	75352304	-	0	0	0	0	0	1	0	0	0	0	0	0	0	1	0	0	0	0	0	0	1	0	0	0	0	0	1	0	0	0	0	0	0	0	0	0	0	0	0	0	0	0	0	0	0	0	0
chr1	75408688	+	0	0	0	0	0	0	0	0	0	0	0	0	0	0	0	1	0	0	0	0	0	0	0	0	0	0	0	0	0	0	0	1	1	1	1	2	2	2	1	1	2	2	1	2	1	3	0
chr1	75408690	+	0	0	0	0	0	0	0	0	0	0	0	0	0	0	0	0	0	0	1	0	0	0	0	0	0	0	0	0	0	0	0	1	0	0	0	0	0	0	0	0	0	0	0	0	0	0	0
chr1	75544955	-	0	0	0	0	0	0	0	0	0	0	0	0	0	0	0	0	0	0	0	0	0	0	0	0	0	0	0	0	0	0	0	0	1	0	0	0	0	0	0	0	0	0	0	0	0	0	0
chr1	75544957	-	2	6	17	26	160	76	38	52	24	64	28	34	22	17	11	12	19	10	25	0	93	90	50	49	132	73	87	0	16	50	21	78	65	143	51	57	117	57	25	46	50	65	27	59	52	86	92
chr1	75619928	-	0	0	0	0	0	0	0	0	0	0	0	0	0	0	0	0	0	0	0	0	0	0	0	0	0	0	0	0	0	0	0	0	0	0	0	0	0	0	0	0	0	0	1	0	0	0	0
chr1	75619930	-	0	0	0	0	0	0	0	0	0	0	0	0	0	0	0	0	0	0	0	0	0	0	0	0	0	0	0	0	0	0	0	0	0	0	0	1	0	0	0	0	0	0	0	0	0	0	0
chr1	75619931	-	0	0	0	0	0	0	0	0	0	0	0	0	0	0	0	0	0	0	0	0	0	0	0	0	0	0	0	0	0	0	0	1	0	1	0	0	0	0	0	0	0	0	0	0	0	0	0
chr1	75619932	-	4	8	8	15	90	44	25	33	9	22	8	20	7	9	12	17	5	5	5	1	38	41	41	26	90	43	58	0	9	47	24	41	44	102	46	34	76	42	34	106	40	55	29	57	35	53	51
chr1	75619933	-	0	0	0	0	0	0	0	0	0	0	0	0	0	0	0	0	0	0	0	0	0	0	0	0	0	0	0	0	0	0	0	0	0	0	0	0	0	0	0	0	0	0	0	0	0	0	0
chr1	75644739	-	0	0	1	0	1	0	0	0	0	1	0	0	0	0	0	0	0	0	0	0	0	0	0	0	0	0	0	0	0	0	0	0	0	3	1	0	3	0	0	3	1	0	0	0	0	0	0
chr1	75783564	+	1	2	2	2	17	6	2	10	1	5	4	4	3	0	1	0	4	1	2	0	14	14	6	1	16	9	8	0	2	10	13	28	33	51	25	18	43	7	9	18	9	13	6	13	11	11	14
chr1	75783565	+	0	0	0	0	0	0	0	0	0	0	0	0	0	1	0	0	0	0	0	0	0	0	0	0	0	0	0	0	0	0	0	0	0	0	0	0	0	0	0	0	0	0	0	0	0	0	0
chr1	75783566	+	0	0	0	0	0	0	0	0	0	0	0	0	0	0	0	0	0	0	0	0	0	0	0	0	0	0	0	0	0	0	0	1	0	0	0	0	0	0	0	0	0	0	0	0	0	0	0
chr1	75783567	+	0	0	0	0	0	0	0	0	0	0	0	0	0	0	0	0	0	0	0	0	0	0	0	0	0	0	0	0	0	0	0	0	0	0	0	0	0	0	0	0	0	0	0	0	0	1	0
chr1	75784257	+	0	0	0	0	0	0	0	0	0	0	0	0	0	1	0	1	0	0	0	0	1	3	0	0	4	1	2	0	1	1	1	0	0	1	0	0	0	0	0	0	0	0	0	0	0	0	0
chr1	75823574	-	0	0	0	0	0	0	0	0	0	0	0	0	0	0	1	0	0	0	0	0	0	0	0	0	0	0	0	0	0	0	0	0	0	0	0	1	0	0	0	0	0	0	0	0	0	0	0
chr1	75823575	-	0	0	0	0	0	0	0	0	1	0	0	0	0	0	0	0	0	0	0	0	1	0	0	0	0	0	0	0	0	0	0	0	0	0	0	0	0	0	0	0	0	0	0	0	0	0	0
chr1	75823576	-	6	19	23	37	243	112	65	65	34	53	39	38	30	22	32	38	25	32	36	1	84	118	56	73	204	103	150	1	26	77	20	62	64	128	51	48	120	66	26	53	38	105	45	79	51	116	106
chr1	75856385	-	0	0	0	0	0	0	0	0	0	0	0	0	0	0	0	0	0	0	0	0	0	0	0	0	0	0	0	0	0	0	0	0	0	0	0	1	0	0	0	0	0	0	0	0	0	0	0
chr1	75856386	-	0	0	0	0	0	0	0	0	0	0	0	0	0	0	0	0	0	0	0	0	0	0	0	0	0	0	0	0	0	0	0	0	0	0	0	0	0	0	0	0	1	0	0	0	0	0	0
chr1	75856387	-	9	19	51	30	243	103	57	83	32	72	25	50	46	40	37	36	38	24	40	0	149	134	101	100	264	155	216	1	36	129	28	116	102	266	82	97	209	113	42	91	53	116	64	91	79	157	127
chr1	75856389	-	0	0	0	0	0	0	0	0	0	0	0	0	0	0	0	0	0	0	0	0	0	0	0	0	0	0	0	0	0	0	0	0	0	0	0	0	0	1	0	0	0	0	0	0	0	0	0
chr1	75916666	+	8	15	29	43	256	135	53	100	39	59	29	27	34	34	28	20	22	21	22	0	117	125	87	80	192	131	168	0	39	118	19	74	94	193	73	74	152	100	44	85	65	112	46	98	93	176	91
chr1	75916667	+	0	0	0	0	0	0	0	0	0	0	0	0	0	0	0	0	0	0	0	0	0	0	0	0	0	0	0	0	0	0	0	1	0	0	0	0	0	0	0	0	0	0	0	0	0	0	0
chr1	75916668	+	0	0	0	0	0	0	0	0	0	0	0	0	0	0	0	0	0	0	0	0	0	0	0	0	0	0	0	0	0	0	0	0	0	0	0	0	0	0	0	0	0	0	0	0	1	0	0
chr1	75919484	-	0	0	0	0	0	0	0	0	0	0	0	0	0	0	0	0	0	0	0	0	0	0	0	0	0	0	0	0	0	0	0	0	1	0	0	0	0	0	0	0	1	0	0	0	0	0	0
chr1	75919486	-	0	0	0	0	0	1	0	0	0	0	0	0	0	1	0	0	0	0	0	0	2	0	1	0	0	0	4	0	0	0	0	0	1	1	0	1	1	0	0	2	0	0	1	0	0	0	0
chr1	75941319	-	0	0	0	0	0	1	0	0	0	0	0	0	0	0	0	0	0	0	0	0	0	0	0	0	0	0	0	0	0	0	0	0	0	0	0	0	0	0	0	0	0	0	0	0	0	0	0
chr1	76050025	-	0	0	0	0	0	0	0	0	0	0	0	0	0	0	0	0	0	0	0	0	0	0	0	0	0	0	0	0	0	0	0	0	0	0	0	0	0	0	0	0	0	0	0	0	0	0	1
chr1	76050026	-	0	0	0	0	0	0	0	0	0	0	0	0	0	0	0	0	0	0	0	0	1	0	0	0	0	0	0	0	0	0	0	0	0	0	0	0	0	0	0	0	0	0	0	1	0	0	0
chr1	76050027	-	2	8	14	20	186	101	0	24	29	49	16	34	21	25	27	9	13	3	15	0	80	1	36	57	122	61	113	1	26	48	18	32	64	122	29	64	139	1	26	59	29	37	0	51	44	104	84
chr1	76057480	-	0	0	0	0	0	0	0	0	0	0	0	0	0	0	0	0	0	0	0	0	0	0	0	0	0	0	0	0	0	0	0	0	0	0	0	1	0	0	0	0	0	0	0	0	0	0	0
chr1	76057483	-	0	0	0	0	0	0	0	0	0	0	0	0	0	0	0	0	0	0	0	0	1	0	0	0	1	0	0	0	0	0	0	0	0	0	0	0	0	1	0	0	0	0	0	0	0	1	0
chr1	76057484	-	0	0	0	0	0	0	0	0	0	0	0	0	0	0	0	0	0	1	0	0	0	0	0	0	0	1	0	0	0	0	0	0	0	0	0	0	0	0	0	0	0	0	0	0	0	0	0
chr1	76057485	-	19	30	56	60	551	227	124	141	49	154	60	92	51	47	60	71	64	34	57	5	160	154	153	150	292	220	285	1	69	168	18	57	51	132	40	51	87	60	29	46	35	98	39	80	54	88	101
chr1	76057486	-	0	0	0	0	0	0	0	0	0	0	0	0	0	0	0	0	0	0	0	0	0	0	0	0	0	0	0	0	0	0	0	0	0	0	0	0	1	0	0	0	0	0	0	0	0	0	0
chr1	76118087	-	0	0	0	0	0	0	0	0	0	0	0	0	0	0	0	0	0	0	0	0	1	0	0	0	0	1	0	0	0	0	0	0	0	0	0	0	0	0	0	0	0	0	0	0	0	0	0
chr1	76118089	-	4	15	30	14	262	84	84	64	24	81	34	51	17	33	41	37	24	34	34	1	73	85	56	61	141	80	132	1	27	90	9	23	15	37	16	20	25	18	9	36	15	32	15	33	30	52	34
chr1	76174297	+	0	0	1	0	3	4	1	1	0	0	1	0	0	0	0	1	1	0	0	0	7	2	0	2	4	1	4	0	0	3	0	1	0	1	2	1	2	1	0	1	0	0	1	1	2	0	1
chr1	76242555	-	3	0	1	2	10	3	4	7	1	3	4	1	4	2	0	0	2	1	1	0	9	6	5	7	8	8	11	0	1	9	0	4	0	4	2	3	5	1	2	2	1	3	2	1	0	6	2
chr1	76311378	-	0	0	0	0	1	0	0	0	0	0	0	0	0	0	0	0	0	0	0	0	0	0	0	0	0	0	0	0	0	0	0	0	0	0	0	0	0	0	0	0	0	0	0	0	0	0	0
chr1	76311379	-	0	0	0	0	0	0	0	0	0	0	0	0	0	0	0	0	0	0	0	0	0	0	0	0	1	0	0	0	0	0	0	0	0	0	0	0	0	0	0	0	0	0	0	0	0	0	0
chr1	76311380	-	17	40	70	71	673	290	144	195	96	184	84	114	86	39	67	93	55	63	60	1	355	322	180	186	596	285	370	1	86	184	37	150	84	263	79	105	171	135	43	93	73	130	70	107	96	171	145
chr1	76311383	-	0	0	0	0	0	0	0	0	0	0	0	0	0	0	0	0	0	0	0	0	0	0	0	0	0	0	0	0	0	0	0	0	0	0	0	0	1	0	0	0	0	0	0	0	0	0	0
chr1	76341807	-	0	0	0	0	0	0	0	0	0	0	0	0	0	0	0	0	0	0	0	0	0	0	0	0	0	0	0	0	0	0	0	0	0	0	0	0	0	0	0	1	0	0	0	1	0	0	0
chr1	76341808	-	0	0	0	0	0	0	0	0	0	0	0	0	0	0	0	0	0	0	0	0	0	0	0	0	0	0	0	0	0	0	0	0	0	0	0	0	0	0	0	0	0	0	0	0	0	0	0
chr1	76341809	-	13	35	55	35	352	170	71	118	45	91	53	69	71	33	52	60	39	37	48	0	225	210	114	132	364	212	269	0	55	150	50	124	120	314	104	128	245	126	58	94	97	151	57	106	90	181	149
chr1	76341810	-	0	0	0	0	0	0	0	0	0	0	0	0	0	0	0	0	0	0	0	0	0	0	0	0	0	0	0	0	0	0	0	0	0	1	0	0	0	0	0	0	0	0	0	0	0	0	0
chr1	76475791	-	0	0	0	0	0	0	0	0	0	0	0	0	0	0	0	0	0	0	0	0	0	0	0	0	0	0	0	0	0	0	0	0	0	0	0	0	0	0	0	0	0	0	0	0	0	0	0
chr1	76475797	-	0	0	0	0	0	0	0	0	0	0	0	0	0	0	0	0	0	0	0	0	0	0	0	0	0	0	0	0	0	0	0	0	0	0	0	0	0	0	0	0	0	0	0	0	1	0	0
chr1	76475798	-	0	0	0	0	0	0	0	0	0	0	0	0	0	0	0	0	0	0	0	0	0	0	0	1	0	0	0	0	0	0	0	0	0	0	0	0	0	0	0	0	0	0	0	0	0	0	0
chr1	76475799	-	2	9	20	20	149	61	23	57	17	52	22	27	36	14	20	18	14	17	29	1	79	85	40	57	132	58	101	0	23	59	26	87	64	208	82	85	167	86	35	65	63	89	43	74	51	93	83
chr1	76482825	-	0	0	0	0	1	1	1	0	0	1	1	1	1	0	0	1	0	0	1	0	0	0	1	1	0	1	4	0	0	0	1	4	3	8	8	0	5	5	2	0	2	1	1	2	1	1	3
chr1	76540336	+	1	0	0	0	0	3	3	5	0	0	0	1	0	0	0	0	0	0	1	0	2	6	5	0	7	1	6	0	1	3	1	1	6	9	8	0	5	2	1	2	4	1	2	2	3	4	3
chr1	76599398	-	0	0	0	0	0	0	0	0	0	0	0	0	0	0	0	0	0	0	0	0	0	1	0	0	0	0	0	0	0	0	0	0	0	1	0	0	0	0	0	0	0	0	0	0	0	1	0
chr1	76606543	+	0	0	1	0	1	4	1	3	0	0	0	1	1	0	0	0	0	0	0	0	0	3	1	0	2	0	2	0	0	1	0	0	0	0	0	0	0	0	0	0	1	1	0	0	0	1	0
chr1	76665347	+	0	0	0	0	0	0	0	0	0	0	0	0	0	0	0	0	0	0	0	0	0	0	0	0	0	0	0	0	0	0	0	0	0	0	0	0	1	1	1	0	0	0	0	0	0	0	0
chr1	76734852	-	0	3	1	3	15	8	5	2	3	4	3	3	1	4	8	4	6	2	6	0	9	6	4	3	18	3	9	0	5	4	2	17	13	29	10	20	30	18	11	13	10	11	1	9	4	5	14
chr1	76734854	-	0	0	0	0	0	0	0	0	0	0	0	0	0	0	0	0	0	0	0	0	0	0	0	0	0	0	0	0	0	0	0	0	0	0	0	0	1	0	0	0	0	0	0	0	0	0	0
chr1	76797316	+	0	0	0	0	0	0	0	0	0	0	0	0	0	0	0	0	0	0	0	0	0	0	0	0	0	0	0	0	0	0	0	1	0	0	0	0	0	0	0	0	1	0	0	0	0	0	0
chr1	76839546	+	1	1	2	2	15	22	3	7	1	1	2	2	1	0	2	3	1	1	1	0	13	10	12	7	10	6	20	1	2	12	10	17	21	48	34	13	36	8	4	20	12	12	2	8	11	11	8
chr1	76915673	+	0	1	0	0	0	0	1	0	0	0	5	0	0	0	1	0	0	0	0	0	1	0	0	0	5	21	3	0	0	1	1	0	0	1	7	1	3	0	1	0	0	0	0	0	0	0	0
chr1	76951453	+	0	0	0	0	0	0	0	0	0	0	0	0	0	0	0	0	0	0	0	0	0	0	0	0	0	0	0	0	0	0	0	0	0	1	0	0	0	0	0	0	0	0	0	0	0	0	0
chr1	76951454	+	6	14	24	21	181	81	38	60	25	60	13	43	20	26	20	28	26	11	24	0	71	64	42	55	120	71	93	0	19	49	8	59	39	75	35	23	63	61	21	27	18	75	21	49	50	90	60
chr1	76951455	+	0	0	0	1	0	0	0	0	0	0	0	0	0	0	1	0	0	0	0	0	0	0	0	0	0	0	0	0	0	0	0	0	0	0	0	0	0	0	0	0	0	0	0	0	1	0	0
chr1	76951456	+	0	0	0	0	0	0	0	0	0	0	0	0	0	0	0	0	0	0	0	0	0	0	0	0	0	0	0	0	0	0	0	0	0	0	0	0	0	1	0	0	0	0	0	0	0	0	0
chr1	76954358	+	0	0	0	0	0	0	0	0	0	0	0	0	0	0	0	0	0	0	0	0	0	0	0	0	0	0	0	0	0	0	0	1	0	0	0	0	0	0	0	0	0	0	0	0	0	0	0
chr1	76954396	+	0	0	0	0	0	0	0	0	0	0	0	0	0	0	0	1	0	0	0	0	0	0	0	0	0	0	0	0	0	0	0	0	0	0	0	0	0	0	0	0	0	0	0	0	0	0	0
chr1	76964707	-	3	2	4	1	33	28	9	20	3	8	4	6	4	9	2	4	7	0	6	0	21	17	11	12	21	13	24	0	4	14	3	9	11	13	7	5	13	5	4	8	3	2	4	3	5	2	1
chr1	76986998	+	0	0	0	0	2	1	1	0	0	0	0	0	1	0	0	0	0	1	0	0	2	0	1	2	3	1	2	0	0	0	2	9	5	14	13	7	16	4	5	6	9	8	2	4	3	5	5
chr1	77111587	+	0	0	0	0	0	0	0	0	0	0	0	0	0	0	0	0	0	0	0	0	0	0	0	0	0	0	0	0	0	0	0	0	0	0	1	0	0	0	0	0	1	0	0	0	0	0	0
chr1	77428703	-	0	0	0	1	0	0	0	1	0	0	0	3	0	0	0	1	1	0	3	0	0	0	0	0	0	0	13	0	0	0	0	0	0	15	1	0	0	0	0	0	2	1	1	0	0	0	0
chr1	77700019	+	0	0	0	0	0	0	0	0	0	0	0	0	0	0	0	0	0	0	0	0	0	0	0	0	0	0	1	0	0	0	0	0	0	0	0	1	0	0	0	1	0	0	0	0	0	0	1
chr1	77700022	+	2	7	19	20	139	75	21	51	11	27	16	27	27	14	15	10	16	10	13	0	58	60	48	49	92	56	70	0	19	58	19	34	57	91	42	36	91	49	19	45	34	38	28	52	34	83	54
chr1	77700024	+	0	0	0	0	0	0	0	0	0	0	0	0	0	0	0	0	0	0	0	0	0	0	0	0	0	0	0	0	0	0	0	0	0	0	0	0	1	0	0	0	0	0	0	0	0	0	0
chr1	77899488	+	3	4	7	5	33	41	8	24	4	6	8	7	4	4	5	1	6	2	5	0	43	18	15	10	55	13	41	0	5	32	13	26	38	75	34	25	44	18	8	40	17	23	11	15	6	29	16
chr1	77899489	+	0	0	0	0	0	0	0	0	0	0	0	0	0	0	0	0	0	0	0	0	0	0	0	1	0	0	0	0	0	0	0	0	0	0	0	0	0	0	0	0	0	0	0	0	0	0	0
chr1	78021082	-	0	0	0	0	0	0	0	1	0	0	0	0	0	0	0	0	0	0	0	0	0	0	0	0	0	0	0	0	0	0	0	0	0	1	0	1	0	0	0	0	0	1	0	1	0	0	0
chr1	78110017	+	0	0	0	0	0	0	0	0	0	0	0	0	0	0	0	0	0	0	0	0	0	0	0	0	0	0	0	0	0	0	0	0	1	1	0	0	0	0	0	0	0	0	0	0	0	0	0
chr1	78116455	-	0	0	0	0	0	0	0	0	0	0	0	0	0	0	0	0	0	0	0	0	0	0	0	0	0	0	0	0	0	0	0	0	0	1	0	1	1	0	0	0	0	0	1	1	0	0	0
chr1	78163917	+	0	0	0	0	0	0	0	0	0	0	0	0	0	0	0	0	0	0	0	0	0	0	0	0	1	0	0	0	0	0	0	1	2	7	3	4	8	2	2	1	0	1	0	2	1	3	1
chr1	78190470	-	0	0	0	0	0	0	0	0	0	0	0	0	0	0	0	0	0	0	0	0	0	0	0	0	0	0	0	0	0	0	0	0	0	0	0	0	1	0	0	0	0	0	0	0	0	0	0
chr1	78209396	+	0	0	2	2	12	13	2	5	1	5	2	2	0	1	1	1	1	0	1	0	5	4	4	3	5	6	10	0	2	3	2	9	12	26	13	8	16	4	8	10	5	6	2	5	9	8	14
chr1	78239320	+	0	0	0	0	0	0	0	0	0	0	0	0	0	0	0	0	0	0	0	0	0	0	0	0	0	0	0	0	0	0	0	0	0	0	0	0	0	0	0	0	0	0	0	0	0	0	0
chr1	78254443	-	1	0	2	0	6	3	2	5	2	3	1	6	2	0	4	1	0	3	2	0	3	1	2	4	10	2	3	0	0	7	1	6	6	5	5	4	8	5	1	2	1	2	6	4	1	6	4
chr1	78263271	+	0	0	1	0	2	3	0	0	0	0	1	0	1	0	0	0	1	0	0	0	1	4	3	0	6	2	12	0	2	7	1	3	2	6	5	2	1	0	1	2	2	3	3	1	0	3	2
chr1	78263273	+	0	0	0	0	0	0	0	0	0	0	0	0	0	0	0	0	0	0	0	0	0	0	0	0	0	0	0	0	0	0	0	0	1	0	0	0	0	0	0	0	0	0	0	0	0	0	0
chr1	78264963	-	0	0	0	0	0	0	0	0	0	0	0	0	0	0	0	0	0	0	0	0	0	0	0	0	0	0	0	0	0	0	0	0	0	0	0	0	0	0	0	0	0	0	0	0	0	0	0
chr1	78264964	-	3	4	13	12	53	31	21	16	9	13	15	13	13	7	8	7	13	8	6	1	51	63	32	26	92	36	51	0	10	37	15	40	33	67	42	24	49	21	10	29	20	21	10	18	11	23	15
chr1	78315999	+	3	2	4	4	20	25	5	19	5	4	5	6	10	8	2	4	1	4	2	0	27	21	14	16	26	16	38	0	8	28	17	25	21	37	35	18	29	14	7	21	8	16	4	12	12	13	13
chr1	78316000	+	0	0	0	0	0	0	0	0	0	0	0	0	0	0	0	0	0	0	0	0	0	0	1	0	0	0	0	0	0	0	0	0	0	0	0	0	0	0	0	0	0	0	0	0	0	0	0
chr1	78316002	+	0	0	0	0	0	0	0	0	0	0	0	0	0	0	0	0	0	0	0	0	0	0	0	0	0	0	0	0	0	0	0	0	0	0	0	0	0	0	0	0	0	0	0	0	0	0	0
chr1	78337128	+	7	7	11	8	27	41	24	47	5	16	9	19	16	21	13	10	7	14	11	0	35	41	37	22	51	27	109	0	19	41	2	9	4	30	14	4	12	5	2	2	6	7	2	8	5	6	7
chr1	78343110	-	0	0	0	0	0	0	0	0	0	0	0	0	1	0	0	0	0	0	0	0	0	0	0	0	0	0	0	0	0	0	0	0	0	0	0	0	0	0	0	0	0	0	0	0	0	0	0
chr1	78378333	+	2	7	13	12	190	72	43	49	19	49	16	30	19	12	12	15	11	19	15	1	59	89	27	41	111	54	84	0	10	40	7	28	28	71	25	21	50	33	17	26	18	51	28	46	45	56	42
chr1	78378334	+	0	0	0	0	0	0	0	0	0	0	0	0	0	0	0	0	0	0	0	0	0	1	0	0	0	0	0	0	0	0	0	0	0	0	0	0	0	0	0	0	0	0	0	0	0	0	0
chr1	78393669	-	0	0	0	0	0	0	0	0	0	0	0	0	0	0	0	0	0	0	0	0	0	0	0	0	0	0	0	0	0	0	0	0	0	0	0	0	0	0	0	0	0	0	0	1	0	1	0
chr1	78393671	-	0	6	4	11	58	36	21	19	7	28	8	15	16	7	7	16	5	5	9	0	28	24	21	15	60	25	42	0	9	26	7	34	26	72	21	27	53	21	11	23	19	16	13	16	13	46	30
chr1	78475556	+	7	4	11	6	38	37	11	29	9	11	2	9	5	5	2	6	6	5	3	0	32	14	14	18	26	6	54	0	10	28	11	24	30	42	27	16	32	13	2	30	16	9	5	21	10	15	16
chr1	78480776	+	0	0	0	0	0	0	0	0	0	0	0	0	0	0	0	0	0	0	0	0	0	0	0	0	0	0	0	0	0	0	0	0	0	0	0	0	0	0	0	0	0	0	0	0	0	0	0
chr1	78579467	-	0	0	0	0	40	3	0	1	0	1	0	2	0	2	2	0	2	1	0	1	2	4	1	1	6	2	7	0	0	3	1	6	6	11	5	16	10	3	2	8	1	2	0	0	2	3	2
chr1	78680979	+	0	0	0	0	5	0	3	3	0	2	2	0	0	0	0	1	0	1	0	0	3	1	2	2	4	1	2	0	2	3	0	2	1	2	1	0	2	1	2	0	1	0	1	0	0	0	1
chr1	78698456	-	0	0	0	0	0	0	0	0	0	0	0	0	0	0	0	0	0	0	0	0	0	0	0	0	0	0	0	0	0	0	0	0	0	0	0	0	1	0	0	0	0	0	0	0	0	0	0
chr1	78810975	+	0	0	0	0	0	2	1	0	0	0	0	1	1	0	0	0	1	0	0	0	1	0	0	0	2	1	0	0	0	1	2	1	0	0	0	4	2	0	1	1	1	0	0	1	0	0	2
chr1	78935382	+	0	0	0	0	0	0	0	0	0	0	0	0	0	0	0	0	0	0	0	0	0	0	0	0	0	0	0	0	0	0	0	0	0	0	0	0	1	0	0	0	0	0	0	0	0	0	0
chr1	78935383	+	15	30	56	52	394	171	93	143	58	96	76	100	64	57	73	71	59	53	69	1	257	210	135	143	350	189	280	1	70	171	42	88	62	199	63	74	147	60	44	61	43	91	34	75	58	84	110
chr1	78935385	+	0	0	0	0	0	0	0	0	0	0	0	0	0	0	0	0	0	0	0	0	0	0	0	0	0	0	0	0	0	0	0	0	0	0	0	0	0	0	0	0	0	0	0	0	0	0	0
chr1	79013958	-	0	0	0	0	0	0	0	0	0	0	0	0	0	0	0	0	0	0	0	0	0	0	0	0	0	0	0	0	0	0	0	0	1	0	0	0	1	0	0	0	0	0	0	0	0	0	0
chr1	79121164	-	0	0	0	0	5	0	0	0	2	0	0	0	0	0	0	1	0	0	0	0	1	0	0	0	2	0	3	0	0	1	0	0	1	0	1	1	1	0	0	0	0	1	0	0	1	0	1
chr1	79147064	-	2	1	9	9	39	31	10	17	8	10	8	12	12	12	3	6	4	3	4	0	37	19	17	22	45	8	49	0	9	26	15	40	33	78	20	22	20	31	12	31	28	22	22	29	21	64	8
chr1	79147066	-	0	0	0	0	0	0	0	0	0	0	0	0	0	0	0	0	0	0	0	0	0	0	0	0	0	0	0	0	0	0	0	0	0	0	0	0	0	0	0	0	0	0	0	0	0	1	0
chr1	79170893	+	0	0	0	0	1	0	0	0	0	0	0	0	0	0	0	0	0	0	0	0	0	1	0	1	0	1	1	0	0	0	1	1	2	0	0	0	2	1	1	0	1	0	0	0	0	1	0
chr1	79540912	-	0	0	0	0	0	0	0	0	0	0	0	0	0	1	0	0	0	0	0	0	0	0	0	0	0	0	0	0	0	0	0	0	0	0	0	0	1	0	1	0	0	0	1	0	0	0	0
chr1	79867210	-	0	0	0	0	1	0	0	0	0	0	0	0	0	0	0	0	0	0	0	0	0	0	0	0	0	0	0	0	0	0	0	0	0	0	0	0	0	0	0	0	0	0	0	0	0	0	0
chr1	79867212	-	23	69	116	121	831	316	189	242	115	267	113	156	135	82	114	131	100	121	116	5	479	462	175	256	925	453	493	2	144	330	59	191	183	391	149	151	341	161	86	143	116	167	76	185	125	288	203
chr1	79867213	-	0	0	0	0	0	0	0	0	0	0	0	0	0	0	0	0	0	0	0	0	0	0	0	0	0	0	0	0	0	0	0	0	0	0	0	0	0	1	0	0	0	0	0	0	0	0	0
chr1	79964288	-	0	0	0	0	0	1	0	0	0	1	0	0	0	0	0	0	0	0	0	0	0	0	0	0	0	0	0	0	0	0	0	0	0	0	0	0	0	0	0	0	0	0	0	0	0	0	0
chr1	79964290	-	3	5	19	20	158	76	46	57	22	54	34	39	42	24	18	20	31	22	16	1	60	61	37	47	134	67	109	1	23	64	20	64	46	99	49	37	65	39	33	34	28	45	31	36	30	71	56
chr1	80002247	+	3	1	4	2	31	15	10	8	2	6	2	11	4	3	6	1	7	0	3	0	14	11	9	9	23	20	23	0	4	19	0	10	11	28	13	7	11	5	3	10	5	6	0	3	3	4	6
chr1	80078315	+	0	0	0	1	0	0	0	0	0	1	0	0	0	0	0	0	0	0	0	0	0	0	0	0	0	0	0	0	0	0	0	0	0	0	0	0	1	1	1	0	0	0	0	1	0	0	0
chr1	80109293	+	1	1	5	2	22	35	10	16	2	9	6	7	7	8	1	2	2	8	1	0	37	21	8	10	24	12	26	0	3	24	10	13	19	38	21	12	32	12	10	21	15	14	9	20	6	15	20
chr1	80109295	+	0	0	0	0	0	0	0	0	0	0	0	0	0	0	0	0	0	0	0	0	0	0	0	0	0	0	0	0	0	0	0	0	0	0	0	0	0	0	0	1	0	0	0	0	0	0	0
chr1	80145702	+	0	2	4	5	27	27	7	16	1	8	8	6	5	5	4	5	5	4	5	0	34	19	10	16	47	14	35	0	6	25	12	24	16	42	21	16	21	7	6	17	4	20	10	13	19	9	12
chr1	80145703	+	0	0	0	0	0	0	0	0	0	0	0	0	0	0	0	0	0	0	0	0	1	0	0	0	0	0	0	0	0	0	0	0	0	0	0	0	0	0	0	0	0	0	0	0	0	0	0
chr1	80145704	+	0	0	0	0	0	0	0	0	0	0	0	0	0	0	0	0	0	0	0	0	0	0	1	0	0	0	0	0	0	0	0	0	0	0	0	0	0	0	0	0	0	0	0	0	0	0	0
chr1	80338045	+	0	0	0	0	0	1	0	0	1	1	0	1	0	0	0	0	0	0	1	0	0	1	0	0	1	0	0	0	0	0	0	0	1	0	0	0	0	0	0	0	1	0	0	0	0	1	0
chr1	80344921	+	1	4	10	4	13	19	3	16	2	5	1	2	2	5	1	2	4	1	1	0	38	38	9	11	40	15	50	0	4	20	20	34	25	88	53	23	52	20	14	29	17	46	20	37	21	47	52
chr1	80344923	+	0	0	0	0	0	0	0	0	0	0	0	0	0	0	0	0	0	0	0	0	0	0	0	0	0	0	0	0	0	0	0	0	0	1	0	0	0	0	0	0	0	0	0	0	0	1	0
chr1	80458792	-	2	1	13	5	31	20	9	12	3	13	10	10	7	3	9	9	9	9	12	0	17	23	7	17	34	18	28	0	5	12	16	44	34	143	39	35	56	16	9	29	29	25	14	23	14	39	38
chr1	80502645	+	1	5	11	5	62	40	15	34	6	10	13	13	15	9	9	14	13	5	5	0	45	51	13	15	86	31	53	0	9	32	18	44	48	102	54	31	64	19	11	34	23	20	8	7	12	22	18
chr1	80514006	-	4	4	10	8	53	45	18	33	6	14	10	17	10	12	7	13	12	7	8	1	41	38	25	16	75	28	49	0	15	36	17	38	39	77	36	28	57	16	8	28	18	16	5	12	9	19	14
chr1	80514007	-	0	0	0	0	0	0	0	0	0	0	0	0	0	0	0	0	0	0	0	0	0	0	0	0	0	0	0	0	0	0	0	0	0	1	0	0	0	0	0	0	0	0	0	0	0	0	0
chr1	80515857	-	0	0	0	0	0	0	0	0	0	0	0	0	0	0	0	0	0	0	0	0	0	0	0	0	0	0	0	0	0	0	0	0	0	0	0	0	0	0	0	0	0	0	0	0	0	0	0
chr1	80515858	-	0	0	0	0	0	1	0	0	0	0	0	0	0	0	0	0	0	0	0	0	0	0	0	0	0	0	0	0	0	0	0	0	0	0	0	0	0	0	0	0	0	0	0	0	0	0	0
chr1	80515859	-	8	20	42	42	187	120	43	77	28	47	30	41	41	25	26	22	19	21	36	0	206	124	46	71	263	115	185	2	30	97	47	103	145	371	159	126	303	123	83	109	140	132	60	101	93	259	159
chr1	80609854	-	0	0	0	0	0	0	0	0	0	0	0	0	0	0	0	0	0	0	0	0	0	0	0	0	0	1	0	0	0	0	0	0	0	0	0	0	0	0	0	0	0	0	0	0	0	0	0
chr1	80609855	-	0	0	0	0	0	0	0	0	0	0	0	0	0	0	0	0	0	0	0	0	0	0	0	0	0	0	0	0	0	0	0	0	0	0	0	0	0	0	0	0	0	0	0	0	0	0	1
chr1	80609856	-	3	28	31	53	343	205	35	56	20	132	15	64	27	20	12	24	22	34	78	1	175	76	27	50	424	66	237	0	20	56	20	58	54	150	46	45	107	74	43	56	46	97	43	83	57	128	122
chr1	80695126	-	4	12	23	23	260	106	53	66	37	63	37	33	39	26	25	30	26	21	25	0	74	87	47	86	159	61	129	0	36	75	10	58	56	117	50	37	83	49	19	63	27	65	41	45	46	95	86
chr1	80695127	-	0	0	0	0	0	0	0	0	0	0	0	0	0	0	0	0	0	0	0	0	0	0	0	0	0	0	0	0	0	0	0	1	0	0	0	0	0	0	0	0	0	0	0	0	0	0	0
chr1	80789482	+	0	0	0	0	0	0	0	0	0	0	0	0	0	0	0	0	0	0	0	0	0	0	0	0	0	0	0	0	0	0	0	0	0	0	0	0	0	0	0	0	0	0	0	0	0	0	0
chr1	80789483	+	16	50	62	56	578	229	130	166	69	157	71	108	101	56	79	91	74	48	96	2	299	297	102	196	531	276	364	1	99	232	18	117	91	233	80	87	152	107	57	85	53	116	52	88	86	149	113
chr1	80789485	+	0	0	0	0	0	0	0	0	0	0	0	0	0	0	0	0	0	0	0	0	1	0	0	0	0	0	0	0	0	0	0	0	0	0	0	0	0	0	0	0	0	0	0	0	0	0	0
chr1	80844644	-	0	0	0	0	0	0	0	0	0	0	0	0	0	0	0	0	0	0	0	0	0	0	0	0	1	0	1	0	0	0	0	1	0	0	0	0	0	0	0	0	0	0	0	0	0	0	0
chr1	80844645	-	12	27	39	36	246	111	72	81	52	103	32	59	48	39	45	44	39	26	41	1	153	149	52	95	232	155	180	0	48	114	11	47	68	135	60	46	112	77	39	65	55	61	31	58	58	90	91
chr1	81012824	-	0	0	0	0	0	0	0	0	0	0	0	0	0	0	0	0	0	0	0	0	0	0	0	0	0	0	0	0	0	0	0	0	0	1	0	0	0	0	0	0	0	0	0	0	0	0	0
chr1	81012825	-	13	22	42	46	374	142	87	81	40	96	40	63	24	26	35	54	35	31	34	1	188	146	71	95	286	172	206	3	39	132	22	87	61	147	54	76	118	79	56	63	41	129	54	107	81	154	129
chr1	81012826	-	0	0	0	0	0	0	0	0	0	0	0	0	0	0	0	0	0	0	0	0	0	0	0	0	0	0	0	0	0	0	0	0	0	1	0	0	0	0	0	0	0	0	0	0	0	0	0
chr1	81089272	-	2	0	3	3	14	6	8	39	2	1	3	4	7	2	1	2	1	0	1	0	6	4	33	2	15	3	9	0	2	4	1	3	1	4	1	2	1	0	0	2	2	0	0	1	3	1	2
chr1	81215352	-	0	0	0	0	0	0	0	0	0	0	0	0	0	0	0	0	0	0	0	0	0	0	0	0	0	0	0	0	0	0	0	0	0	0	0	0	0	0	0	0	0	0	0	0	0	0	0
chr1	81244976	+	8	10	23	18	71	57	17	39	9	19	13	11	9	18	11	10	17	5	3	0	84	75	52	47	110	38	119	0	23	58	34	117	85	219	135	76	113	36	39	112	52	68	44	92	65	124	127
chr1	81244977	+	0	1	0	0	0	0	0	0	0	0	0	0	0	0	0	0	0	0	0	0	0	0	0	0	0	0	0	0	0	0	0	0	0	0	0	0	0	0	0	0	0	0	0	0	0	0	0
chr1	81367320	-	0	0	0	0	0	0	0	0	0	0	0	0	0	0	0	0	0	0	0	0	0	0	0	1	0	0	0	0	0	0	0	1	1	0	0	0	0	1	0	0	0	0	0	0	0	0	0
chr1	81871034	-	0	0	0	0	1	0	0	0	1	0	0	0	0	0	0	0	1	0	1	0	2	0	0	0	2	1	0	0	0	0	3	2	1	9	9	4	10	1	0	3	4	2	1	3	0	2	2
chr1	82233893	-	0	0	0	0	0	0	0	0	0	0	0	0	0	0	0	0	0	0	0	0	0	0	0	0	0	1	0	0	0	0	0	0	0	0	0	0	0	0	0	0	0	0	0	0	0	0	0
chr1	82233894	-	0	0	0	0	0	0	0	0	0	0	0	0	0	0	0	0	0	0	0	0	0	0	0	0	0	0	0	0	0	0	0	0	0	0	0	0	1	0	0	1	0	0	0	0	0	0	0
chr1	82233896	-	5	9	11	11	58	76	23	47	11	12	18	12	14	18	6	10	7	2	4	2	41	43	24	36	74	29	75	0	11	42	12	32	32	80	27	33	51	38	18	41	27	46	22	45	36	53	48
chr1	82381376	+	0	0	0	0	0	0	1	0	0	0	0	1	1	1	0	0	0	0	0	0	1	0	0	0	1	0	0	0	0	0	0	0	0	1	0	0	0	0	1	0	0	1	0	2	0	0	0
chr1	82389785	-	0	0	0	0	1	0	0	0	0	0	0	0	0	0	0	0	0	0	0	0	0	0	0	0	0	0	0	0	0	0	0	0	0	0	0	0	0	0	0	0	0	0	0	0	1	0	0
chr1	82389786	-	0	0	0	0	0	0	0	0	0	0	0	0	0	0	0	0	0	0	0	0	0	0	1	0	0	0	0	0	0	0	0	0	0	1	0	0	0	0	1	0	0	0	0	0	0	0	0
chr1	82389787	-	16	26	54	49	452	208	71	142	57	132	57	86	67	38	59	58	56	67	63	1	204	216	99	149	392	181	247	0	70	149	37	118	124	322	115	103	199	142	54	108	90	148	55	108	101	186	139
chr1	82389788	-	0	0	0	0	0	0	0	0	0	0	0	0	0	0	0	0	0	0	0	0	0	0	0	0	0	1	0	0	0	0	0	0	0	0	0	0	0	0	0	0	0	0	0	0	0	0	0
chr1	82439376	+	5	14	23	18	146	87	34	66	18	41	20	33	27	26	22	24	18	20	13	0	81	79	33	41	141	71	127	0	32	77	26	101	112	234	103	90	168	84	43	105	75	85	42	68	47	114	78
chr1	82439377	+	0	0	0	0	0	0	0	0	0	0	0	0	0	0	0	0	0	0	0	0	0	0	0	0	0	0	0	0	0	0	0	0	0	0	0	1	0	0	0	0	0	0	0	0	0	0	0
chr1	82444222	-	0	0	0	0	0	0	0	0	0	0	0	0	0	0	0	0	0	0	0	0	1	0	0	0	0	0	0	0	0	0	0	0	0	0	0	0	1	0	0	0	0	0	0	1	0	0	0
chr1	82444223	-	0	0	0	0	0	2	0	1	0	0	0	0	0	0	0	0	0	0	0	0	1	1	1	0	1	0	0	0	1	0	0	0	1	0	0	0	0	0	0	0	0	1	0	1	1	0	0
chr1	82529228	-	0	0	0	0	0	0	0	0	0	0	0	0	0	0	0	0	0	0	0	0	0	0	0	0	0	0	0	0	0	0	0	0	0	0	0	0	0	0	0	0	1	0	0	0	0	0	0
chr1	82529230	-	0	0	0	0	1	0	0	0	0	0	0	0	0	0	0	0	0	0	0	0	1	0	0	0	0	0	1	0	0	0	0	0	0	1	0	0	0	0	0	0	0	0	0	0	0	1	0
chr1	82586026	+	0	0	0	0	1	1	0	0	0	0	0	0	0	0	0	1	1	0	1	0	0	1	0	0	3	0	0	0	0	0	0	2	0	2	2	3	2	1	1	2	0	0	2	0	0	1	0
chr1	82586027	+	0	0	0	0	0	0	0	0	0	0	0	0	0	0	0	0	0	0	0	0	0	0	0	0	0	0	0	0	0	1	0	0	0	0	0	0	0	0	0	0	0	0	0	0	0	0	0
chr1	82639790	+	2	5	8	8	126	56	12	40	24	25	9	18	10	13	13	10	7	9	13	0	36	33	13	40	84	39	61	0	14	31	6	38	26	60	31	21	42	26	8	29	21	41	20	35	40	39	46
chr1	82854831	-	0	0	0	0	0	0	0	0	0	0	0	0	1	0	0	0	0	0	0	0	0	0	0	0	2	0	0	0	0	0	1	0	0	3	1	1	4	0	2	0	1	1	0	0	0	1	2
chr1	82866866	-	0	3	3	2	25	12	7	10	1	2	6	5	10	5	2	3	0	4	2	0	56	15	7	14	22	26	25	0	9	13	19	63	34	67	53	24	97	17	19	30	16	19	5	6	8	30	10
chr1	83038625	+	11	35	44	51	256	143	58	117	42	77	37	61	39	24	30	30	22	18	27	0	190	149	69	94	274	132	209	1	37	117	49	145	120	316	164	148	241	114	65	102	88	146	87	165	99	218	178
chr1	83038626	+	0	0	0	0	1	0	0	0	0	0	0	0	0	0	0	0	0	0	0	0	0	0	0	0	0	0	0	0	0	0	0	0	0	0	0	0	0	0	0	0	0	0	0	0	0	0	0
chr1	83038627	+	0	0	0	0	0	0	0	0	0	0	0	0	0	0	0	0	0	0	0	0	0	1	0	0	0	0	0	0	0	0	0	0	0	0	0	0	0	0	0	0	0	0	0	0	0	0	0
chr1	83049727	+	1	13	22	1	115	70	3	32	12	43	1	24	21	1	0	1	14	18	3	0	47	4	44	19	175	10	81	2	1	5	4	80	24	33	16	96	128	106	30	59	17	16	47	44	26	78	9
chr1	83049728	+	0	0	1	0	0	0	0	0	0	0	0	0	0	0	0	0	0	0	0	0	0	0	0	0	0	0	0	0	0	0	0	0	0	0	0	0	0	0	0	0	0	0	0	0	0	1	0
chr1	83049729	+	0	0	0	0	0	0	0	0	0	0	0	0	0	0	0	0	0	0	0	0	0	0	0	0	0	0	0	0	0	0	0	0	0	1	0	0	0	0	0	0	0	0	0	0	0	0	0
chr1	83173401	+	0	0	0	0	0	0	0	0	0	0	0	0	0	0	0	0	0	0	0	0	0	0	0	1	0	0	0	0	0	0	0	0	0	0	0	0	0	0	0	0	0	0	0	0	1	0	0
chr1	83282532	-	0	0	0	0	1	0	0	0	0	0	0	0	0	0	1	0	0	0	0	0	0	0	0	0	0	0	0	0	0	0	0	0	0	0	2	0	1	0	0	0	0	0	0	0	0	0	0
chr1	83429580	+	0	0	0	0	0	0	0	0	0	0	0	0	0	0	0	0	0	0	0	0	0	0	0	0	1	0	0	0	0	0	0	1	0	0	0	0	0	0	0	0	0	0	1	0	0	0	0
chr1	83684613	-	0	0	0	0	0	1	0	2	0	1	0	0	0	1	0	0	0	0	0	0	1	1	1	1	1	2	2	0	0	1	1	4	6	13	6	6	12	5	4	5	5	1	1	1	2	4	1
chr1	83824902	-	0	0	0	0	0	0	0	0	0	0	0	0	0	0	0	0	0	0	0	0	0	1	0	0	0	0	0	0	0	0	0	0	0	0	0	0	0	0	0	0	0	0	0	0	0	0	0
chr1	83916471	+	5	7	8	10	88	50	13	44	14	15	18	23	27	20	11	9	9	5	10	3	36	62	21	32	84	41	69	0	25	49	9	44	49	102	64	46	60	25	23	25	22	21	9	20	13	19	23
chr1	84179895	-	0	0	0	0	0	0	0	0	0	0	0	0	0	0	0	0	1	0	0	0	0	1	0	0	0	0	0	0	0	0	0	0	0	2	2	1	4	3	0	0	2	2	0	2	0	0	2
chr1	84343684	+	5	14	22	17	137	120	48	78	27	47	21	35	44	43	37	25	29	15	30	0	91	69	51	69	125	65	139	0	28	98	8	31	19	64	19	31	46	15	8	32	10	24	21	28	26	29	51
chr1	84343686	+	0	0	0	0	0	1	0	0	0	0	0	0	0	0	0	0	1	0	0	0	0	0	0	0	1	0	0	0	0	0	0	0	0	0	0	0	0	0	0	0	0	0	0	0	0	0	0
chr1	84440651	-	0	0	0	0	0	0	0	0	0	0	0	0	0	0	0	0	0	0	0	0	0	0	0	0	0	0	0	0	0	0	0	0	0	0	1	1	0	0	0	0	0	0	0	0	0	0	0
chr1	84449059	+	0	0	0	0	0	0	0	0	0	0	0	0	0	0	0	0	0	0	0	0	0	0	0	0	0	0	0	0	1	0	1	1	2	2	2	2	8	1	0	3	2	6	0	6	2	6	5
chr1	84788535	-	0	0	0	0	0	0	0	0	0	0	0	0	0	0	0	0	0	0	0	0	0	0	0	0	0	0	0	0	0	0	0	0	0	0	0	0	0	0	0	0	0	0	0	0	0	0	0
chr1	84788536	-	3	8	20	14	192	87	40	56	29	66	30	39	35	29	24	35	22	21	23	1	88	90	39	56	164	82	143	0	25	75	20	63	63	195	76	61	104	64	35	45	47	63	39	48	38	88	73
chr1	84788537	-	0	0	0	0	0	0	0	0	0	0	0	0	0	0	1	0	0	0	0	0	0	0	0	0	0	0	0	0	0	0	0	0	0	0	0	0	0	0	0	0	0	0	0	1	0	0	0
chr1	84905125	+	7	14	29	22	235	92	62	41	26	65	21	46	23	27	39	29	25	30	28	2	82	102	47	78	173	84	154	1	27	104	6	46	31	67	30	30	46	35	17	30	15	46	26	45	31	56	62
chr1	84905127	+	0	0	0	0	0	0	0	0	0	0	0	0	0	0	0	0	0	0	0	0	0	0	0	0	0	0	0	0	0	0	0	0	0	0	0	0	0	0	0	0	0	0	0	0	0	0	0
chr1	84909436	+	0	0	0	0	0	0	0	0	0	0	0	0	0	0	0	0	0	0	0	0	0	0	0	0	0	0	0	0	0	0	0	0	0	0	0	0	0	0	0	0	1	0	0	0	0	0	0
chr1	84909438	+	9	9	17	14	103	58	29	35	8	27	23	21	15	13	15	13	12	9	15	0	77	69	37	54	135	43	100	0	21	56	24	113	97	198	97	94	173	62	46	92	55	103	30	88	50	116	146
chr1	84909439	+	0	0	0	0	0	0	0	0	0	0	0	0	0	0	0	0	0	0	0	0	0	0	0	0	0	0	0	0	0	0	0	0	0	0	0	1	0	0	0	0	0	0	1	0	0	0	0
chr1	84927022	+	1	3	2	4	56	34	14	17	12	39	14	13	6	14	10	10	13	9	15	0	27	31	9	18	50	28	26	0	4	15	9	16	28	44	29	17	38	13	13	17	11	17	10	17	17	41	28
chr1	85100953	+	0	0	0	0	1	0	1	1	0	0	0	1	0	1	0	1	0	0	0	0	1	0	0	2	4	1	0	0	0	0	0	3	1	1	1	1	0	2	0	1	1	0	0	0	0	0	8
chr1	85146229	-	0	0	0	0	0	0	0	0	0	0	0	0	0	0	0	0	0	0	0	0	0	0	0	0	0	0	0	0	0	0	0	0	0	0	0	0	0	1	0	0	0	0	0	0	0	0	0
chr1	85146230	-	5	6	5	12	57	27	10	40	8	13	11	6	8	7	1	7	4	2	3	0	22	25	19	14	36	37	43	0	7	11	15	71	14	30	39	26	51	9	19	18	37	27	19	37	15	66	46
chr1	85312723	-	0	0	0	0	0	0	0	0	0	0	0	0	0	0	0	0	0	0	0	0	0	1	0	0	0	0	0	0	0	0	0	0	0	0	0	0	0	0	0	0	0	0	0	0	0	0	0
chr1	85312724	-	7	34	81	63	530	207	116	172	69	179	65	106	87	60	77	93	67	68	86	5	308	341	153	194	642	315	384	4	96	252	34	121	128	349	118	129	238	133	70	88	84	146	73	126	87	178	127
chr1	85347595	+	0	0	0	0	1	0	0	0	0	0	0	0	0	0	0	0	0	0	0	0	0	0	0	0	0	0	0	0	0	0	0	0	0	0	0	0	0	0	0	0	0	0	0	0	0	0	0
chr1	85347596	+	0	0	2	4	10	5	3	10	2	3	1	1	4	5	1	1	3	1	1	0	8	10	6	6	16	9	9	0	2	12	4	13	6	24	21	12	12	5	4	7	6	2	3	5	2	7	4
chr1	85429115	-	0	0	0	0	0	0	0	0	0	0	0	0	0	0	0	0	0	0	0	0	0	0	0	0	0	0	0	0	0	0	0	0	0	0	0	0	0	1	0	0	0	0	0	0	0	0	0
chr1	85442128	-	0	0	0	0	0	0	0	0	0	0	0	0	0	0	0	0	0	0	0	0	0	0	0	0	0	0	0	0	0	0	0	0	0	0	0	0	0	0	1	0	0	0	0	0	0	0	0
chr1	85514363	+	0	0	0	0	0	0	0	0	0	0	0	0	0	0	0	0	0	0	0	0	0	0	0	0	0	0	0	0	0	0	0	1	0	0	0	0	0	0	0	0	0	0	0	0	0	0	0
chr1	85514364	+	3	18	30	36	248	112	67	67	25	76	14	59	31	28	36	18	26	29	45	2	129	136	60	90	233	30	192	1	41	117	25	102	66	201	53	82	129	72	28	50	40	47	29	78	50	100	86
chr1	85514366	+	0	0	1	0	0	0	0	0	0	0	0	0	0	0	0	0	0	0	0	0	0	0	0	0	0	0	0	0	0	0	0	0	0	0	0	0	0	0	0	0	0	0	0	0	0	0	0
chr1	85575891	+	0	0	0	0	0	0	0	0	0	0	0	0	0	0	0	0	1	0	0	0	0	0	0	0	0	0	0	0	0	0	0	0	0	0	1	1	0	0	0	0	0	0	0	0	0	0	0
chr1	85771199	-	0	0	0	0	0	0	0	0	0	0	0	0	0	0	0	0	0	0	0	0	0	0	0	0	0	0	0	0	0	1	0	1	0	0	0	0	0	0	0	0	0	0	0	0	0	0	0
chr1	85771201	-	11	33	60	49	417	194	99	138	47	122	71	73	79	48	73	55	64	64	64	1	177	225	86	133	340	217	291	2	73	179	31	151	104	307	124	102	164	129	38	93	76	139	72	103	69	178	130
chr1	85771202	-	0	0	0	0	0	0	0	0	0	0	0	0	0	0	0	0	0	0	0	0	0	0	0	0	0	0	0	0	0	1	1	0	0	0	0	0	0	0	0	0	0	0	0	0	0	0	0
chr1	85787316	-	8	21	38	36	252	97	47	76	33	72	36	38	27	22	27	40	26	20	33	1	119	113	57	83	182	100	141	0	28	95	16	67	43	118	65	47	107	45	28	73	36	62	41	62	53	92	75
chr1	85825023	-	0	0	0	0	0	0	0	0	0	0	0	0	0	0	0	0	0	0	0	0	0	0	0	0	0	0	0	0	0	0	0	0	0	0	0	0	0	0	0	0	0	0	0	0	0	0	0
chr1	85864380	+	3	4	4	0	21	20	2	14	5	12	3	10	3	14	2	6	3	3	1	0	30	18	5	10	28	18	21	0	6	16	15	20	15	31	23	22	32	5	8	14	6	5	5	8	4	10	9
chr1	85864382	+	0	0	0	0	0	0	0	0	0	0	0	0	0	0	0	0	0	0	0	0	0	0	0	0	0	0	0	0	0	0	0	0	0	0	0	0	1	0	0	0	0	0	0	0	0	0	0
chr1	85873667	+	0	0	0	0	1	0	0	0	0	0	0	0	0	0	0	0	0	0	0	0	0	0	0	0	0	0	0	0	0	0	0	0	0	0	0	0	0	0	0	0	0	0	0	0	0	0	0
chr1	85873668	+	6	5	19	7	90	60	19	43	14	30	8	29	14	13	11	6	12	6	13	0	78	66	29	31	124	52	78	0	20	51	23	56	51	136	80	41	90	31	26	37	20	26	8	26	11	38	32
chr1	85873669	+	0	0	0	0	0	0	0	0	0	0	0	0	0	0	0	0	0	0	0	0	0	0	0	0	1	0	0	0	0	0	0	0	0	0	0	0	0	0	0	0	0	0	0	0	0	0	0
chr1	85897231	+	0	0	0	0	0	0	0	0	0	0	0	0	0	0	0	0	0	0	0	0	0	0	0	0	0	0	0	0	0	0	0	0	0	0	0	0	0	1	0	0	0	0	0	0	0	0	0
chr1	85926645	+	0	0	0	0	0	0	0	0	0	0	0	0	0	0	0	0	0	0	0	0	0	0	0	0	0	0	0	0	0	0	0	0	0	0	0	0	0	0	0	0	0	0	0	0	0	0	0
chr1	85926646	+	0	0	0	0	0	0	0	0	0	0	0	0	0	0	0	0	0	0	0	0	0	0	0	0	0	0	0	0	0	0	0	0	1	0	0	0	0	0	0	0	0	0	0	0	0	0	0
chr1	85926647	+	1	5	9	7	49	23	8	25	8	29	7	15	10	4	6	10	9	5	10	0	32	26	8	17	57	31	39	1	10	26	13	51	35	70	37	43	63	25	13	25	15	16	8	34	19	45	47
chr1	85944696	-	0	0	0	0	0	0	0	0	0	0	0	0	0	0	0	0	0	0	0	0	0	0	0	0	0	0	0	0	0	0	0	0	0	1	0	0	0	0	1	0	0	0	0	0	0	0	0
chr1	85944698	-	0	0	0	0	0	0	1	0	0	0	0	0	0	0	1	0	0	0	0	0	0	1	0	0	0	0	0	0	0	0	0	0	0	0	0	0	1	0	1	0	1	0	0	0	0	0	0
chr1	85957170	+	0	0	1	0	4	0	0	0	0	0	1	0	1	1	0	1	0	0	0	0	1	0	1	2	0	1	0	0	0	2	1	5	5	14	3	2	8	0	0	2	1	2	2	4	2	2	3
chr1	85957172	+	0	0	0	0	0	0	0	0	0	0	0	0	0	0	0	0	0	0	0	0	0	0	0	0	0	0	0	0	0	0	0	0	0	0	0	0	0	0	0	0	0	0	0	1	0	0	0
chr1	85992022	-	0	0	0	0	0	0	0	0	0	0	0	0	0	0	0	0	0	0	0	0	1	0	0	0	0	0	0	0	0	0	0	0	0	0	0	0	0	0	0	0	0	0	0	0	0	0	0
chr1	86077818	+	2	7	9	0	50	58	10	23	8	0	15	12	18	9	17	6	16	5	0	0	49	16	8	23	0	4	21	0	7	41	12	47	31	94	30	20	58	36	11	0	0	31	15	11	25	34	13
chr1	86121121	+	6	32	36	25	269	115	65	71	50	100	33	76	45	38	35	41	52	39	38	7	160	166	66	111	320	182	191	2	51	138	33	124	147	293	107	104	228	121	61	104	67	121	59	105	79	156	109
chr1	86121122	+	0	0	0	0	0	0	0	0	0	0	0	0	0	0	0	0	0	0	0	0	0	0	0	0	1	0	0	0	0	0	0	0	0	0	0	0	0	0	0	0	0	0	0	0	0	0	0
chr1	86131461	-	0	0	0	0	0	1	0	0	0	0	0	2	0	0	0	0	0	0	0	0	0	2	0	0	0	0	3	0	0	1	3	10	3	5	4	6	2	1	2	0	3	1	0	0	0	1	5
chr1	86162446	-	0	0	0	0	0	0	0	0	0	0	0	0	0	0	0	0	0	1	0	0	0	0	0	0	0	0	0	0	0	0	0	0	0	0	0	0	0	0	0	0	0	0	0	0	0	0	0
chr1	86162450	-	1	0	3	0	18	24	3	4	2	5	3	7	2	3	3	6	4	1	4	1	10	17	9	3	34	10	16	0	3	14	9	29	12	58	30	10	36	6	7	18	15	8	6	7	3	9	8
chr1	86180405	-	0	0	0	0	0	0	0	0	0	0	1	1	0	0	0	0	0	0	0	0	0	1	0	0	0	0	0	0	0	0	0	1	0	1	0	0	0	0	0	0	0	0	1	0	0	0	0
chr1	86297558	-	0	0	0	0	0	0	0	0	0	0	0	0	0	0	0	0	0	0	0	0	0	0	0	0	0	0	0	0	0	0	0	2	0	1	0	0	0	0	0	0	0	0	1	0	0	0	2
chr1	86334797	+	0	0	0	0	0	0	0	0	0	0	0	0	0	0	0	0	0	0	0	0	1	0	0	0	0	1	0	0	0	0	1	0	3	2	3	1	2	1	2	0	2	0	0	0	0	1	1
chr1	86334799	+	0	0	0	0	0	0	0	0	0	0	0	0	0	0	0	0	0	0	0	0	0	0	0	0	0	0	0	0	0	0	0	0	0	1	0	0	0	0	0	0	0	0	0	0	0	0	0
chr1	86350203	-	1	0	3	3	19	14	4	4	2	2	4	2	3	1	3	2	2	1	0	0	10	4	6	5	11	6	19	0	4	10	0	5	5	7	7	6	3	0	0	5	0	4	1	2	1	1	8
chr1	86663426	+	3	6	12	17	108	48	32	24	11	28	18	17	22	17	18	20	14	4	12	0	61	49	24	35	108	55	58	0	14	40	15	47	46	89	33	39	63	49	26	21	30	27	16	27	29	32	38
chr1	86663427	+	0	0	0	0	0	0	0	0	0	0	0	0	0	0	0	0	0	0	0	0	0	0	0	0	1	0	0	0	0	0	0	0	0	0	0	0	0	0	0	0	0	0	0	0	0	0	0
chr1	86820302	+	1	2	4	7	21	24	6	18	6	6	5	10	5	7	4	4	4	0	6	1	41	34	10	18	54	24	52	0	4	22	21	47	49	98	39	37	63	16	7	43	15	23	12	23	11	17	25
chr1	86989670	-	8	18	48	31	195	131	47	87	34	60	49	37	42	31	27	21	25	17	23	2	138	131	55	84	189	107	171	2	39	114	49	133	103	190	96	86	169	55	28	67	52	75	41	106	99	125	136
chr1	86989671	-	0	0	0	0	0	0	0	0	0	0	0	0	0	0	0	0	0	0	0	0	0	0	0	0	0	0	0	0	0	0	0	0	1	0	0	0	0	0	0	0	0	0	0	1	0	0	0
chr1	86989672	-	0	0	0	0	0	0	0	0	0	0	0	0	0	0	0	0	0	0	0	0	0	0	0	0	0	0	0	0	0	0	0	0	0	0	0	0	0	0	0	1	0	0	0	0	0	0	0
chr1	87035921	-	0	0	0	0	0	0	0	0	0	0	0	0	0	0	0	0	0	0	0	0	0	0	0	0	0	0	0	0	0	1	0	0	0	0	0	0	0	0	0	0	0	0	0	0	1	0	0
chr1	87035922	-	22	39	74	59	643	247	146	154	77	195	74	116	99	55	72	74	52	83	93	2	299	336	128	202	595	340	401	1	80	256	29	127	112	283	74	89	197	127	46	92	51	108	56	92	75	138	141
chr1	87066671	-	0	0	0	0	0	0	0	0	0	0	0	0	0	0	0	0	0	0	0	0	0	0	0	0	0	0	0	0	0	0	0	0	0	0	0	0	1	1	0	0	0	0	0	0	0	0	0
chr1	87066673	-	2	4	6	2	52	34	14	23	8	26	7	14	12	7	8	10	8	7	6	0	18	26	12	15	55	27	23	0	11	11	10	36	34	61	33	34	54	32	23	17	29	25	12	22	15	43	45
chr1	87229757	-	0	0	0	0	0	0	0	0	0	0	0	0	0	0	0	0	0	0	0	0	0	0	0	1	0	0	0	0	0	0	0	0	0	0	0	0	0	0	0	0	0	0	0	0	0	0	0
chr1	87229758	-	0	0	0	0	0	0	0	0	0	0	0	0	0	0	0	0	0	0	0	0	0	1	0	0	0	0	0	0	0	0	0	0	0	0	0	0	0	0	0	0	0	0	0	0	0	0	0
chr1	87229759	-	12	27	39	35	279	146	62	91	56	113	45	61	56	40	44	40	28	30	45	0	188	144	86	114	275	153	192	1	50	127	16	80	73	122	43	49	96	52	24	43	39	86	36	73	64	125	98
chr1	87361736	+	0	0	0	0	4	10	4	5	1	2	2	4	2	1	0	0	0	0	1	0	2	1	1	3	6	1	4	0	0	0	7	2	9	18	11	5	8	9	2	8	7	5	2	6	5	3	7
chr1	87364692	-	9	17	29	18	186	77	60	69	24	77	39	52	38	37	47	29	31	26	41	1	119	109	46	55	185	96	141	1	37	75	15	56	58	100	57	40	77	25	24	34	23	20	23	36	31	62	60
chr1	87364693	-	0	0	0	0	0	0	0	0	0	0	0	0	0	0	0	0	0	0	0	0	0	0	0	0	0	0	0	0	0	0	0	0	0	0	0	0	0	0	0	0	0	0	0	0	0	0	0
chr1	87548666	-	0	0	0	0	0	0	0	0	0	0	0	0	0	1	0	0	0	0	0	0	0	0	0	0	0	0	1	0	0	0	0	0	0	1	0	0	0	0	0	1	0	0	0	0	0	0	0
chr1	87668991	+	1	2	7	3	20	34	4	10	2	13	6	8	4	5	3	5	7	0	1	0	26	22	8	9	23	13	52	0	1	14	16	35	27	54	35	31	41	16	13	28	22	10	4	7	5	15	12
chr1	87838654	+	0	0	0	0	0	0	0	0	1	0	0	0	0	0	0	0	0	0	0	0	0	0	0	0	0	0	0	0	0	0	0	0	0	0	0	0	0	0	0	0	0	0	0	0	0	1	0
chr1	88083845	-	0	0	0	0	0	0	0	0	0	0	0	0	0	0	0	0	0	0	0	0	0	0	0	0	0	0	0	0	0	0	0	0	0	0	0	0	0	0	0	0	0	0	0	0	0	0	0
chr1	88083846	-	0	0	0	0	0	0	0	0	0	0	0	0	0	0	0	0	0	0	0	0	0	0	0	0	0	0	1	0	0	0	1	0	0	1	0	0	1	0	0	0	0	0	0	0	0	0	0
chr1	88083847	-	8	14	23	30	165	85	48	74	19	44	30	51	35	22	22	24	19	12	16	1	198	170	47	66	334	106	220	0	31	91	53	105	118	203	137	94	252	86	51	101	70	121	42	124	77	183	145
chr1	88153730	+	0	0	0	0	0	0	0	0	0	0	0	0	0	0	0	0	0	0	0	0	0	0	0	0	1	0	0	0	0	0	0	0	0	0	0	0	0	0	0	0	0	0	0	0	0	0	0
chr1	88153731	+	15	27	74	57	415	153	88	102	57	137	51	86	83	57	60	59	48	46	62	5	200	267	85	136	448	209	283	1	77	212	33	156	150	451	128	137	258	146	68	121	94	157	79	131	99	226	178
chr1	88153732	+	0	0	0	0	0	0	0	0	0	0	0	0	0	0	0	0	0	0	0	0	0	0	0	0	0	0	0	0	0	0	0	0	0	0	0	0	0	0	0	0	0	0	0	0	0	0	0
chr1	88235178	-	1	0	0	0	2	1	0	1	0	1	0	0	0	0	1	0	0	0	0	0	1	0	1	1	4	2	2	0	1	0	1	3	1	6	4	3	3	0	1	1	1	2	2	0	1	2	4
chr1	88588589	+	2	4	13	8	108	56	18	31	15	33	19	24	16	8	9	11	13	11	19	0	54	68	17	37	88	56	68	0	4	26	11	38	33	55	33	22	50	31	25	19	23	38	22	24	21	56	47
chr1	88588590	+	0	0	0	0	1	0	0	0	0	0	0	0	0	0	0	0	0	0	0	0	0	0	0	0	0	0	0	0	0	0	0	0	0	0	0	0	0	0	0	0	0	0	0	0	0	0	0
chr1	88712872	-	0	0	0	0	0	0	0	0	0	0	0	0	0	0	0	0	0	0	0	0	0	0	0	0	0	0	0	0	0	0	0	0	0	0	1	0	0	0	0	0	0	0	0	0	0	0	0
chr1	88712874	-	1	2	6	6	37	27	13	15	3	7	8	9	8	10	5	5	7	2	10	0	16	17	9	11	36	20	22	0	5	17	12	17	32	55	26	15	42	17	11	19	22	10	7	11	4	15	4
chr1	88819983	+	0	3	9	3	35	18	7	19	2	8	4	6	13	5	6	2	5	7	5	0	22	14	7	3	26	16	25	0	4	15	2	4	6	24	8	6	9	3	5	4	9	4	25	4	2	3	5
chr1	88842344	+	0	0	0	0	0	0	0	0	0	0	0	0	0	0	0	0	0	0	0	0	0	2	0	0	1	0	0	0	0	0	0	2	0	0	0	0	0	0	0	0	0	0	0	0	0	0	0
chr1	88842349	+	12	29	47	62	381	176	88	105	57	108	43	63	66	47	40	56	40	47	45	0	174	203	79	145	338	147	240	0	42	164	15	42	43	89	40	32	75	35	21	47	18	34	20	50	41	66	45
chr1	88842350	+	0	0	0	0	0	0	0	0	0	0	0	0	0	0	0	0	0	0	0	0	0	0	0	0	0	0	0	0	0	0	0	0	0	0	0	0	0	0	0	0	0	0	0	0	0	1	0
chr1	88842351	+	0	0	0	0	0	0	0	0	0	0	0	0	0	0	0	0	0	0	0	0	1	1	0	0	0	0	0	0	0	0	0	0	0	1	0	0	0	0	0	0	1	0	0	0	0	0	0
chr1	89027175	-	0	0	0	0	1	2	0	1	0	1	1	0	1	0	0	0	0	0	0	0	0	0	0	0	2	0	5	0	0	0	0	1	0	4	0	0	0	0	0	0	0	0	0	0	1	0	0
chr1	89028617	-	0	0	0	0	0	0	0	0	0	0	0	0	0	0	0	0	0	0	0	0	0	0	0	0	0	0	0	0	0	0	0	0	0	0	0	1	0	0	0	0	0	0	0	0	0	0	0
chr1	89028619	-	0	0	1	0	3	2	2	2	0	1	1	0	0	0	0	0	2	0	0	0	3	1	1	1	3	0	2	0	1	2	0	6	2	6	8	0	8	3	0	3	4	1	2	3	3	2	3
chr1	89036204	-	0	0	0	0	0	0	0	0	0	0	0	0	0	0	0	0	0	0	0	0	0	0	0	0	0	0	0	0	0	0	0	0	1	1	0	0	1	0	0	0	0	0	0	0	0	0	0
chr1	89077808	+	0	5	15	9	177	79	34	32	15	46	12	15	11	4	11	8	14	6	13	0	52	43	21	40	103	49	69	0	8	32	16	43	42	57	24	31	56	33	21	27	20	33	23	51	25	58	53
chr1	89077809	+	0	0	0	0	0	1	0	0	0	0	0	0	0	0	0	0	0	0	0	0	0	0	0	0	0	0	0	0	0	0	0	0	0	0	0	0	0	0	0	0	0	0	0	0	0	0	0
chr1	89077810	+	0	0	0	0	0	0	0	0	0	0	0	0	0	0	0	1	0	0	0	0	0	0	0	0	0	0	0	0	0	0	0	0	0	0	0	0	0	0	0	0	0	0	0	0	0	0	0
chr1	89160191	+	0	0	3	0	9	14	5	11	0	3	2	3	3	3	2	3	2	1	1	0	11	8	12	5	5	5	10	0	4	7	4	5	13	22	12	8	15	4	1	19	3	5	0	4	0	4	0
chr1	89165748	+	0	2	1	3	34	21	7	17	4	16	10	9	9	11	6	3	4	2	0	0	11	11	3	6	29	13	19	0	1	12	11	34	20	52	28	25	39	12	11	16	14	11	7	9	4	22	17
chr1	89165749	+	0	0	0	0	0	0	0	0	0	0	0	0	0	0	0	0	0	0	1	0	0	0	0	0	0	0	0	0	0	0	0	0	0	0	0	0	0	0	0	0	0	0	0	0	0	0	0
chr1	89206134	+	0	0	0	0	0	0	0	0	0	0	0	0	0	0	0	0	0	0	0	0	0	0	0	0	0	0	0	0	0	0	0	0	0	0	0	1	0	0	1	0	0	0	0	0	0	0	0
chr1	89216164	-	0	0	1	0	1	2	0	0	0	0	0	0	0	0	0	0	0	0	0	0	2	1	0	0	0	0	2	0	1	3	0	1	3	1	1	0	1	0	0	0	0	2	2	1	1	0	1
chr1	89224229	-	0	0	0	0	0	0	0	0	0	0	0	0	0	0	0	0	0	0	0	0	0	0	0	0	0	1	0	0	0	0	0	0	0	1	1	1	1	0	0	0	0	0	0	0	0	0	1
chr1	89224840	-	0	0	0	0	0	0	0	0	0	0	0	0	0	0	0	0	0	0	0	0	0	0	0	0	0	0	0	0	0	0	0	0	0	0	1	0	0	0	0	1	0	0	0	0	0	0	0
chr1	89224841	-	0	0	0	0	0	0	0	0	0	0	0	0	0	0	0	0	0	0	0	0	0	0	0	0	0	0	0	0	0	0	0	0	0	0	0	0	1	0	0	1	0	0	0	0	0	0	0
chr1	89224842	-	5	10	13	17	58	62	32	28	11	21	14	13	24	16	12	8	7	5	9	1	91	53	33	47	115	61	85	0	22	72	40	107	107	211	94	85	204	93	39	94	66	84	45	100	71	118	120
chr1	89224843	-	0	0	0	0	0	0	0	0	0	0	0	0	0	0	0	0	0	0	0	0	0	0	0	0	0	0	0	0	0	0	0	0	0	0	0	0	0	0	0	0	0	0	0	0	0	0	1
chr1	89224844	-	0	0	0	0	0	0	0	0	0	0	0	0	0	0	0	0	0	0	0	0	0	0	0	0	0	0	0	0	0	0	0	0	0	0	0	0	0	0	0	0	0	0	0	0	0	0	0
chr1	89243594	-	1	1	2	0	17	12	5	10	4	13	2	1	7	1	5	0	4	1	6	0	20	7	10	4	20	13	21	0	6	10	9	33	29	57	37	22	60	24	11	25	19	26	10	27	16	37	24
chr1	89300351	+	6	6	13	24	122	83	33	47	22	30	20	34	29	14	25	11	18	18	22	0	74	62	24	43	104	45	79	0	13	67	11	43	35	69	28	27	51	39	21	32	20	73	29	56	50	104	77
chr1	89300352	+	0	0	0	0	0	0	0	0	0	0	0	0	0	0	0	0	0	0	0	0	0	0	0	0	0	0	0	0	0	0	0	0	0	0	0	0	0	1	0	0	0	0	0	0	0	0	0
chr1	89300353	+	0	0	0	0	0	0	0	0	0	0	0	0	0	0	0	0	0	0	0	0	0	0	0	0	0	0	0	0	0	0	0	0	0	0	0	0	1	0	0	0	0	0	0	0	0	0	0
chr1	89331412	+	0	1	3	0	36	16	16	14	3	12	5	3	6	7	5	1	6	0	5	0	11	25	9	8	34	9	13	0	4	8	0	5	17	35	21	10	32	2	4	17	7	6	3	3	4	5	10
chr1	89331414	+	0	0	0	0	0	0	0	0	0	0	0	0	0	0	0	0	0	0	0	0	0	0	0	0	0	0	0	0	0	0	0	0	0	0	0	0	0	0	0	0	0	0	0	0	0	0	0
chr1	89364898	-	0	0	0	0	0	0	0	0	0	0	0	0	0	0	0	0	0	0	0	0	0	0	0	1	0	0	0	0	0	0	0	0	0	0	0	0	0	3	0	0	0	1	0	0	0	0	2
chr1	89373645	+	0	0	2	2	4	2	1	3	1	2	0	4	0	0	0	0	0	0	0	0	4	3	2	1	6	1	2	0	2	5	5	5	19	18	8	11	26	5	7	8	7	4	1	2	2	6	6
chr1	89399289	-	2	0	0	0	4	3	1	3	2	2	1	2	0	0	0	0	1	0	0	0	6	4	2	3	0	4	9	0	1	4	2	2	2	17	3	4	5	2	2	3	0	5	3	2	8	8	10
chr1	89470548	+	1	2	3	2	18	26	9	13	5	6	4	4	5	5	4	2	3	1	2	0	17	17	4	10	20	9	22	0	7	17	4	34	12	32	18	22	21	14	6	18	15	17	10	19	14	15	16
chr1	89510050	-	0	0	0	0	0	0	0	0	0	0	0	0	0	0	0	0	0	0	0	0	0	0	0	0	0	0	0	0	0	0	0	1	0	0	0	0	0	0	0	0	0	0	0	0	0	0	0
chr1	89510052	-	1	3	4	2	29	27	8	13	5	7	7	7	5	7	7	3	2	2	2	0	18	12	7	6	20	8	25	1	2	19	5	6	13	18	6	4	7	3	2	7	3	3	1	2	2	2	3
chr1	89522372	+	1	1	1	1	7	11	4	4	2	1	2	3	2	1	1	2	2	0	2	0	3	3	2	6	8	3	7	0	1	8	1	8	11	14	11	9	17	2	4	20	6	2	2	2	6	4	5
chr1	89522373	+	0	0	0	0	0	0	0	0	0	0	0	0	0	0	0	0	0	0	0	0	0	0	0	0	0	0	0	0	0	0	0	0	0	0	0	0	0	0	0	0	0	0	0	0	0	0	0
chr1	89662920	-	0	0	0	0	0	0	0	0	0	0	0	0	0	0	0	0	0	0	0	0	0	0	0	0	0	0	0	0	0	0	0	0	0	0	0	1	1	0	0	0	0	0	0	0	0	0	0
chr1	89662921	-	0	0	0	0	0	0	0	0	0	0	0	0	0	0	0	0	0	0	0	0	0	0	0	0	0	1	0	0	0	0	0	0	0	0	0	0	0	0	0	0	0	0	0	0	0	0	0
chr1	89662922	-	20	44	78	80	578	201	125	143	54	207	83	92	58	52	82	86	52	91	98	1	310	304	129	217	587	304	373	1	74	256	43	186	147	423	121	158	274	187	79	123	100	193	90	137	125	231	236
chr1	89795560	-	0	0	0	0	0	0	0	0	0	0	0	0	0	0	0	0	0	0	0	0	0	0	0	0	0	0	0	0	0	0	0	0	0	0	0	0	0	0	0	0	0	0	0	1	0	0	0
chr1	90057380	-	0	0	0	0	0	0	0	0	0	0	0	0	0	0	0	0	0	0	0	0	0	0	0	0	0	0	0	0	0	0	1	0	0	0	0	0	0	0	0	0	0	0	0	0	0	0	0
chr1	90064462	+	0	0	0	0	1	0	0	0	0	0	0	0	0	0	0	0	0	0	0	0	0	0	0	0	0	0	0	0	0	0	0	0	0	0	0	0	0	0	0	0	0	0	0	0	0	0	0
chr1	90064463	+	9	16	25	29	214	115	54	90	36	75	28	58	41	32	37	38	31	33	45	3	113	141	60	91	259	136	181	1	37	109	15	78	51	135	36	42	89	41	22	33	27	48	32	49	27	58	53
chr1	90064465	+	0	0	0	0	0	0	0	0	0	0	1	0	0	0	0	0	0	0	0	0	0	0	0	0	1	0	1	0	0	0	0	0	0	1	0	0	0	0	0	0	0	0	0	0	0	0	0
chr1	90077295	+	0	0	0	0	0	0	0	0	0	0	0	0	0	0	0	0	0	0	0	0	0	0	0	0	0	0	0	0	0	0	0	0	0	0	0	0	1	0	0	0	0	0	0	0	0	0	0
chr1	90077296	+	4	19	23	15	246	108	73	79	30	84	31	42	30	29	37	27	22	13	36	0	98	105	46	65	171	89	112	1	25	79	21	78	59	176	41	62	111	68	31	52	35	78	35	58	63	101	76
chr1	90080610	+	0	0	0	0	1	0	0	0	0	0	0	0	0	0	0	0	0	0	0	0	0	0	0	0	0	0	0	0	0	0	0	0	3	1	2	2	2	1	1	0	1	1	0	0	1	1	0
chr1	90112622	+	0	0	0	0	0	0	0	0	0	0	0	0	0	0	0	0	0	0	0	0	0	0	0	0	0	0	0	0	0	0	0	0	0	0	0	0	0	0	0	0	0	0	0	0	0	0	0
chr1	90172809	+	0	0	1	0	1	0	0	0	0	0	0	0	0	0	1	0	0	0	0	0	0	0	0	0	0	0	0	0	0	0	2	3	0	2	5	1	1	1	0	0	0	1	0	0	0	1	0
chr1	90253269	+	6	12	23	22	189	89	32	63	21	42	29	37	22	18	22	20	20	16	29	0	93	79	29	60	158	87	116	0	25	67	32	89	86	184	66	58	143	75	42	72	64	116	37	81	68	129	106
chr1	90253271	+	0	0	0	0	0	0	0	0	0	0	0	0	0	0	0	0	0	0	0	0	1	1	0	0	0	0	0	0	0	0	0	0	0	0	0	0	0	0	0	0	0	0	0	0	0	0	0
chr1	90317077	+	4	5	8	8	126	80	41	21	22	32	16	26	9	4	19	5	17	6	8	0	58	50	6	32	80	37	81	0	8	56	12	15	36	84	43	28	36	7	13	39	11	49	24	27	12	78	34
chr1	90317078	+	0	0	0	0	0	0	0	0	0	0	0	0	0	0	0	0	0	0	0	0	0	0	0	0	0	0	0	0	0	0	0	0	0	0	0	0	0	0	0	0	0	0	0	0	0	0	0
chr1	90317079	+	0	0	0	0	0	0	0	0	0	0	0	0	0	0	0	0	0	0	0	0	0	0	0	0	1	0	0	0	0	0	0	0	0	0	0	0	0	0	0	0	0	1	0	0	0	0	0
chr1	90507979	-	0	0	0	0	0	0	0	0	0	0	0	0	0	0	0	0	0	0	0	0	0	0	0	0	0	0	0	0	0	0	1	0	0	0	0	0	0	0	0	0	0	0	0	0	0	0	0
chr1	90507981	-	1	0	4	6	13	18	6	11	2	1	3	5	0	0	1	1	1	2	0	0	14	15	12	13	17	7	25	0	2	12	8	22	13	36	26	17	27	15	7	21	14	28	14	22	29	27	34
chr1	90557124	+	0	0	0	0	0	0	0	0	0	0	0	0	0	0	0	0	0	0	0	0	0	0	0	0	0	0	0	0	0	1	0	0	0	0	0	0	0	0	0	0	0	0	0	0	0	0	0
chr1	90557125	+	2	5	4	4	33	25	9	13	5	4	4	12	11	4	5	1	7	2	6	0	41	39	13	12	56	22	36	0	9	25	16	26	49	80	31	26	55	18	6	42	19	14	12	16	16	20	20
chr1	90557126	+	0	0	0	0	0	0	0	0	0	0	0	0	0	0	0	0	0	0	0	0	0	0	0	0	0	1	0	0	0	0	0	0	0	0	0	0	0	0	0	0	0	0	0	0	0	0	0
chr1	90557137	+	0	0	0	0	0	0	0	0	0	0	0	0	0	0	0	0	0	0	0	0	0	0	0	0	0	0	0	0	0	0	0	0	0	0	0	1	1	0	0	0	0	0	0	0	0	0	0
chr1	90601816	+	0	0	0	0	0	0	0	0	0	0	0	1	0	0	0	0	0	0	0	0	0	0	0	0	2	0	0	0	0	0	0	2	1	6	2	4	0	0	1	1	1	0	1	1	1	0	0
chr1	90634721	-	0	0	1	1	3	2	1	2	2	1	2	3	3	0	2	0	3	1	1	0	3	4	2	2	2	4	3	0	1	1	5	5	8	14	9	8	9	11	3	3	6	4	1	2	2	9	6
chr1	90765525	-	2	0	4	6	7	18	6	11	0	1	8	5	5	9	3	8	2	2	7	0	18	8	7	9	15	8	28	0	6	15	0	3	1	5	3	0	1	1	0	0	0	0	1	0	0	0	1
chr1	90772771	+	0	0	0	0	0	0	0	0	0	0	0	0	0	0	0	0	0	0	0	0	0	0	0	0	0	0	1	0	0	0	0	0	0	0	0	0	0	0	0	0	0	0	0	0	0	0	0
chr1	90772776	+	0	0	0	0	0	1	0	0	0	0	0	0	0	0	0	0	0	0	0	0	0	0	0	0	0	0	0	0	0	0	0	0	0	0	0	0	0	0	0	0	0	0	0	0	0	0	0
chr1	90772777	+	13	48	64	62	386	128	81	96	42	103	41	79	48	33	55	58	32	50	61	0	237	202	117	131	414	224	270	0	58	177	41	117	132	284	103	93	238	111	56	86	66	142	65	117	78	166	149
chr1	90772778	+	0	0	0	0	0	0	0	0	0	0	0	0	0	0	0	0	0	0	0	0	0	0	1	0	0	0	0	0	0	0	0	0	0	0	0	0	0	0	0	0	0	0	0	0	0	0	0
chr1	90868156	+	3	5	7	8	90	54	33	33	12	28	10	16	10	6	12	19	8	10	16	0	44	44	27	31	84	37	59	0	17	35	8	21	19	33	19	14	29	17	12	20	11	30	13	9	13	31	32
chr1	90868157	+	0	0	0	0	0	0	0	0	0	0	0	0	0	0	0	0	0	0	0	0	1	0	0	0	0	0	0	0	0	0	0	0	0	0	0	0	0	0	0	0	0	0	0	0	0	0	0
chr1	90953367	+	0	0	0	0	2	0	0	1	1	1	1	0	0	0	0	1	0	0	0	0	0	0	1	0	0	0	0	0	0	0	0	0	0	0	0	0	0	0	0	0	0	0	0	0	0	0	0
chr1	91003511	+	0	0	0	0	3	0	0	0	0	0	0	0	0	0	0	0	0	0	1	0	0	0	0	0	1	0	0	0	0	0	3	2	4	13	3	8	14	6	2	2	4	4	0	2	2	5	3
chr1	91107572	-	0	0	0	0	0	0	0	0	0	0	0	0	0	0	0	0	0	0	0	0	0	0	0	0	0	0	0	0	0	0	1	0	1	0	0	0	1	0	0	1	0	1	0	1	0	0	0
chr1	91133106	+	0	0	1	0	0	1	1	1	0	4	0	1	0	0	2	0	2	0	1	0	0	2	1	0	3	2	2	0	0	0	0	1	5	2	2	3	3	0	2	1	1	0	0	1	3	3	2
chr1	91182787	-	0	0	0	0	0	0	0	0	0	0	0	0	0	0	0	0	0	0	0	0	0	0	0	0	0	0	0	0	0	0	1	0	0	0	0	0	0	0	0	0	0	0	0	0	0	0	0
chr1	91182789	-	1	5	5	3	21	32	7	22	2	4	4	4	8	7	4	0	4	1	0	0	23	18	8	4	36	11	25	0	1	21	8	24	29	53	27	15	36	15	10	18	12	17	9	13	5	9	12
chr1	91246684	-	0	0	0	0	0	0	0	0	0	0	0	0	0	0	0	0	0	0	0	0	0	0	0	0	0	0	0	0	0	0	0	1	1	0	0	0	1	0	0	0	1	0	0	0	0	0	0
chr1	91302762	+	0	0	0	0	0	0	0	0	0	0	0	0	0	0	0	0	0	0	0	0	0	0	0	0	0	0	0	0	0	0	0	0	0	3	1	0	0	0	0	0	0	0	0	0	0	0	0
chr1	91364015	+	0	0	0	0	0	0	0	2	0	0	0	0	0	0	0	0	0	0	0	0	0	0	0	0	0	0	0	0	0	0	0	0	0	0	0	0	0	0	0	0	0	0	0	0	0	0	0
chr1	91392576	+	0	0	4	2	14	21	3	11	3	2	4	3	5	6	1	2	1	0	1	0	23	6	7	3	21	8	22	0	2	11	9	18	23	39	19	6	17	6	1	15	5	9	3	6	3	7	7
chr1	91407187	+	0	0	0	0	0	0	1	0	0	0	0	0	0	0	1	0	0	0	0	0	0	0	0	0	0	0	0	0	0	1	0	1	0	0	0	1	0	0	0	0	0	0	0	0	0	1	1
chr1	91407191	+	0	0	0	0	0	0	0	0	0	0	0	0	0	0	0	0	0	0	0	0	0	0	1	0	0	0	0	0	0	0	0	0	0	0	0	0	0	0	0	0	0	0	0	0	0	0	0
chr1	91422481	-	0	0	0	0	0	0	0	0	0	0	0	0	0	0	0	0	0	0	0	0	0	0	0	0	0	0	0	0	0	0	0	0	0	0	0	0	0	0	0	0	0	0	0	0	0	0	0
chr1	91448133	+	9	30	29	35	240	117	64	86	35	80	40	44	45	25	40	43	39	30	27	1	124	149	56	74	269	111	163	0	42	119	29	147	136	310	102	120	239	129	51	107	67	126	64	126	83	166	150
chr1	91448134	+	0	0	0	0	0	0	0	0	0	0	0	0	0	0	0	0	0	0	0	0	0	0	0	0	1	0	0	0	0	0	0	0	0	0	0	0	0	0	0	0	0	0	0	0	0	0	0
chr1	91975111	+	0	0	0	0	0	0	0	0	0	0	0	0	0	0	0	0	0	0	0	0	0	0	0	0	0	0	0	0	0	0	0	0	0	0	0	0	1	0	0	0	0	0	0	0	0	0	0
chr1	91998336	+	2	6	20	16	124	75	36	69	22	79	29	19	10	33	34	12	16	28	40	2	61	47	53	65	168	79	89	0	27	109	10	50	73	155	68	77	112	43	30	48	39	34	33	51	42	83	40
chr1	91998337	+	0	0	0	0	0	0	0	0	0	0	0	0	0	0	0	0	0	0	0	0	0	0	0	0	1	0	0	0	0	0	0	0	0	0	0	0	0	0	0	0	0	0	0	0	0	0	0
chr1	91998338	+	0	0	0	0	0	0	0	0	0	1	1	0	0	0	0	0	0	0	0	0	0	0	0	0	0	1	0	0	0	0	0	0	0	0	0	1	0	0	0	0	0	0	0	0	0	0	0
chr1	92035712	-	0	0	3	1	4	15	4	5	1	2	1	0	2	4	2	1	0	0	0	0	7	3	4	1	5	1	8	0	0	5	0	1	0	2	1	1	1	0	1	0	0	1	1	0	0	0	1
chr1	92258732	+	0	0	0	0	0	0	0	0	0	0	0	0	0	0	0	0	0	0	0	0	0	0	0	0	0	0	0	0	0	0	0	0	0	0	0	0	0	0	0	0	0	0	0	1	0	0	0
chr1	92258733	+	7	16	35	23	167	93	32	78	25	47	21	35	30	32	25	26	18	14	17	1	109	89	53	75	215	107	154	1	47	99	20	99	65	146	60	53	108	45	30	54	38	64	33	64	46	94	66
chr1	92258734	+	0	0	0	0	0	0	0	0	0	0	0	0	0	0	0	0	0	0	0	0	0	0	0	0	0	0	0	0	0	0	0	0	0	1	0	0	0	0	0	0	0	0	0	0	0	0	0
chr1	92285444	+	3	4	5	9	47	21	13	20	7	24	11	24	11	8	10	11	3	6	8	0	33	36	16	23	68	30	41	0	8	34	20	58	62	132	44	43	88	62	28	52	29	27	12	25	16	68	53
chr1	92381869	-	0	0	1	0	0	1	0	0	0	0	0	0	0	1	0	0	0	0	0	0	0	0	0	0	4	0	0	0	0	0	0	1	1	2	0	0	3	0	1	0	1	1	0	0	0	0	0
chr1	92394306	+	1	0	4	0	3	6	1	2	0	3	2	2	6	1	2	1	2	0	3	0	6	5	0	1	10	5	5	0	0	5	1	4	9	10	7	2	10	4	3	7	5	4	6	2	2	7	3
chr1	92430863	-	1	0	0	0	0	0	0	1	0	0	0	0	0	0	0	0	0	0	0	0	0	0	1	0	0	0	0	0	0	0	0	0	0	0	0	0	0	0	0	0	0	0	0	0	0	1	0
chr1	92430864	-	5	5	10	22	99	67	27	59	11	17	25	29	14	16	21	9	16	8	14	0	85	80	27	32	118	53	89	1	8	63	30	77	87	168	67	48	126	41	22	64	44	49	21	32	24	51	45
chr1	92499185	+	5	3	6	9	71	34	20	27	12	23	8	15	10	5	12	6	4	12	8	0	37	24	15	22	60	28	48	0	12	43	6	24	31	68	24	19	35	19	13	30	17	30	15	22	8	25	37
chr1	92535739	+	0	0	0	0	2	0	0	1	0	1	1	0	0	0	0	0	0	0	0	0	1	1	1	1	0	2	0	0	1	0	1	1	9	15	6	8	18	8	4	4	6	3	1	5	3	11	8
chr1	92535741	+	0	0	0	0	0	0	0	0	0	0	0	0	0	0	0	0	0	0	0	0	0	0	0	0	0	0	0	0	0	0	0	0	0	0	0	0	0	0	0	0	0	0	0	0	0	1	0
chr1	92550327	+	0	0	0	0	0	0	0	0	0	0	0	0	0	0	0	0	0	0	0	0	0	0	0	0	0	0	0	0	0	0	0	0	0	0	0	0	0	0	0	0	2	0	0	0	0	0	0
chr1	92595395	+	0	0	0	0	6	0	0	3	3	0	0	2	2	0	0	0	0	2	0	0	3	1	2	0	1	2	2	0	1	0	2	11	5	13	5	4	7	7	1	2	1	1	1	3	0	2	0
chr1	92629766	-	0	0	1	0	0	7	0	3	1	0	0	2	0	0	0	1	1	1	0	0	3	4	1	1	2	1	5	0	1	2	1	7	2	9	2	1	2	4	0	0	0	1	0	1	0	3	1
chr1	92641049	+	0	0	0	0	0	0	0	0	0	0	0	0	0	0	0	0	0	0	0	0	0	0	0	0	0	0	0	0	0	0	0	0	0	0	0	0	0	0	2	0	0	0	0	0	0	0	1
chr1	92674516	+	1	0	2	2	26	8	7	6	1	6	0	5	4	2	4	6	4	7	5	0	10	9	4	6	17	9	13	0	2	7	2	14	19	38	9	8	36	13	7	8	15	11	6	9	7	14	6
chr1	92674518	+	0	0	0	0	1	0	0	0	0	0	0	0	0	0	0	0	0	0	0	0	0	0	1	0	0	0	0	0	0	0	0	0	0	0	0	0	0	0	0	0	0	0	0	0	0	0	0
chr1	92721506	+	0	0	0	0	0	0	0	0	0	0	0	0	0	0	0	0	0	0	0	0	0	0	0	0	0	0	0	0	0	0	0	0	0	0	0	0	0	0	0	0	0	0	0	0	0	0	0
chr1	92721507	+	2	1	4	5	76	37	44	24	11	29	16	14	11	12	18	24	14	10	12	0	29	23	12	12	43	25	31	0	4	18	4	27	18	53	21	15	35	11	8	25	15	24	13	18	14	18	25
chr1	92721508	+	0	0	0	0	0	0	0	0	0	0	0	0	0	0	0	1	0	0	0	0	0	0	0	0	0	0	0	0	0	0	0	0	0	0	0	0	0	0	0	0	0	0	0	0	0	0	0
chr1	93059327	-	0	0	0	0	0	0	0	0	0	0	0	0	0	0	0	0	0	0	0	0	0	0	0	0	0	0	0	0	0	0	0	0	0	0	0	0	0	0	0	0	0	0	0	1	0	0	0
chr1	93059330	-	0	0	0	0	0	0	0	0	0	0	0	0	0	0	0	0	0	0	0	0	0	0	0	0	0	0	0	0	0	0	0	1	0	0	0	0	0	0	0	0	0	0	0	0	0	0	0
chr1	93059331	-	0	1	0	0	0	0	0	0	0	1	0	0	0	0	0	0	0	0	0	0	0	0	0	0	0	0	0	0	0	1	0	0	0	0	0	0	0	1	0	0	0	0	0	0	0	0	0
chr1	93059332	-	13	34	65	53	471	164	88	109	55	135	67	83	54	33	54	66	54	56	53	3	218	192	69	136	424	217	266	2	45	163	47	182	150	320	97	140	273	146	74	120	94	156	71	125	130	195	156
chr1	93059333	-	1	3	3	1	19	11	11	12	1	5	5	2	3	3	3	6	2	4	1	0	13	14	8	7	27	12	14	0	5	17	4	17	11	30	18	13	10	5	5	4	3	13	11	17	20	27	13
chr1	93260718	-	2	5	4	11	89	45	26	26	8	24	15	14	12	13	11	10	12	7	8	0	43	43	21	26	63	39	56	0	10	42	12	44	31	91	46	41	66	26	19	30	24	28	18	32	19	47	57
chr1	93402058	-	0	1	2	0	17	0	0	8	2	0	1	0	0	6	0	3	8	1	0	0	0	0	8	3	0	1	0	0	6	0	1	0	0	26	0	0	7	8	5	0	0	0	1	0	13	0	5
chr1	93465303	-	0	0	0	0	0	0	0	0	0	0	0	0	0	0	0	0	0	0	0	0	1	0	0	0	0	0	0	0	0	0	1	0	1	2	0	1	0	0	0	0	0	0	0	0	1	1	1
chr1	93469185	-	0	0	1	0	8	2	1	2	0	2	0	1	2	1	1	1	0	0	1	0	3	3	0	3	6	3	3	0	1	1	0	2	4	11	3	4	2	4	2	3	4	2	1	4	2	5	6
chr1	93515745	+	0	0	0	0	0	0	0	0	0	0	0	0	0	0	0	0	0	0	0	0	0	0	0	0	0	0	0	0	0	0	0	0	0	0	0	0	0	0	0	1	0	0	0	0	0	0	0
chr1	93861689	+	0	0	0	0	0	0	0	0	0	0	0	0	0	0	0	0	0	0	0	0	0	0	0	0	0	0	0	0	0	0	0	0	1	0	0	0	0	0	0	0	0	0	0	0	0	0	0
chr1	93868832	+	12	28	56	44	414	185	126	149	55	152	57	95	56	53	64	92	52	39	69	3	199	234	93	165	352	225	320	2	81	206	28	96	89	220	79	69	140	97	45	61	48	78	27	59	55	99	85
chr1	93868833	+	0	0	0	0	0	0	0	0	0	0	0	0	0	0	0	0	0	0	0	0	0	0	0	0	0	2	0	0	0	1	0	0	0	0	0	0	0	0	0	0	0	0	0	0	0	0	0
chr1	93868834	+	0	0	0	0	0	0	0	0	0	0	0	0	0	0	0	0	0	0	0	0	1	0	0	0	0	0	0	0	0	1	0	0	0	0	0	0	0	0	0	0	0	0	0	0	0	0	1
chr1	93910833	-	0	0	0	1	0	0	1	0	0	1	0	0	0	2	0	0	0	0	0	0	0	0	0	0	0	0	0	0	0	1	0	1	0	1	0	0	1	0	1	2	2	1	1	1	1	0	1
chr1	93939220	-	0	0	0	0	0	0	0	0	0	0	0	0	0	0	0	0	0	0	0	0	0	0	0	0	0	0	0	0	0	0	0	0	0	0	0	0	0	0	1	0	0	0	0	0	0	0	0
chr1	93939222	-	0	0	0	0	0	0	0	0	0	0	0	0	0	0	0	0	0	0	0	0	0	0	0	0	0	0	0	0	0	0	1	1	0	0	0	0	0	0	0	2	0	0	0	0	0	0	0
chr1	94075140	+	0	0	0	0	0	0	0	0	0	0	0	0	0	0	0	0	0	0	0	0	0	0	0	0	0	0	0	0	0	0	0	0	0	0	0	1	0	0	0	0	0	0	0	0	0	0	0
chr1	94075141	+	12	22	33	18	412	190	96	130	42	130	51	66	53	39	28	47	38	36	50	2	145	173	64	121	255	119	215	1	46	154	13	63	51	136	47	49	81	59	24	30	35	66	22	59	44	109	75
chr1	94075142	+	0	0	0	0	0	0	0	0	0	0	0	0	0	0	0	0	0	0	0	0	0	0	0	1	0	0	0	0	0	0	0	0	0	0	0	0	0	0	0	0	0	0	0	0	0	0	0
chr1	94075145	+	0	0	0	0	0	0	0	0	0	0	0	0	0	0	0	0	0	0	0	0	0	0	0	0	0	0	0	0	0	0	0	1	0	0	0	0	0	0	0	0	0	0	0	0	0	0	0
chr1	94140075	+	1	0	0	0	1	3	3	2	0	2	1	0	1	2	0	0	1	0	0	0	0	0	0	0	3	3	3	0	2	1	0	4	0	2	1	1	1	0	1	1	0	0	0	0	0	0	0
chr1	94199071	+	1	13	18	12	121	71	31	36	18	54	24	29	14	19	18	15	23	15	26	1	56	51	23	31	137	52	81	0	14	59	18	72	45	126	54	41	94	58	17	37	24	67	29	45	45	87	61
chr1	94199072	+	0	0	0	0	0	0	0	0	0	0	0	0	0	0	0	0	0	0	0	0	0	0	0	0	0	0	0	0	0	0	0	0	0	0	0	0	0	0	0	0	1	0	0	0	0	0	0
chr1	94199073	+	0	0	0	0	0	0	0	0	0	0	0	0	0	0	0	0	0	0	0	0	0	0	0	0	0	1	0	0	0	0	0	0	0	1	0	0	0	0	0	0	0	0	0	0	0	0	0
chr1	94211854	-	0	0	0	0	0	0	0	0	0	0	0	0	0	0	0	0	0	0	0	0	0	0	0	0	0	0	0	0	0	0	0	0	0	0	0	0	0	0	0	0	0	0	0	0	0	1	0
chr1	94287601	-	6	8	13	7	87	65	29	33	15	17	14	17	17	14	13	11	13	7	12	0	47	53	25	26	90	36	85	1	21	48	18	59	44	100	51	38	79	33	10	38	24	15	13	22	16	29	28
chr1	94313955	+	3	5	11	5	64	26	17	23	7	17	11	12	11	8	10	8	8	5	7	1	27	21	10	11	34	22	25	0	7	22	10	58	44	93	42	36	72	36	17	27	23	30	25	37	25	49	55
chr1	94313957	+	0	0	0	0	0	0	0	0	0	0	0	0	0	0	0	0	0	0	0	0	0	0	0	0	0	0	0	0	0	0	0	0	0	0	0	0	0	0	0	0	0	0	0	0	0	0	0
chr1	94364369	-	0	0	0	0	3	2	1	0	0	1	0	0	1	0	0	0	0	0	0	0	1	0	1	0	0	0	4	0	0	0	2	0	0	0	0	0	0	0	0	0	0	0	0	1	0	0	1
chr1	94484616	+	0	0	0	0	0	0	0	0	0	0	0	0	0	0	0	0	0	0	0	0	0	0	0	0	0	0	0	0	0	0	0	0	0	0	0	0	0	0	0	1	0	0	0	0	0	0	0
chr1	94493924	+	0	0	0	0	0	0	0	0	0	1	0	0	0	0	0	0	0	0	0	0	0	0	0	0	0	0	0	0	0	0	0	0	0	0	0	1	0	0	0	0	0	0	0	0	0	0	0
chr1	94559364	+	0	0	7	3	6	0	0	12	5	1	0	9	1	6	1	0	0	3	7	0	1	3	12	25	3	3	32	0	4	0	3	6	59	13	5	10	16	12	16	7	14	18	3	11	5	15	40
chr1	94559366	+	0	0	0	0	0	0	0	0	0	0	0	0	0	0	0	0	0	0	0	0	0	0	0	0	0	0	0	0	0	0	0	0	0	0	0	0	0	0	0	0	1	0	0	0	0	0	0
chr1	94751452	-	0	0	2	0	5	0	0	0	1	1	1	1	1	0	0	2	1	0	0	0	0	1	0	2	11	1	5	0	0	4	9	7	8	14	6	5	9	6	6	4	8	0	1	7	1	4	4
chr1	94764430	+	0	1	0	0	1	0	1	0	1	0	0	0	0	0	0	1	0	0	0	0	0	0	1	0	1	0	1	0	0	1	0	0	2	5	2	3	3	5	2	0	5	1	1	2	3	2	6
chr1	95158608	-	0	0	0	0	0	0	1	0	0	0	0	0	0	0	0	0	0	0	0	0	0	0	0	0	0	0	0	0	0	0	0	0	0	0	0	0	0	0	0	0	0	0	0	0	0	0	0
chr1	95210785	-	0	1	1	2	22	11	7	5	3	7	7	4	4	1	7	3	4	5	12	0	15	16	5	3	17	7	12	0	2	5	8	21	20	41	17	16	35	15	10	20	11	12	6	14	10	22	12
chr1	95459108	+	0	0	0	0	0	0	0	0	0	0	0	0	0	0	0	0	0	0	0	0	0	0	0	0	0	0	0	0	0	0	0	0	0	0	0	0	0	0	0	0	0	0	0	0	0	0	0
chr1	95459109	+	9	18	48	30	188	108	32	65	29	54	26	32	31	23	26	28	12	15	27	0	138	130	57	64	238	121	139	2	31	84	51	169	173	340	129	160	292	119	74	101	82	160	78	168	137	257	225
chr1	95459110	+	0	0	0	0	0	1	0	0	1	0	0	0	0	0	0	0	0	0	0	0	0	0	0	0	0	1	0	0	0	0	0	0	0	0	1	0	0	0	0	0	0	0	0	0	0	0	0
chr1	95459111	+	0	0	0	0	0	0	0	0	0	0	0	0	0	0	0	0	0	0	0	0	0	0	0	0	0	0	0	0	0	0	0	0	0	0	0	0	0	0	0	0	0	0	0	0	1	0	0
chr1	95489047	+	0	0	0	0	0	1	0	2	0	0	1	0	0	0	0	0	0	0	0	0	1	0	1	1	1	0	2	0	0	1	2	2	2	5	0	1	3	1	0	2	1	5	1	5	2	5	2
chr1	95489049	+	0	0	0	0	0	0	0	0	0	0	0	0	0	0	0	0	0	0	0	0	0	0	0	0	0	0	0	0	0	0	0	0	0	0	0	0	0	0	0	0	0	0	0	0	0	0	1
chr1	95589794	+	0	0	0	0	0	0	0	0	1	0	0	0	1	0	0	0	0	0	0	0	0	0	0	0	2	0	0	0	0	0	1	0	0	1	1	0	1	2	0	0	0	0	0	1	1	0	2
chr1	95589795	+	0	0	0	0	0	0	0	0	0	0	0	0	0	0	0	0	0	0	0	0	0	0	0	0	0	0	0	0	0	0	0	0	0	0	0	0	0	0	0	0	0	0	0	0	0	0	1
chr1	95724373	-	0	0	0	0	0	0	0	0	0	0	0	0	0	0	0	0	0	0	0	0	0	0	0	0	0	0	0	0	0	0	0	0	1	0	0	0	1	0	0	0	1	1	0	0	0	0	0
chr1	95803210	+	0	0	0	0	0	0	0	0	0	0	0	0	0	1	0	0	0	0	0	0	0	0	0	0	0	0	0	0	0	0	0	0	0	0	0	0	0	0	0	0	0	0	0	0	0	0	0
chr1	95803211	+	8	38	53	40	406	189	105	113	66	122	58	51	49	46	56	55	52	47	53	4	169	205	82	127	298	180	225	0	76	159	32	136	118	279	124	91	184	79	64	89	67	108	76	105	93	184	132
chr1	95803212	+	0	0	0	0	0	0	0	0	0	0	0	0	0	0	0	0	0	0	0	0	0	1	0	0	0	0	0	0	0	0	0	0	0	0	0	0	0	0	0	0	0	0	0	0	0	0	0
chr1	95803213	+	0	0	0	0	0	0	1	0	0	0	0	0	0	0	0	0	0	0	0	0	1	0	0	0	0	0	0	0	0	0	0	0	0	0	0	0	0	0	0	0	0	0	0	0	0	0	0
chr1	95969077	-	0	1	0	0	3	1	0	0	0	0	0	0	0	0	0	0	0	0	0	0	1	0	0	0	0	1	2	0	0	4	0	0	1	0	0	0	1	0	0	0	0	0	0	0	0	0	0
chr1	96051676	-	0	0	0	0	0	0	0	0	0	0	0	0	0	0	0	0	0	0	1	0	0	0	1	0	0	0	0	0	0	0	0	0	0	0	0	1	1	0	0	0	0	0	0	0	0	0	0
chr1	96064946	+	0	0	0	0	0	0	0	0	0	0	0	0	0	0	0	0	0	0	0	0	6	1	0	0	0	0	0	0	0	0	0	0	0	0	0	0	0	0	0	0	0	3	0	0	0	0	0
chr1	96174170	+	0	0	0	0	0	0	0	0	0	0	0	0	0	0	0	0	0	0	0	0	0	1	0	0	0	0	0	0	0	0	0	0	0	0	0	0	0	0	0	0	0	1	0	0	0	0	0
chr1	96262231	+	0	0	0	0	2	1	0	0	0	0	0	0	0	0	0	0	0	0	0	0	0	0	0	0	0	0	0	0	0	0	0	0	1	0	0	7	2	3	1	0	0	0	0	0	0	0	2
chr1	96278696	-	0	0	2	1	3	1	0	0	1	1	1	0	0	0	0	0	0	0	1	0	2	1	3	1	5	2	4	0	0	5	1	3	1	4	5	0	3	3	1	4	0	3	2	1	1	1	0
chr1	96301883	+	0	0	0	0	0	0	0	0	0	0	0	0	0	0	0	0	0	0	0	0	0	0	0	0	0	0	0	0	0	0	0	0	0	0	1	0	1	0	0	0	0	0	0	0	0	0	0
chr1	96307624	-	3	0	1	1	14	8	1	12	2	1	2	1	2	3	1	0	0	1	0	0	22	11	7	4	17	7	20	0	3	11	1	9	7	14	13	4	6	2	1	5	2	3	1	3	2	3	7
chr1	96307626	-	0	0	0	0	0	0	0	0	0	0	0	0	0	0	0	0	0	0	0	0	0	0	0	0	0	1	0	0	0	0	0	0	0	1	1	0	0	0	1	0	0	0	0	0	0	0	0
chr1	96345031	+	0	0	0	0	0	0	0	0	0	0	0	0	0	1	0	0	0	0	0	0	0	0	0	0	0	0	0	0	0	0	0	0	0	0	0	0	0	0	0	0	1	0	0	0	0	0	0
chr1	96345032	+	4	11	24	26	205	89	40	69	27	53	34	27	34	9	26	21	17	14	22	2	83	97	32	52	165	65	133	0	23	69	13	50	64	105	55	41	80	55	36	62	46	70	44	94	58	118	107
chr1	96345033	+	0	0	1	0	0	0	0	0	0	0	0	0	0	0	0	0	0	0	0	0	0	0	0	0	0	0	0	0	0	0	1	0	0	0	0	0	0	0	0	0	0	0	0	0	0	0	0
chr1	96345034	+	0	0	0	0	0	0	0	0	0	0	0	0	0	0	0	0	0	0	0	0	0	0	0	0	0	0	1	0	0	0	0	0	0	0	0	0	0	0	0	0	0	0	0	0	0	0	0
chr1	96433538	-	0	0	6	3	11	11	10	9	1	5	3	3	8	2	2	2	2	1	1	0	5	6	3	5	5	3	8	0	3	5	6	5	5	11	8	4	2	1	1	4	0	0	1	1	0	3	0
chr1	96611837	-	0	0	0	0	0	0	0	0	0	0	0	0	0	0	0	0	0	0	0	0	0	0	0	0	0	0	0	0	0	0	0	0	0	0	0	0	0	0	0	0	0	0	0	0	0	0	0
chr1	96611838	-	0	2	6	1	27	19	7	8	1	2	6	3	5	4	3	6	3	2	3	0	9	8	4	9	26	12	20	0	2	8	4	12	10	31	15	13	21	4	4	14	6	6	2	6	1	4	2
chr1	96647286	-	0	0	0	0	0	0	0	0	0	0	0	0	0	0	0	0	0	0	0	0	0	0	0	0	0	0	0	0	0	0	0	0	0	0	1	0	1	0	0	0	0	1	0	0	0	0	0
chr1	96657231	+	0	0	0	0	0	0	0	0	0	0	0	0	0	0	0	0	0	0	0	0	0	0	0	0	0	0	0	0	0	0	0	0	0	0	0	0	0	0	0	0	1	0	0	0	0	0	0
chr1	96680878	+	2	0	0	1	0	0	0	13	0	3	1	4	2	5	4	2	2	0	0	0	1	0	13	0	20	8	15	0	2	7	0	9	2	6	3	2	24	9	0	13	0	2	1	19	4	1	3
chr1	96884209	-	0	0	0	0	0	0	0	0	0	0	0	0	0	0	0	0	0	0	0	0	0	0	0	0	0	0	0	0	0	0	0	0	1	1	0	0	0	1	0	0	0	0	0	0	0	0	0
chr1	96896161	-	0	0	0	0	0	0	0	0	0	0	0	0	0	0	0	0	0	0	0	0	0	0	0	0	0	0	0	0	0	0	0	0	0	0	0	1	0	0	0	0	0	0	0	0	0	0	0
chr1	96896164	-	0	0	0	0	0	0	0	0	0	0	0	0	0	0	0	0	0	0	0	0	0	1	0	0	0	0	0	0	0	0	0	0	0	0	0	0	0	0	0	0	0	0	0	0	0	0	0
chr1	96896166	-	0	0	2	1	1	0	0	0	0	1	0	0	1	0	1	1	0	0	0	0	1	2	0	2	3	2	0	0	0	3	1	7	12	17	9	14	28	9	6	5	6	10	3	3	7	12	9
chr1	96916396	+	0	0	0	0	0	1	1	0	0	0	0	0	1	0	1	0	1	0	0	0	0	0	0	0	1	0	0	0	0	0	1	0	1	2	0	0	2	0	0	0	0	0	0	1	0	1	0
chr1	96916776	+	0	0	0	0	0	0	0	0	0	0	0	0	0	0	0	0	0	0	0	0	0	0	0	0	0	0	0	0	0	0	0	0	0	0	0	0	0	0	0	0	0	0	0	0	0	0	0
chr1	96916777	+	7	10	11	9	60	42	23	37	7	10	9	13	17	7	9	15	5	2	5	0	72	54	16	30	92	43	73	0	17	41	39	80	96	210	111	84	169	78	37	94	57	94	52	101	56	117	92
chr1	96916778	+	0	0	0	0	1	0	0	1	0	0	0	0	0	0	0	0	0	0	0	0	0	0	0	1	0	0	0	0	0	0	0	0	0	0	0	1	0	0	0	0	0	0	0	1	1	0	0
chr1	97157097	+	0	0	0	0	0	1	0	0	0	0	0	0	0	0	0	0	1	0	0	0	2	0	1	0	1	0	0	0	0	0	0	4	1	3	0	1	0	1	0	0	0	0	0	0	0	1	0
chr1	97266629	-	0	0	0	0	0	0	0	0	0	0	0	0	0	0	0	0	0	0	0	0	0	0	0	0	0	0	0	0	0	1	0	1	0	0	0	1	0	2	0	0	0	0	0	0	0	1	0
chr1	97349446	-	0	0	1	0	0	2	1	0	0	2	1	2	0	0	0	0	0	0	0	0	1	1	0	0	5	1	1	0	1	1	2	2	0	8	5	2	6	3	8	4	3	1	1	0	1	2	2
chr1	97363781	+	0	0	0	0	0	0	0	0	0	0	0	0	0	0	0	0	0	0	0	0	0	0	0	0	0	0	0	0	0	0	0	0	0	0	0	0	1	0	0	0	0	0	0	0	0	0	0
chr1	97363782	+	6	12	21	19	114	64	27	53	10	28	28	19	15	22	17	12	10	6	10	0	89	80	42	37	147	84	115	2	24	65	27	98	102	157	69	63	138	74	33	60	49	76	41	65	52	108	103
chr1	97363784	+	0	0	0	0	0	0	0	0	0	0	0	0	0	0	0	0	0	0	0	0	0	0	0	0	0	1	0	0	0	0	0	0	0	0	0	0	0	0	0	0	0	0	0	0	0	0	0
chr1	97370394	+	4	1	6	3	71	35	15	21	6	18	12	12	8	5	11	18	10	9	8	1	31	25	9	14	55	14	51	1	9	19	4	22	18	51	19	18	32	21	6	6	4	22	17	28	22	39	30
chr1	97370397	+	0	0	0	0	1	0	0	0	0	0	0	0	0	0	0	0	0	0	0	0	1	0	1	0	0	0	1	0	0	0	0	0	0	1	1	3	1	1	0	0	0	2	0	0	0	0	4
chr1	97406502	-	0	0	0	0	0	0	0	0	0	0	0	1	0	0	0	0	0	0	0	0	0	0	0	0	0	0	0	0	0	0	0	0	1	0	0	0	0	1	1	0	0	0	0	0	0	0	0
chr1	97483481	+	0	0	0	0	0	0	0	0	0	0	0	0	0	0	0	0	0	0	0	0	0	0	0	0	0	0	0	0	0	0	0	1	0	0	0	0	0	0	0	0	0	0	0	0	0	0	0
chr1	97483482	+	10	14	21	17	160	93	32	56	21	29	21	23	15	11	15	10	8	7	8	2	111	95	33	45	159	76	124	0	23	58	16	44	66	103	56	40	86	41	37	35	50	75	26	64	53	96	76
chr1	97483484	+	0	0	0	0	0	0	0	0	0	0	0	0	0	0	0	0	0	0	0	0	0	0	0	0	0	0	0	0	0	0	0	0	0	0	0	0	0	0	0	0	0	0	0	0	0	0	0
chr1	97520575	-	1	1	9	6	44	19	12	25	6	19	13	9	13	2	9	3	9	6	11	0	21	24	11	16	41	20	24	0	7	18	6	24	18	43	25	22	36	12	7	18	10	10	7	12	8	19	14
chr1	97643913	+	0	1	0	0	1	0	0	0	0	0	0	0	0	0	0	2	0	0	0	0	0	0	0	0	0	1	1	0	0	0	1	1	1	1	1	2	2	0	1	1	0	0	0	0	1	0	0
chr1	97687954	+	0	0	0	0	0	0	0	0	0	0	0	0	0	0	0	0	0	0	0	0	0	0	0	0	0	0	0	0	0	0	0	0	0	0	0	0	0	0	0	0	0	1	0	0	0	0	0
chr1	97687955	+	8	14	21	23	178	112	47	51	27	55	34	37	30	18	22	28	13	18	42	1	96	107	34	62	192	97	123	0	27	84	25	84	88	144	63	66	160	84	37	70	56	105	33	89	85	128	137
chr1	97687957	+	0	0	0	0	0	0	0	0	0	0	0	0	0	0	0	0	0	0	0	0	0	0	0	0	0	0	0	0	0	0	0	0	0	0	0	0	0	1	0	0	0	0	0	0	0	0	0
chr1	97705230	-	0	0	0	0	0	0	0	0	0	0	0	0	0	0	0	0	0	0	0	0	0	0	0	0	0	0	0	0	0	0	0	1	0	1	0	0	0	0	0	0	0	0	0	0	0	0	0
chr1	97705232	-	0	1	0	0	5	3	0	2	0	1	0	1	1	2	1	0	0	0	1	0	0	4	0	2	4	2	2	0	1	1	1	8	4	16	4	13	13	3	2	5	5	3	3	2	0	3	5
chr1	97825601	+	0	0	0	0	0	0	0	0	0	0	0	0	0	0	0	0	0	0	0	0	0	0	0	0	0	0	0	0	0	0	0	0	0	0	1	1	0	0	0	0	0	0	0	0	0	0	0
chr1	97829847	-	0	0	0	0	0	0	0	0	0	0	0	0	0	0	0	0	0	0	0	0	0	0	0	0	0	1	0	0	0	0	0	0	0	0	0	0	0	0	0	0	0	0	0	1	0	0	0
chr1	97829848	-	7	8	15	18	137	68	37	58	20	38	23	23	25	11	26	14	17	12	15	2	61	67	29	39	100	66	87	1	28	31	28	76	70	160	69	54	136	76	26	56	48	59	34	52	43	67	66
chr1	97881841	+	0	1	0	0	0	0	0	0	0	0	0	0	0	0	0	1	0	0	0	0	0	0	1	0	0	0	0	0	0	0	3	1	1	6	1	0	12	1	0	0	0	0	0	0	0	1	0
chr1	97916277	-	0	0	0	0	0	0	0	0	0	0	0	0	0	0	0	0	0	0	0	0	0	0	0	0	0	0	0	0	0	0	0	0	0	0	0	0	0	0	0	0	0	0	0	0	0	0	0
chr1	97916279	-	3	0	7	3	61	32	17	22	8	17	12	8	4	12	5	2	5	5	5	0	20	29	17	12	49	22	42	0	13	32	9	21	10	40	16	9	22	11	9	30	16	11	7	12	5	19	11
chr1	97981462	-	0	2	5	4	42	19	8	14	5	8	7	3	7	4	2	4	8	4	4	0	18	13	8	16	25	12	24	0	10	19	6	28	27	55	21	20	39	11	7	20	14	24	9	20	17	23	14
chr1	97981466	-	0	0	0	0	0	0	0	0	0	0	0	0	0	0	0	0	0	0	0	0	0	0	0	0	0	0	0	0	0	0	0	0	0	0	0	0	0	0	0	0	0	0	0	0	0	0	0
chr1	98153072	-	0	0	0	0	0	0	0	0	0	0	0	0	0	0	0	0	0	0	0	0	0	0	0	0	0	0	0	0	0	0	0	1	0	0	0	0	0	1	0	0	0	0	0	0	0	0	0
chr1	98212153	-	0	0	0	0	0	0	0	0	0	0	0	0	0	0	0	0	0	0	0	0	0	0	0	0	0	0	0	0	0	0	0	0	0	0	1	0	0	0	0	0	0	0	0	0	0	0	0
chr1	98250152	-	0	0	0	0	0	0	0	0	0	0	0	0	0	0	0	0	0	0	0	0	0	0	0	0	0	0	0	0	0	0	0	0	1	0	0	0	0	0	0	0	0	0	0	0	0	0	0
chr1	98250154	-	0	5	2	9	53	45	1	1	6	11	0	11	12	4	0	1	3	1	6	0	51	2	1	23	82	0	61	0	10	1	4	19	28	69	2	8	32	17	7	20	24	30	3	10	0	13	18
chr1	98284878	-	0	0	0	0	0	0	0	0	0	0	0	0	0	0	0	0	0	0	0	0	0	0	0	0	0	0	0	0	0	0	0	0	0	1	1	0	0	0	0	0	0	0	0	0	0	0	0
chr1	98358719	+	0	1	1	0	0	4	0	2	1	0	0	1	0	0	0	0	0	0	0	0	2	0	0	1	2	0	2	0	0	1	0	1	0	1	2	0	0	0	0	0	1	0	0	0	2	2	0
chr1	98365695	+	0	0	0	0	0	0	0	0	0	0	0	0	0	0	0	0	0	0	0	0	0	0	0	0	0	0	0	0	0	0	0	0	0	0	0	2	0	0	0	0	0	0	0	1	0	0	0
chr1	98536760	-	0	0	0	0	1	1	0	0	0	0	0	0	0	0	0	0	0	0	0	0	0	0	0	0	0	0	0	0	0	0	0	0	0	0	0	0	0	0	0	0	0	0	0	0	0	0	0
chr1	98543513	+	0	0	0	0	0	0	0	0	0	0	0	0	0	0	0	0	0	0	0	0	0	0	0	0	0	0	0	0	0	0	0	0	2	0	2	1	6	2	0	1	2	0	0	0	0	0	0
chr1	98558975	+	0	0	0	2	9	11	1	8	0	0	0	1	0	0	0	0	0	0	0	0	5	3	3	3	9	1	13	0	0	8	8	13	11	25	7	5	8	4	2	9	5	5	2	3	2	3	2
chr1	98592860	+	0	0	0	0	0	0	0	0	0	0	0	0	0	0	0	0	0	0	0	0	0	0	0	0	0	0	0	0	0	0	0	0	0	0	0	0	1	0	0	0	0	0	0	0	0	0	0
chr1	98619353	-	0	0	0	0	0	0	0	0	0	0	0	0	0	0	0	0	0	0	0	0	0	0	0	0	0	0	0	0	0	0	0	0	0	0	0	0	0	0	0	0	0	0	0	0	0	0	0
chr1	98790034	+	0	0	0	0	0	0	0	0	0	0	0	0	0	0	0	0	0	0	0	0	0	0	0	0	0	0	0	0	0	0	0	0	0	0	0	0	0	0	0	0	0	0	0	0	0	0	0
chr1	98790035	+	23	37	70	56	356	212	92	142	38	69	49	76	73	46	36	45	53	39	34	4	347	318	147	143	657	260	335	1	90	241	76	154	219	372	204	178	402	163	101	175	137	203	90	197	146	306	274
chr1	98790037	+	0	0	0	0	0	0	0	0	0	0	0	0	0	0	0	0	0	0	0	0	0	0	0	0	0	0	0	0	0	0	0	0	0	0	0	0	0	1	0	0	0	1	0	0	0	0	0
chr1	98860194	+	0	0	0	1	0	1	0	1	0	0	0	0	1	0	0	1	0	0	0	0	0	0	1	1	3	1	0	0	0	0	0	1	1	2	1	0	4	1	0	4	2	2	1	0	1	0	0
chr1	98875730	-	0	0	0	1	0	1	0	0	0	0	0	0	0	0	0	0	0	0	0	0	0	0	0	0	0	0	0	0	0	0	0	2	0	1	3	1	5	0	1	0	3	0	0	1	1	0	0
chr1	99045851	+	16	22	37	51	408	163	84	94	40	114	41	60	44	29	38	42	35	43	57	0	169	150	76	100	279	162	201	0	47	131	14	65	45	126	29	46	95	62	24	43	34	81	38	69	57	99	74
chr1	99045852	+	0	0	0	0	0	0	0	0	0	0	0	0	0	0	0	0	0	0	0	0	0	0	0	0	1	0	0	0	0	0	0	0	0	0	0	0	0	0	0	0	0	0	0	0	0	0	0
chr1	99045853	+	0	0	0	0	0	0	0	0	0	0	0	0	0	0	0	0	0	0	0	0	0	0	0	0	1	0	0	0	0	0	0	0	0	0	0	0	0	1	0	0	0	0	0	0	0	0	0
chr1	99098134	+	0	2	5	3	49	29	17	15	3	12	9	4	2	7	5	9	5	5	4	0	13	10	5	10	19	9	23	0	3	8	1	8	10	11	3	7	8	10	5	4	2	11	3	3	4	8	7
chr1	99098948	-	8	9	22	15	212	103	88	82	17	69	48	59	28	28	41	31	35	30	35	2	94	90	50	55	170	88	134	0	38	92	13	32	31	65	39	23	41	21	20	28	20	25	17	31	22	27	39
chr1	99098949	-	0	0	0	0	0	0	0	0	0	0	0	0	0	0	0	0	0	0	0	0	0	0	0	0	0	0	0	0	0	0	0	0	0	0	0	0	0	0	0	0	0	0	0	0	0	0	0
chr1	99112259	-	0	0	0	0	1	0	0	0	0	0	0	0	0	0	0	0	0	0	0	0	0	0	0	0	0	0	0	0	0	0	0	0	0	0	0	0	0	0	0	0	1	0	0	0	0	0	1
chr1	99112260	-	0	0	0	0	0	0	0	0	0	0	0	0	0	0	0	1	0	0	0	0	0	0	0	0	0	0	0	0	0	0	0	0	0	0	0	0	0	0	0	0	0	0	0	0	0	0	0
chr1	99112261	-	2	1	2	2	19	5	2	4	3	4	5	5	3	4	3	0	1	4	1	0	8	12	4	7	15	10	8	1	2	8	6	10	22	39	15	20	30	16	6	11	15	13	4	9	9	18	8
chr1	99156255	-	0	0	0	0	0	0	0	0	0	0	0	0	0	0	0	0	0	0	0	0	0	0	0	0	0	0	0	0	0	0	0	0	0	0	0	0	0	1	0	0	0	0	0	0	0	0	0
chr1	99156259	-	0	0	0	0	0	0	0	0	0	0	0	0	0	0	0	0	0	0	0	0	0	0	0	0	0	0	0	0	0	1	0	0	0	0	0	0	0	0	0	0	0	0	0	0	0	0	0
chr1	99156261	-	9	18	22	27	206	81	44	72	21	79	36	48	33	10	19	34	17	26	24	1	100	118	34	60	193	115	108	0	20	90	37	121	129	269	112	124	221	115	53	117	81	139	49	124	79	157	136
chr1	99156262	-	1	0	1	1	4	5	3	3	1	4	4	0	0	3	1	4	1	1	1	0	10	7	2	9	11	5	9	0	2	7	6	10	7	19	18	8	11	4	0	4	4	13	9	18	10	14	15
chr1	99187862	+	0	0	0	0	1	3	0	0	0	0	0	0	0	0	1	1	0	0	0	0	0	0	0	0	2	0	2	0	0	2	0	0	0	2	0	2	2	0	0	1	0	2	0	1	0	2	1
chr1	99200029	-	0	0	0	0	0	0	0	0	0	0	0	0	0	0	0	0	0	0	0	0	0	0	0	0	0	0	0	0	0	0	0	0	0	0	0	0	0	0	0	0	1	0	0	0	0	0	0
chr1	99200030	-	0	0	0	0	0	0	0	0	0	0	0	0	0	0	0	0	0	0	0	0	0	0	0	0	0	0	0	0	0	0	0	0	0	0	0	0	1	0	0	0	0	0	0	0	0	0	0
chr1	99200031	-	0	2	11	9	32	21	8	25	3	10	7	1	2	5	8	1	4	2	1	0	32	22	16	13	53	25	41	0	11	32	17	34	36	95	25	23	52	24	13	42	21	26	19	38	20	33	24
chr1	99260352	-	0	0	0	0	0	0	0	1	0	0	0	0	0	0	0	0	0	0	0	0	1	0	2	0	0	0	2	0	0	0	1	1	0	2	0	1	0	1	1	0	0	0	1	1	0	2	2
chr1	99269023	-	0	0	0	0	0	0	0	0	0	0	0	0	0	0	0	0	0	0	0	0	0	0	0	0	0	0	0	0	0	0	0	0	0	0	0	0	0	0	1	0	0	0	0	0	0	0	0
chr1	99269024	-	0	0	0	0	0	0	0	0	0	1	0	0	0	0	0	0	0	0	0	0	0	0	0	0	0	0	0	0	0	0	0	0	0	0	0	0	0	0	0	0	0	0	0	0	0	0	0
chr1	99269025	-	8	24	48	30	342	149	87	100	36	132	47	76	75	59	53	45	55	40	48	3	167	167	77	116	271	182	258	0	62	158	14	94	76	214	51	66	121	71	41	57	49	66	34	52	53	90	79
chr1	99286987	-	0	0	0	0	0	0	0	0	0	0	0	0	0	0	0	0	0	0	0	0	0	0	0	0	0	0	0	0	0	0	0	0	0	0	1	0	0	0	0	0	0	0	0	0	0	0	0
chr1	99286988	-	2	3	6	5	27	24	7	19	5	10	4	8	8	8	5	3	4	4	3	1	39	35	12	13	96	32	42	1	7	32	29	49	42	114	93	46	93	25	29	54	31	53	24	56	31	89	64
chr1	99286989	-	0	0	0	0	0	0	0	0	0	0	0	0	0	0	0	0	0	0	0	0	0	0	0	0	0	0	0	0	0	0	0	0	0	0	0	0	0	0	0	0	0	0	0	0	0	0	0
chr1	99329561	+	0	0	0	0	0	1	0	0	0	0	1	0	0	0	0	0	0	0	0	0	0	0	0	0	0	0	0	0	0	1	0	0	0	0	0	0	0	0	0	0	0	0	0	0	1	0	0
chr1	99338136	-	0	0	0	0	1	0	0	0	0	0	0	1	0	0	0	0	0	0	0	0	0	0	0	0	0	0	1	0	0	0	0	0	0	1	0	1	0	0	0	0	0	0	0	0	0	0	0
chr1	99343529	+	1	2	7	9	21	20	11	11	2	7	1	5	7	6	4	6	6	2	1	1	13	14	6	11	25	10	29	0	7	22	9	14	8	28	34	9	11	8	4	17	8	17	6	18	13	40	30
chr1	99380193	+	0	0	0	0	0	0	0	0	0	0	0	0	0	0	0	0	0	0	0	0	0	0	0	0	0	0	0	0	0	0	0	0	0	1	0	0	0	0	0	0	1	0	0	0	0	0	0
chr1	99382691	-	0	0	0	0	0	0	1	0	0	0	0	0	0	0	1	0	0	0	0	0	0	0	0	0	1	0	1	0	0	0	1	4	1	8	4	6	24	1	1	3	2	2	8	10	0	1	3
chr1	99521698	+	0	0	0	0	0	0	0	0	0	0	0	0	0	0	0	0	0	0	0	0	0	0	0	0	0	0	0	0	0	0	0	0	0	0	0	0	0	1	0	0	0	0	0	0	0	0	0
chr1	99562303	+	0	0	0	0	3	6	1	4	0	1	0	3	1	1	0	0	0	0	2	0	1	4	0	2	4	3	5	0	1	7	2	3	3	10	11	8	5	2	1	6	2	4	1	3	6	4	7
chr1	99562306	+	0	0	0	0	0	0	0	0	0	0	0	0	0	0	0	0	0	0	0	0	0	0	0	0	0	0	0	0	0	0	0	0	0	0	0	0	0	1	0	0	0	0	0	0	0	0	0
chr1	99564268	+	0	0	0	0	0	0	0	0	0	0	0	0	0	0	0	0	0	0	0	0	0	0	0	0	0	0	0	0	0	0	0	0	0	0	0	0	0	0	0	0	0	0	0	0	0	0	0
chr1	99736599	+	0	0	0	0	0	0	0	0	0	0	0	0	0	0	0	0	0	0	0	0	0	0	0	0	0	0	0	0	0	0	2	1	0	0	0	0	0	0	0	1	1	0	0	0	0	0	0
chr1	99794696	-	0	0	0	0	0	0	0	0	0	0	0	0	0	0	0	0	0	0	0	0	0	0	0	0	0	0	0	0	0	0	0	0	0	0	0	0	0	0	1	0	0	0	0	0	0	0	0
chr1	99794698	-	0	3	1	7	55	25	31	24	10	20	11	13	14	5	8	6	11	3	11	1	24	31	18	8	31	16	13	1	3	8	15	53	28	99	28	38	94	25	24	27	25	26	11	27	16	44	49
chr1	100205906	+	0	0	0	0	0	1	3	0	0	0	0	0	0	0	0	0	0	0	0	0	0	0	0	0	0	0	1	0	0	0	0	0	0	1	0	0	0	0	0	0	1	0	0	0	0	0	0
chr1	100269784	-	0	0	0	0	0	0	0	0	0	0	0	0	0	0	0	0	0	0	0	0	0	0	0	0	0	0	0	0	0	0	0	0	0	0	0	0	0	0	1	0	0	0	0	0	0	0	0
chr1	100269786	-	8	20	26	30	279	116	62	75	26	78	22	45	40	34	27	33	28	33	37	0	107	102	56	99	226	137	160	0	28	132	22	66	70	188	59	58	106	90	38	55	43	92	28	66	52	110	104
chr1	100340124	+	0	0	0	0	0	0	0	0	0	0	0	0	0	0	0	0	0	0	0	0	0	0	0	0	2	0	0	0	0	0	0	0	1	1	1	0	1	0	1	1	0	0	0	0	0	0	0
chr1	100373904	-	0	0	0	0	0	0	0	0	0	0	0	1	0	0	0	1	0	0	0	0	0	0	0	0	0	0	0	0	0	0	0	1	0	1	0	0	1	0	0	0	0	0	0	0	0	0	0
chr1	100376128	+	0	0	0	0	0	0	0	0	0	0	0	0	0	0	0	0	0	0	0	0	0	0	0	0	0	0	0	0	0	0	0	0	0	0	0	0	1	0	0	0	0	0	0	0	0	0	0
chr1	100569185	+	0	0	2	0	2	6	0	2	0	0	1	0	0	0	0	1	1	0	0	0	1	1	1	0	3	0	3	0	1	2	1	2	1	4	3	4	2	0	1	3	3	0	0	2	0	2	0
chr1	100591292	-	0	0	0	0	0	0	0	0	0	0	0	0	0	0	0	0	0	0	0	0	0	0	0	0	0	0	0	0	0	0	0	0	0	0	0	0	0	0	0	0	0	1	0	0	0	0	0
chr1	100591293	-	0	0	0	0	0	0	0	0	0	0	0	0	0	0	0	0	0	0	0	0	0	0	0	0	0	0	1	0	0	0	0	0	0	0	0	0	0	0	0	0	0	0	0	0	0	0	0
chr1	100591294	-	23	52	88	100	696	269	163	204	81	192	100	115	88	69	86	90	59	77	97	2	405	375	149	214	3495	370	490	2	111	297	34	125	111	316	104	127	191	130	65	90	72	164	84	104	95	200	158
chr1	100598338	-	0	0	0	0	0	0	0	0	0	0	0	0	0	0	0	0	0	0	0	0	0	1	0	0	0	0	0	0	0	0	0	0	0	0	0	0	2	0	0	0	0	0	0	0	0	0	0
chr1	100663080	-	0	0	0	2	12	8	3	3	2	1	2	3	1	1	1	1	1	0	1	0	7	6	4	3	5	6	7	0	1	5	6	12	11	26	17	5	20	5	6	7	8	5	2	4	4	6	9
chr1	100663081	-	0	0	0	0	0	0	0	0	0	0	0	0	0	0	0	0	0	0	0	0	0	0	0	0	0	0	0	0	0	0	0	0	1	0	0	0	0	0	0	0	0	0	0	0	0	0	0
chr1	100685026	-	0	0	0	0	0	0	0	0	0	0	0	0	0	0	0	1	0	0	0	0	0	1	0	0	1	0	0	0	0	0	0	1	0	0	0	0	0	0	0	0	0	0	0	0	0	0	0
chr1	100685028	-	4	9	16	17	152	92	45	58	19	54	29	28	36	13	25	18	24	17	23	3	69	67	27	43	114	64	102	0	24	57	17	82	49	129	44	42	72	43	18	37	30	46	22	48	29	64	54
chr1	100778451	+	0	0	0	0	0	0	0	0	0	0	0	0	0	0	0	0	0	0	0	0	0	0	0	0	0	0	0	0	0	0	0	0	1	1	3	0	1	0	0	1	0	0	0	0	0	0	0
chr1	100801747	-	0	0	0	0	0	0	0	0	0	0	0	0	0	0	0	0	0	0	0	0	0	0	0	0	0	0	0	0	0	0	0	0	0	1	0	0	0	0	0	0	0	0	0	0	0	0	0
chr1	100826031	+	1	1	1	1	3	1	4	1	0	4	0	2	1	2	1	0	0	1	0	0	2	1	0	3	3	1	7	0	0	1	5	22	16	22	19	15	39	15	6	13	14	12	17	14	19	15	25
chr1	100830646	-	0	0	0	0	0	0	0	1	0	0	0	0	0	0	0	0	0	0	0	0	0	1	1	0	0	0	0	0	0	2	1	0	0	2	2	0	0	0	0	0	1	1	1	0	0	0	1
chr1	100830684	-	0	0	0	1	1	2	0	1	0	0	1	0	0	0	0	0	0	0	1	0	3	0	0	4	1	2	1	0	0	1	0	3	0	2	2	3	1	1	0	1	0	0	0	1	1	2	2
chr1	100933516	-	0	0	0	0	5	1	2	2	0	2	1	0	1	1	2	1	1	0	0	0	3	4	0	0	7	3	2	0	1	4	3	6	5	10	7	5	9	3	1	0	4	3	0	2	3	2	1
chr1	101114468	+	0	0	0	0	2	0	1	0	0	1	0	2	1	2	1	1	0	0	0	0	1	0	0	0	4	1	6	0	2	2	0	0	0	3	8	0	0	1	1	1	0	1	0	2	1	1	0
chr1	101114469	+	0	0	0	0	0	0	0	0	0	0	0	0	0	0	0	0	0	0	0	0	0	0	0	0	0	0	0	0	0	0	0	0	0	0	0	0	0	0	0	0	0	0	0	0	0	0	0
chr1	101159101	-	0	0	0	0	0	0	0	0	0	0	0	0	0	0	0	0	0	0	0	0	0	0	0	0	0	0	0	0	0	0	0	0	0	1	0	0	0	0	0	0	0	0	0	0	0	0	0
chr1	101159103	-	4	0	22	16	129	66	0	0	0	60	0	74	39	24	0	19	1	17	16	0	69	0	1	0	55	1	168	1	20	0	10	97	1	190	40	0	62	0	0	27	13	38	0	26	29	1	0
chr1	101189321	+	0	0	0	0	0	0	0	0	0	0	0	0	0	0	0	0	0	0	0	0	0	0	0	0	0	0	0	0	0	0	0	0	0	0	0	0	0	0	0	0	0	0	0	0	0	1	0
chr1	101189322	+	17	40	71	50	515	243	106	135	62	159	77	90	80	48	65	57	55	46	66	4	261	257	114	199	486	270	350	0	83	217	43	137	151	431	135	151	303	217	103	123	106	192	72	142	136	230	208
chr1	101189324	+	0	0	0	0	0	0	0	0	0	0	0	0	1	0	0	0	0	0	0	0	0	0	0	0	0	0	0	0	0	0	0	1	0	3	0	0	1	0	0	0	1	0	0	0	0	1	0
chr1	101232541	+	9	27	55	44	391	161	106	131	48	155	58	86	78	60	68	61	59	53	63	1	207	165	79	139	329	198	272	1	62	145	25	92	77	225	71	71	122	90	39	60	51	81	39	48	55	109	104
chr1	101232542	+	0	0	0	0	0	0	0	0	0	0	0	0	0	0	0	1	0	0	0	0	0	0	0	0	0	0	0	0	0	0	0	0	0	0	0	0	0	0	0	0	0	0	0	0	0	0	0
chr1	101232543	+	0	0	0	0	0	0	0	0	0	0	0	0	0	0	0	0	0	0	0	0	0	0	0	0	0	0	0	0	0	0	0	0	0	0	0	0	0	0	0	0	0	0	0	0	0	1	0
chr1	101272151	-	0	0	0	0	0	0	0	0	0	0	0	0	0	0	0	0	0	0	0	0	0	0	0	0	0	0	0	0	0	0	0	0	0	0	0	0	0	0	0	0	0	0	0	0	0	0	0
chr1	101425580	-	0	0	0	0	2	2	0	2	1	0	1	0	1	2	0	0	1	0	0	0	2	1	1	0	3	0	3	0	0	0	0	0	1	0	1	1	1	0	2	1	0	0	0	0	0	0	0
chr1	101443173	+	2	14	13	25	148	54	20	34	12	40	18	22	25	16	10	16	18	11	20	1	80	61	23	57	113	71	97	0	22	48	8	50	34	80	29	31	74	27	9	29	25	42	24	44	40	59	62
chr1	101443174	+	0	0	0	0	0	0	0	0	0	0	0	0	0	0	0	0	0	0	0	0	0	0	0	0	0	0	0	0	0	0	0	0	0	0	0	0	0	0	0	0	0	0	0	0	0	0	0
chr1	101451043	+	0	0	1	4	12	13	6	9	2	5	4	5	0	2	0	2	0	1	4	0	7	4	5	6	13	5	14	0	2	7	2	9	1	13	5	4	5	0	2	3	2	1	0	4	4	2	8
chr1	101451045	+	0	0	0	0	0	0	0	0	0	0	0	0	0	0	0	0	0	0	0	0	0	0	0	0	0	0	0	0	0	0	0	0	0	0	0	0	1	0	0	0	0	0	0	0	0	0	0
chr1	101629766	+	0	0	0	0	1	0	0	0	0	0	0	0	0	0	0	0	0	0	0	0	0	0	0	0	0	0	0	0	0	0	0	0	0	0	2	1	0	0	1	0	0	1	0	0	0	1	0
chr1	101691933	-	0	0	0	0	0	0	0	0	0	0	0	0	0	0	0	0	0	1	0	0	0	0	0	0	1	0	0	0	0	0	0	0	0	0	0	0	0	0	0	0	0	0	0	0	0	0	0
chr1	101691934	-	15	16	39	37	307	177	81	99	59	94	43	63	61	30	50	43	44	43	52	2	147	185	71	95	325	177	220	1	57	140	31	131	134	358	109	150	224	123	68	128	88	149	60	104	76	178	157
chr1	101691936	-	0	0	0	0	0	0	0	0	0	0	0	0	0	0	0	0	0	0	0	0	0	0	0	0	0	0	0	0	0	0	0	0	0	0	0	0	0	0	0	0	0	1	0	0	0	0	0
chr1	101767244	+	0	0	1	1	6	8	4	6	2	1	1	1	3	0	0	0	2	0	1	0	6	6	4	3	8	4	7	0	2	7	3	6	4	4	5	3	7	0	0	10	3	4	0	1	2	1	1
chr1	101786060	+	11	13	20	20	87	92	28	51	15	12	24	25	11	10	13	16	10	9	5	0	122	99	40	60	166	48	125	0	23	92	29	78	77	187	107	78	155	46	52	56	46	83	24	70	54	126	91
chr1	101786062	+	0	0	0	0	0	0	0	0	0	0	0	0	0	0	0	0	0	0	0	0	0	0	0	0	0	0	0	0	0	0	0	0	0	0	0	0	0	0	0	0	0	0	0	0	0	0	0
chr1	101786063	+	0	0	0	0	0	0	0	0	0	0	0	0	0	0	0	0	0	0	0	0	0	0	0	0	0	0	0	0	0	0	0	0	0	0	0	0	0	0	0	0	1	0	0	0	0	1	0
chr1	101812165	+	0	0	0	0	0	2	1	0	0	0	0	0	0	0	0	0	0	0	0	0	0	1	0	0	0	0	0	0	0	0	0	2	1	0	0	3	1	0	0	0	0	0	0	0	0	0	0
chr1	102019244	+	0	1	0	0	2	0	0	0	0	0	0	0	1	0	0	0	0	0	0	0	1	0	0	0	0	0	1	0	0	0	1	5	3	6	5	4	4	0	1	4	0	1	0	0	0	0	0
chr1	102066243	+	0	1	0	0	4	0	0	1	1	0	0	0	1	1	0	0	0	0	0	0	0	1	0	0	2	0	3	0	0	1	1	2	2	1	2	1	2	0	0	1	0	0	0	1	0	0	0
chr1	102108297	-	0	0	0	0	1	0	0	0	0	0	0	0	0	1	0	1	1	0	1	0	2	2	0	0	2	1	0	0	0	0	2	2	10	8	3	0	15	4	2	6	4	7	1	5	2	7	8
chr1	102142399	+	1	3	8	7	23	12	12	13	3	7	4	7	7	9	6	3	3	4	3	0	28	16	13	11	29	14	33	0	7	28	7	20	21	72	28	30	42	22	7	22	12	33	9	18	14	32	26
chr1	102242566	-	0	0	0	0	0	0	0	0	0	0	0	0	0	0	0	0	0	0	0	0	0	0	0	0	0	0	0	0	0	0	0	0	0	0	0	0	0	0	0	0	0	1	0	0	0	0	0
chr1	102242568	-	8	11	24	30	268	111	62	72	37	68	35	34	24	25	31	24	30	17	24	1	83	68	32	63	150	103	98	0	32	68	21	51	36	113	36	42	91	60	27	40	41	78	43	63	49	102	93
chr1	102265044	+	0	0	0	0	0	0	0	0	0	0	0	0	0	0	0	0	0	0	0	0	0	0	1	0	0	0	0	0	0	0	0	0	0	0	0	0	0	0	1	0	0	0	1	1	0	0	0
chr1	102289970	-	0	0	0	0	0	0	0	0	0	0	0	0	0	0	0	0	0	0	0	0	0	0	0	0	0	0	0	0	0	0	0	0	0	0	0	0	0	0	0	0	0	0	0	0	0	0	0
chr1	102289971	-	2	2	2	2	45	20	31	6	4	14	5	7	3	6	2	10	6	3	2	0	7	13	5	3	24	12	21	0	4	11	6	13	5	12	2	11	17	6	3	4	9	11	4	5	4	11	3
chr1	102291242	+	1	1	4	5	71	26	30	5	6	26	9	14	3	5	13	14	5	3	5	0	19	24	5	11	47	20	15	0	7	18	2	22	8	10	8	12	7	7	5	15	6	14	9	6	8	10	8
chr1	102307262	-	0	0	0	0	0	0	0	0	0	0	0	0	0	0	0	0	0	0	0	0	0	0	0	0	0	0	0	0	0	0	0	0	0	0	0	0	0	0	0	0	0	0	0	0	0	0	0
chr1	102313289	+	0	0	0	0	1	0	0	0	0	1	0	1	2	1	0	0	0	0	1	0	2	1	0	0	4	1	0	0	0	0	1	3	0	0	2	2	3	2	3	1	1	0	0	0	0	1	0
chr1	102359929	+	0	0	0	0	0	0	0	0	0	0	0	0	0	0	0	0	0	0	0	0	0	0	0	0	0	0	0	0	0	0	0	0	0	0	0	1	0	0	0	0	0	0	0	0	1	0	0
chr1	102427062	+	0	0	2	0	0	0	0	4	0	0	0	0	0	1	0	0	1	0	0	0	0	0	4	0	5	0	0	0	0	0	2	3	6	10	3	1	1	3	3	5	0	2	0	0	1	0	0
chr1	102461479	-	2	4	14	6	70	32	17	21	4	15	9	10	10	4	11	4	7	7	4	0	30	26	7	11	44	14	46	0	7	15	5	14	14	32	13	6	16	6	2	12	8	12	7	3	4	12	9
chr1	102482476	+	0	0	0	0	0	0	0	0	0	0	0	0	0	0	0	0	0	0	0	0	0	0	0	0	0	0	0	0	0	0	0	1	0	2	0	2	0	1	0	0	1	0	0	0	0	0	1
chr1	102535079	+	0	0	0	0	4	5	1	5	1	1	0	0	2	1	0	0	0	0	0	0	4	1	0	2	5	1	8	0	0	2	6	9	5	20	8	7	13	1	1	3	0	2	1	0	2	0	7
chr1	102551398	-	0	0	0	0	0	0	0	0	0	0	0	0	0	0	0	0	0	0	0	0	0	0	0	0	0	0	0	0	0	0	0	0	0	0	0	0	1	0	0	0	0	0	0	0	1	0	0
chr1	102551399	-	0	0	0	0	0	0	0	2	0	0	0	0	1	0	0	0	0	0	0	0	0	0	0	0	0	0	0	0	0	0	0	0	0	1	0	0	0	0	0	0	0	0	0	0	0	0	0
chr1	102551400	-	15	21	57	51	344	163	94	120	66	120	71	67	81	43	51	50	59	46	61	1	185	220	96	103	327	178	257	0	42	160	40	96	74	162	67	73	153	53	21	79	32	77	42	74	64	103	84
chr1	102644281	+	0	0	0	0	0	0	0	0	0	0	0	0	0	0	0	0	0	0	0	0	0	0	0	0	0	0	0	0	0	0	0	0	0	1	0	0	0	0	0	1	0	0	0	0	0	0	0
chr1	102650128	-	0	0	0	0	0	0	0	0	0	0	0	0	0	0	0	0	0	0	0	0	0	0	0	0	0	0	0	0	0	0	0	0	0	0	0	0	0	0	0	0	0	0	0	0	0	0	0
chr1	102650129	-	5	7	16	17	187	81	45	43	22	62	15	47	18	20	28	35	20	26	32	1	82	75	30	59	191	79	109	0	19	68	10	77	52	141	71	49	103	43	38	60	29	46	33	55	47	86	91
chr1	102650130	-	0	0	0	0	0	0	0	0	0	0	0	0	0	0	0	0	0	0	0	0	0	0	0	0	0	0	0	0	0	0	0	0	0	0	0	1	0	0	0	0	0	0	0	0	0	0	0
chr1	102702882	+	0	0	0	0	0	0	0	0	0	0	0	0	0	0	0	0	0	0	0	0	0	0	0	0	1	0	0	0	0	0	0	0	0	0	0	0	1	0	0	0	0	0	0	0	0	0	0
chr1	102710686	-	0	0	0	0	0	0	0	0	0	0	0	0	0	0	0	0	0	0	0	0	0	0	0	0	0	0	0	0	0	0	0	0	0	0	0	0	0	0	0	0	0	0	0	0	0	0	0
chr1	102804486	-	0	0	0	0	0	0	0	0	0	0	0	0	0	0	0	0	0	1	0	0	0	1	0	0	1	0	0	0	0	0	0	0	0	0	0	0	0	0	0	0	0	0	0	0	0	0	0
chr1	102832477	+	3	10	9	11	101	78	18	39	8	16	16	25	12	10	9	9	9	5	11	1	59	65	30	28	101	45	90	0	18	48	20	47	37	90	60	38	63	22	21	39	17	32	9	23	19	28	27
chr1	102836412	+	0	0	0	0	0	0	0	0	0	0	0	0	0	0	0	0	0	0	0	0	0	0	0	0	0	0	0	0	0	0	0	0	1	1	2	0	0	0	0	2	1	0	1	0	0	0	0
chr1	102986393	+	0	0	0	0	0	0	0	0	0	0	0	0	0	0	0	0	0	0	0	0	0	0	0	0	0	0	0	0	0	0	0	0	0	1	0	0	0	0	0	0	0	0	0	0	0	0	0
chr1	103132527	-	0	0	0	0	0	0	0	0	0	0	0	0	0	0	0	0	0	0	0	0	0	0	0	0	0	0	0	0	0	0	0	0	0	0	0	0	0	0	0	0	0	0	0	0	0	0	0
chr1	103135786	-	0	0	0	0	0	0	0	0	0	0	0	0	0	0	0	0	0	0	0	0	0	0	0	1	0	0	0	0	0	1	0	0	1	0	0	0	0	0	0	0	0	0	0	0	0	0	0
chr1	103162884	-	0	0	3	1	14	25	2	14	3	2	2	0	3	1	0	2	3	0	0	0	8	4	3	1	8	7	10	0	0	6	1	1	2	5	2	1	3	0	0	1	1	2	1	2	3	7	1
chr1	103251213	+	0	0	0	0	0	0	0	0	0	0	0	0	0	0	0	0	0	0	0	0	0	0	0	0	0	0	0	0	0	0	0	0	0	0	1	0	0	0	0	0	0	0	0	0	0	0	0
chr1	103279494	-	0	0	0	0	0	0	0	0	0	0	0	0	0	0	0	0	0	0	0	0	0	0	0	0	0	0	0	0	0	0	0	0	0	0	0	0	0	2	1	0	0	0	0	0	0	1	0
chr1	103311854	+	0	1	1	2	26	7	5	8	3	10	1	5	8	2	4	10	5	7	7	1	12	6	8	16	28	15	3	0	1	3	3	16	27	33	12	18	27	22	11	19	12	17	12	18	9	24	21
chr1	103311855	+	0	0	0	0	0	0	0	0	0	0	0	0	0	0	0	0	0	0	0	0	0	0	0	0	0	0	0	0	0	0	0	0	0	0	0	0	0	0	0	0	1	0	0	0	0	0	0
chr1	103311856	+	0	0	0	0	0	0	0	0	0	0	0	0	0	0	0	0	0	0	0	0	0	0	0	0	0	0	0	0	0	0	0	0	1	0	0	0	1	0	0	0	0	0	0	1	0	0	0
chr1	103376711	-	0	0	0	0	0	0	0	0	0	0	0	0	0	0	0	0	0	0	0	0	0	0	0	0	0	0	0	0	0	0	0	0	0	1	0	0	0	0	0	0	0	0	0	0	0	0	0
chr1	103376712	-	6	17	23	24	127	59	36	61	16	27	16	26	25	15	16	13	15	15	17	0	91	73	28	27	120	32	85	0	19	66	12	54	57	98	40	31	56	15	17	38	31	22	13	20	19	19	21
chr1	103383161	+	0	0	0	0	0	1	0	0	0	0	0	0	0	0	0	0	0	0	0	0	1	0	0	0	1	1	0	0	0	0	0	0	1	3	2	0	2	0	0	1	0	0	0	0	0	0	1
chr1	103509822	-	0	0	0	0	0	0	0	0	0	1	0	0	0	0	0	0	0	0	0	0	0	0	0	0	0	0	0	0	0	0	0	1	0	0	0	0	0	1	0	0	0	0	0	0	0	0	0
chr1	103509823	-	11	35	50	40	510	198	108	116	59	140	61	90	35	49	73	58	44	45	45	1	151	187	64	119	306	187	195	1	33	135	17	80	62	192	49	86	121	88	68	72	54	94	46	71	71	125	111
chr1	103795251	-	0	0	0	0	0	0	0	0	0	0	0	0	0	0	0	0	0	0	0	0	0	0	0	0	0	0	0	0	0	0	0	1	0	1	0	0	1	0	0	0	0	0	0	0	0	0	0
chr1	103795252	-	0	0	0	0	0	3	0	1	0	0	0	0	0	0	0	0	0	0	0	0	0	1	0	1	1	0	0	0	0	0	0	1	1	4	3	1	1	2	1	1	2	1	1	0	0	1	1
chr1	103838762	+	7	8	17	8	96	59	16	64	13	25	14	32	27	18	8	12	20	6	14	0	69	60	29	39	127	39	101	0	22	71	13	21	19	36	22	17	24	9	5	14	12	18	6	11	5	14	13
chr1	103838764	+	0	0	0	0	0	0	0	0	0	0	0	0	0	0	0	0	0	0	0	0	0	0	1	0	0	0	0	0	0	0	0	0	0	0	0	0	0	0	0	0	0	0	0	0	0	0	0
chr1	103851127	-	0	0	0	0	0	0	0	0	0	0	0	0	0	0	0	0	0	0	0	0	0	0	0	0	0	0	0	0	0	0	1	0	1	1	0	1	0	0	0	1	0	0	0	0	0	0	0
chr1	103883022	-	0	0	0	0	0	0	0	0	0	0	0	0	0	0	0	0	0	0	0	0	0	0	0	0	0	0	0	0	0	0	0	0	0	0	0	0	0	1	1	0	0	0	0	0	0	0	0
chr1	103928149	-	0	0	0	0	0	0	0	0	0	0	0	0	0	0	0	0	0	0	0	0	0	0	0	0	0	0	0	0	0	0	2	0	1	1	2	0	1	0	0	0	0	0	0	0	0	1	0
chr1	104006248	-	0	0	0	0	0	0	0	0	0	0	0	0	0	0	0	0	0	0	0	0	0	0	0	0	1	0	1	0	0	0	0	0	0	0	0	0	0	0	0	0	0	0	0	0	0	0	0
chr1	104006249	-	0	0	0	0	0	0	0	0	0	0	0	0	0	0	0	0	0	0	0	0	0	0	0	0	0	0	0	0	0	0	0	0	0	0	0	0	0	0	0	0	0	0	0	0	0	0	0
chr1	104006250	-	2	11	23	33	218	123	41	61	23	46	21	30	24	15	24	21	16	19	22	1	69	73	37	50	145	70	108	1	23	63	22	57	59	132	49	49	76	53	29	43	33	74	35	56	50	93	74
chr1	104006251	-	0	0	0	0	0	0	0	0	0	0	0	0	0	0	0	0	0	0	0	0	0	0	0	0	0	0	0	0	0	0	0	0	0	0	0	0	0	0	0	0	0	0	1	0	0	0	0
chr1	104006253	-	0	0	0	0	0	0	0	0	0	0	0	0	0	0	0	0	0	0	0	0	0	0	0	0	0	0	0	0	0	0	0	0	0	0	0	1	0	0	0	0	0	0	0	0	0	0	0
chr1	104152689	-	0	0	0	0	0	0	0	0	0	1	0	0	0	0	1	0	0	0	0	0	1	0	0	0	0	0	0	0	0	0	0	0	1	2	1	1	0	0	0	0	1	0	0	0	0	0	0
chr1	104271793	-	0	0	0	0	0	0	0	0	0	1	0	0	0	0	0	0	0	0	0	0	0	0	0	0	0	0	0	0	0	0	0	0	0	0	0	0	0	0	0	0	0	0	0	0	0	0	0
chr1	104271795	-	0	3	9	12	100	48	16	36	11	23	21	9	7	5	7	7	11	4	12	0	52	35	12	19	74	40	44	0	9	27	16	56	58	74	37	44	103	35	26	38	29	48	23	51	34	63	78
chr1	104332101	-	5	2	9	8	30	33	10	20	6	9	6	3	4	4	3	4	5	2	5	0	33	33	26	12	62	23	47	0	6	37	21	34	44	66	55	32	61	17	15	38	28	21	8	11	4	17	17
chr1	104341951	+	0	0	0	0	0	1	0	1	0	0	0	0	0	0	1	0	0	0	0	0	0	0	0	0	0	0	0	0	0	1	0	0	0	1	1	0	0	1	0	1	0	0	0	0	0	0	0
chr1	104341952	+	0	0	0	0	0	0	0	0	0	0	0	0	0	0	0	0	0	0	0	0	0	0	0	0	0	0	0	0	0	0	0	0	0	0	0	0	0	0	1	0	0	0	0	0	0	0	0
chr1	104376503	+	0	0	0	0	1	7	0	0	0	1	0	0	0	0	0	0	0	0	0	0	6	0	0	1	1	0	0	0	0	0	0	1	1	2	1	1	0	1	1	2	0	0	0	1	0	1	0
chr1	104429822	+	9	18	25	30	138	77	34	51	14	24	15	22	18	16	20	21	12	14	13	0	152	115	54	55	251	113	138	0	45	93	59	105	162	328	210	154	378	134	111	161	116	172	50	172	99	240	229
chr1	104429823	+	0	0	0	0	0	0	0	0	0	0	0	0	0	0	0	0	0	0	0	0	0	0	0	0	0	0	0	0	0	0	0	0	0	0	1	0	0	0	0	0	1	0	0	0	0	1	0
chr1	104429825	+	0	0	0	0	0	0	0	0	0	0	0	0	0	0	0	0	0	0	0	0	0	0	0	0	0	0	0	0	0	0	0	0	0	0	0	0	0	0	0	0	0	0	0	0	0	1	0
chr1	104446636	-	0	0	0	0	0	0	0	0	0	0	0	0	0	0	0	0	0	0	0	0	0	0	0	0	0	0	0	0	0	0	0	0	0	1	0	0	0	0	0	0	0	0	0	0	0	0	0
chr1	104477348	-	0	0	1	1	3	1	1	8	0	2	0	7	1	1	0	0	1	0	1	0	0	1	2	3	0	0	6	0	0	0	4	1	14	39	3	19	5	2	1	2	4	1	0	2	1	16	14
chr1	104541577	-	0	0	0	0	0	1	0	0	0	0	0	0	0	0	0	0	0	0	0	0	0	0	0	0	0	0	0	0	0	0	0	0	0	0	0	0	0	0	0	0	0	0	0	0	0	0	0
chr1	104543701	-	0	0	0	0	0	0	0	0	0	0	0	0	0	0	0	0	0	0	0	0	0	0	0	0	0	0	0	0	0	0	0	0	1	0	0	0	0	0	0	0	0	0	0	0	0	0	0
chr1	104543703	-	0	0	0	0	0	0	0	0	0	0	1	0	0	0	0	0	0	0	0	0	0	0	0	0	0	0	0	0	0	0	2	0	3	3	0	1	2	0	2	2	1	1	0	0	1	0	0
chr1	104590894	+	12	37	42	36	436	180	85	134	40	119	66	84	50	53	44	61	53	38	58	3	184	202	97	130	395	218	245	0	79	136	34	146	142	345	137	120	231	144	63	130	84	139	64	110	97	171	127
chr1	104590895	+	0	0	0	0	0	0	0	0	0	1	0	0	0	0	0	0	0	0	0	0	0	0	0	0	0	0	0	0	0	0	0	0	0	0	0	0	0	0	0	0	0	0	0	0	0	0	0
chr1	104590896	+	0	0	0	0	0	0	0	0	0	0	0	0	0	0	0	0	0	0	0	0	0	0	0	0	0	0	0	0	0	0	0	0	0	0	0	0	1	1	0	1	0	0	1	0	0	0	0
chr1	104612313	+	3	18	40	30	262	104	48	60	36	84	17	36	42	27	25	35	26	25	44	1	142	131	33	63	232	145	154	0	23	76	28	162	118	261	107	102	236	108	64	118	72	97	79	141	106	194	161
chr1	104612315	+	0	0	0	0	0	0	0	0	0	0	0	0	0	0	0	0	0	0	0	0	0	0	0	0	0	1	0	0	0	0	0	0	0	0	0	0	0	0	0	0	0	0	0	0	0	0	0
chr1	104699106	+	0	0	0	0	0	0	0	0	0	0	0	1	0	0	0	0	0	0	0	0	0	1	0	0	0	0	0	0	0	0	0	1	1	0	2	0	0	0	1	1	0	2	1	0	0	0	0
chr1	104837423	+	0	0	0	1	1	5	0	4	1	1	1	0	0	0	0	1	0	1	0	0	3	3	2	4	10	1	5	0	1	5	2	10	2	17	8	4	2	3	3	5	3	4	8	14	3	10	11
chr1	104864784	-	0	0	0	0	0	0	0	0	0	0	1	0	0	0	0	0	0	0	0	0	0	0	0	0	0	0	0	0	0	0	0	0	1	0	0	0	0	0	0	0	0	0	1	0	0	0	0
chr1	104864785	-	0	0	0	0	0	0	0	0	0	0	0	0	0	0	0	0	0	0	0	0	0	0	0	0	0	0	0	0	0	0	0	0	0	0	0	0	1	0	0	0	0	0	0	0	0	0	0
chr1	104864786	-	1	3	5	6	94	42	23	39	12	31	13	22	13	14	13	8	3	3	12	1	18	22	11	14	42	32	38	0	7	31	9	41	28	53	21	21	41	27	17	17	20	30	14	17	16	37	36
chr1	104921147	+	9	36	47	32	355	155	78	117	42	88	53	65	56	32	39	31	28	33	45	1	186	180	77	98	320	166	180	1	59	127	28	139	129	329	103	121	219	109	63	99	60	163	76	124	88	184	163
chr1	104921149	+	0	0	0	0	0	0	0	0	0	0	0	0	0	0	0	0	0	0	0	0	0	0	0	0	0	0	0	0	0	0	0	0	1	0	0	0	0	0	0	0	0	0	0	0	0	0	0
chr1	104935244	-	0	0	0	0	0	0	1	0	0	0	0	0	0	0	0	1	0	0	0	0	0	0	0	0	0	0	0	0	0	0	0	1	0	0	0	0	0	0	0	0	0	0	0	0	0	0	0
chr1	104969052	-	0	0	0	0	0	0	0	0	0	0	0	0	0	0	0	0	0	0	0	0	0	0	0	0	0	0	0	0	0	0	0	0	0	0	0	0	0	0	0	0	0	0	0	0	0	0	0
chr1	105094228	+	1	0	0	11	3	37	0	60	0	0	8	1	13	0	4	0	0	0	5	0	42	0	34	0	0	7	1	0	0	67	0	19	0	0	0	9	19	12	0	0	11	16	8	0	0	18	0
chr1	105183902	-	0	0	0	0	0	0	0	0	0	0	0	0	0	0	0	0	0	0	0	0	0	0	0	0	0	0	0	0	0	0	0	0	0	0	0	0	0	0	0	0	0	0	0	0	0	0	0
chr1	105183904	-	2	3	16	10	76	44	10	28	7	22	14	20	15	12	7	11	9	5	10	1	39	34	15	17	49	30	60	0	13	33	18	21	30	74	29	19	39	10	10	25	15	21	6	14	4	8	20
chr1	105189605	-	0	0	0	0	0	0	0	0	0	0	0	0	0	0	0	0	0	0	0	0	0	0	0	0	0	0	0	0	0	0	0	0	0	1	0	0	0	0	0	0	0	0	0	0	0	0	0
chr1	105218445	-	0	0	0	0	0	0	0	0	0	0	0	0	0	0	0	1	0	0	0	0	2	0	0	0	0	0	0	0	0	0	0	1	0	0	0	0	1	1	0	1	2	0	0	0	0	0	0
chr1	105245546	-	0	0	0	0	0	0	0	0	0	0	0	0	0	0	0	0	0	0	0	0	1	0	0	0	0	0	0	0	0	0	0	0	0	0	0	0	0	0	0	0	0	0	0	0	0	0	0
chr1	105245547	-	4	8	21	19	159	63	39	53	28	45	25	30	30	8	26	19	18	10	17	0	106	93	40	56	158	98	97	1	27	63	21	102	94	159	57	71	137	75	30	73	35	85	32	70	56	76	91
chr1	105261201	-	0	1	1	1	11	4	2	6	1	1	1	1	0	0	1	0	1	0	0	0	4	4	4	0	12	2	7	0	0	2	1	6	1	3	4	5	8	0	1	0	2	0	1	0	0	5	0
chr1	105290750	-	0	0	0	0	0	0	0	0	0	0	0	0	0	1	0	0	0	0	0	0	0	0	0	0	0	0	0	0	0	0	0	0	1	0	0	0	0	0	0	0	0	0	0	0	0	0	0
chr1	105290751	-	3	9	21	18	107	63	35	41	14	35	11	25	14	14	30	12	13	12	19	0	46	45	20	35	102	59	77	0	19	31	13	55	53	105	33	48	95	48	23	41	39	41	32	43	32	61	49
chr1	105295310	+	1	7	12	12	185	74	32	55	21	52	26	54	34	22	16	23	19	0	32	0	57	55	23	31	100	58	82	0	13	42	20	74	59	134	43	65	102	47	49	50	40	50	26	57	31	80	58
chr1	105305360	-	0	0	0	0	0	0	0	0	0	0	0	0	0	0	0	0	0	0	0	0	0	0	0	0	0	0	0	0	0	0	0	0	0	0	0	0	1	0	0	0	0	0	0	0	0	0	0
chr1	105305361	-	0	0	0	0	0	22	1	0	0	0	0	0	1	0	3	0	1	0	0	0	17	1	0	2	2	0	1	0	0	32	4	5	1	15	4	8	104	2	1	4	2	2	2	1	8	6	21
chr1	105344282	+	0	0	0	0	0	0	0	0	0	0	0	0	0	0	0	0	0	0	0	0	0	0	0	0	0	0	0	0	0	0	0	0	0	1	0	0	0	1	0	0	0	0	0	0	0	0	0
chr1	105358035	-	0	0	0	0	2	0	0	0	0	0	0	0	0	0	0	0	0	0	0	0	1	0	0	1	0	1	0	0	0	11	0	0	0	1	0	0	3	0	0	0	0	1	0	0	0	0	0
chr1	105548929	-	0	0	0	0	0	0	0	0	0	0	0	0	0	0	0	0	0	0	0	0	0	0	0	0	0	0	0	0	0	0	0	0	0	1	0	0	0	0	0	0	0	0	0	0	0	0	0
chr1	105548930	-	0	0	0	0	0	0	0	0	0	0	0	0	0	0	0	0	0	0	0	0	0	0	0	0	0	0	0	0	0	0	0	0	0	0	0	0	0	0	0	0	2	0	0	0	0	0	0
chr1	105548931	-	7	14	38	30	181	87	37	67	26	58	24	26	20	13	16	19	19	11	9	2	117	129	57	74	232	107	120	0	32	81	38	109	114	240	101	103	192	101	43	106	72	64	41	90	74	151	129
chr1	105548932	-	0	0	0	0	0	0	0	0	0	0	0	0	0	0	0	0	0	0	0	0	0	0	0	0	0	0	0	0	0	0	0	0	0	0	0	0	0	0	0	0	1	0	0	0	0	0	0
chr1	105549144	-	0	0	0	0	0	0	0	0	0	0	0	0	0	0	0	0	0	0	0	0	0	0	0	0	0	0	0	0	0	0	0	0	0	0	0	0	0	0	0	0	1	0	0	0	0	0	0
chr1	105549145	-	0	0	0	0	0	0	0	0	0	0	0	0	0	0	1	0	0	1	1	0	0	0	0	0	0	0	0	0	0	0	0	1	2	4	2	2	0	0	1	0	2	0	0	2	0	1	1
chr1	105718458	-	0	0	0	0	0	0	0	0	0	0	0	0	0	0	0	0	0	0	0	0	0	0	0	0	0	0	0	0	0	0	0	0	0	1	0	0	1	0	0	0	0	0	0	0	0	0	0
chr1	105730000	+	0	0	0	0	0	0	0	0	0	0	0	0	0	0	0	0	0	0	0	0	0	0	0	0	0	0	0	0	0	0	0	0	0	0	0	0	0	0	0	0	0	0	0	0	0	0	0
chr1	105746982	-	0	0	0	0	0	0	0	0	0	0	0	0	0	0	0	0	0	0	0	0	0	0	0	0	0	0	0	0	0	0	1	0	0	0	0	0	0	0	0	0	0	0	0	0	0	0	0
chr1	105746983	-	0	0	0	0	0	0	0	0	0	1	0	0	0	0	0	0	0	0	0	0	1	0	0	0	0	0	0	0	0	0	0	0	0	0	0	0	0	0	0	0	0	0	0	0	0	0	0
chr1	105746984	-	10	9	23	26	202	93	61	89	22	75	30	51	40	29	22	34	26	30	31	1	93	71	40	70	129	67	123	0	26	85	12	43	13	55	21	24	44	18	10	36	18	37	21	34	25	54	48
chr1	105786482	-	0	0	1	0	2	0	0	0	1	1	1	1	0	1	0	0	1	0	0	0	0	1	2	0	1	3	1	0	0	0	0	1	2	2	1	0	1	0	0	0	0	1	0	0	0	0	0
chr1	105804912	+	0	7	6	5	110	52	32	23	14	40	12	20	7	13	11	14	13	7	8	0	43	46	17	26	88	40	59	0	13	31	3	25	20	44	17	20	25	16	7	31	17	28	13	31	24	40	24
chr1	105804913	+	0	0	0	0	0	0	0	0	0	0	0	0	0	0	0	0	0	0	0	0	0	0	0	0	0	0	0	0	0	0	0	0	0	0	0	0	0	0	0	0	0	0	0	0	0	0	0
chr1	105804915	+	0	0	0	0	0	0	0	0	0	0	0	0	0	0	0	0	0	0	0	0	0	0	1	0	0	0	0	0	0	0	0	0	0	0	0	0	0	0	0	0	0	0	0	0	0	0	0
chr1	105815776	-	2	0	1	2	17	24	10	15	0	12	6	3	3	7	3	2	2	2	1	0	21	11	2	5	18	8	13	0	3	9	3	8	7	12	7	1	4	2	4	4	0	2	0	2	2	3	3
chr1	105823321	+	0	0	0	0	0	3	0	0	0	0	0	0	0	0	0	0	0	0	0	0	0	0	1	0	1	0	0	0	0	0	0	1	2	3	2	2	1	1	0	3	0	1	0	0	0	0	1
chr1	105878927	-	1	3	12	9	33	42	19	34	12	7	16	14	16	11	8	7	11	6	6	0	33	30	18	13	27	15	58	0	13	31	6	24	10	31	17	10	19	7	5	12	4	8	7	10	12	18	16
chr1	105943408	-	0	0	0	0	0	0	0	0	0	0	0	0	0	0	0	0	0	0	1	0	0	0	0	0	0	0	0	0	0	0	0	0	1	5	3	3	6	0	0	3	0	0	0	1	0	0	1
chr1	105947989	-	0	0	0	0	0	0	0	0	0	0	0	0	0	0	0	0	0	0	0	0	0	0	0	0	0	0	0	0	0	0	0	0	0	0	0	0	0	0	0	0	0	0	1	0	0	0	0
chr1	105966904	+	0	0	0	0	0	0	0	1	0	0	0	0	0	1	0	0	0	0	0	0	0	0	0	0	1	0	0	0	0	1	1	0	7	9	2	1	6	5	0	5	2	1	0	2	1	2	3
chr1	105966906	+	0	0	0	0	0	0	0	0	0	0	0	0	0	0	0	0	0	0	0	0	0	0	0	0	0	0	0	0	0	0	0	0	0	0	1	0	1	0	0	0	1	0	0	0	0	0	0
chr1	105971107	+	0	0	0	0	0	0	0	1	0	0	0	0	0	0	0	0	0	0	1	0	0	0	0	0	0	0	0	0	0	0	0	0	0	0	0	0	0	0	0	0	0	0	0	0	0	0	0
chr1	106089051	-	0	0	0	0	0	1	0	0	0	0	0	0	0	0	0	0	0	0	0	0	0	0	0	0	0	0	0	0	0	1	0	0	0	0	0	0	0	0	0	0	0	0	0	0	0	0	0
chr1	106115991	+	0	3	6	5	51	28	15	24	8	22	9	12	11	11	6	12	5	5	12	0	37	29	14	26	67	27	41	0	8	18	14	49	29	77	27	29	64	24	17	35	13	23	16	33	18	43	49
chr1	106169229	+	0	0	0	0	2	2	0	2	0	0	1	0	1	0	0	1	0	0	0	0	0	1	0	0	0	1	3	0	0	1	0	0	0	1	0	0	0	0	1	0	0	0	0	0	0	0	1
chr1	106173320	+	2	10	15	24	155	64	34	50	23	46	22	25	20	13	20	17	13	21	17	0	95	75	24	50	156	65	80	0	13	49	11	73	69	203	58	89	140	66	38	48	51	89	37	90	55	125	100
chr1	106173321	+	0	0	0	0	0	0	0	0	0	0	0	0	0	0	0	0	0	0	0	0	0	0	0	0	0	0	0	0	0	0	0	0	1	0	0	0	0	0	0	0	1	0	0	0	0	0	0
chr1	106188376	-	1	5	6	1	12	19	9	17	0	2	3	8	7	4	6	1	1	4	3	0	22	17	10	5	26	13	19	0	6	20	4	12	11	5	15	0	1	3	6	7	1	6	0	3	0	6	5
chr1	106213706	+	1	3	11	3	35	25	6	22	6	10	2	13	24	11	6	2	1	4	0	1	38	13	5	24	59	0	35	0	12	41	7	25	30	9	30	1	25	10	4	22	0	13	6	11	17	14	2
chr1	106213707	+	0	0	0	0	0	0	0	0	0	0	0	0	0	0	0	0	0	0	0	0	0	0	0	0	0	0	0	0	1	0	0	0	0	0	0	0	0	0	0	0	0	0	0	0	0	0	0
chr1	106239443	-	0	0	0	0	0	0	0	0	0	0	0	0	0	0	0	0	0	0	0	0	0	0	0	0	0	0	0	0	0	0	0	1	0	0	0	0	0	0	0	0	0	0	0	0	0	0	0
chr1	106242354	+	0	0	0	0	0	0	0	0	0	0	0	0	0	0	0	1	0	0	0	0	0	1	0	0	0	0	0	0	0	0	0	0	0	0	0	0	0	0	2	0	0	0	0	0	0	0	0
chr1	106299401	+	0	0	0	1	8	2	2	2	0	1	0	1	0	0	0	1	1	0	1	0	1	3	2	3	4	1	1	0	1	0	2	4	3	9	6	3	7	4	4	3	4	0	1	0	0	1	0
chr1	106421560	+	0	0	0	0	0	1	0	0	0	0	0	0	0	0	0	0	0	0	0	0	5	2	1	1	0	0	5	0	0	3	1	1	1	1	2	2	3	0	1	0	1	2	0	1	2	0	2
chr1	106426620	+	0	0	0	0	0	0	0	0	0	0	0	0	0	0	0	0	0	0	0	0	0	0	0	0	0	0	0	0	0	0	0	0	0	0	0	0	0	0	1	0	0	0	0	0	0	0	0
chr1	106499990	+	0	0	0	0	0	0	0	0	0	0	0	0	0	0	0	0	0	0	0	0	0	0	0	0	0	0	0	0	0	0	0	0	0	0	0	0	0	0	0	0	0	0	0	0	0	0	0
chr1	106499991	+	0	0	0	0	0	0	0	0	0	0	0	0	0	0	0	1	0	0	0	0	0	0	0	0	0	0	0	0	0	0	0	0	0	0	0	0	0	0	0	0	0	0	0	0	0	0	0
chr1	106499992	+	15	11	55	32	351	171	91	124	56	88	55	52	64	38	40	40	27	24	39	0	184	139	60	88	302	131	234	0	46	137	36	129	103	201	104	101	196	75	48	81	69	138	74	97	89	174	155
chr1	106499994	+	0	0	0	0	0	0	0	1	0	0	0	0	0	0	0	0	0	0	0	0	0	0	0	0	0	0	0	0	0	0	0	0	0	0	0	0	0	0	0	0	0	0	0	0	0	0	0
chr1	106545708	-	0	0	0	0	0	0	0	0	0	0	0	0	0	0	0	0	0	0	0	0	0	0	0	0	0	1	0	0	0	0	0	0	0	0	0	0	0	0	0	0	1	0	0	0	0	0	0
chr1	106550991	-	0	0	0	0	0	0	0	0	0	0	0	0	0	0	0	0	0	0	0	0	0	0	0	0	0	0	0	0	0	0	0	0	0	0	0	0	1	0	0	0	0	0	0	0	0	0	0
chr1	106550992	-	2	8	11	9	117	67	18	33	13	27	19	12	24	6	6	7	8	8	12	0	42	52	13	23	70	34	55	1	9	23	1	17	16	17	14	9	37	13	10	16	16	21	6	22	21	35	16
chr1	106596470	-	0	0	0	1	8	3	0	1	0	0	0	1	1	1	1	1	0	1	1	0	0	4	0	0	4	2	2	0	2	2	2	4	9	12	10	5	6	2	2	5	5	1	0	0	0	3	3
chr1	106622876	-	0	0	0	0	0	1	0	0	0	0	0	0	0	0	0	0	0	0	0	0	0	0	0	0	0	0	1	0	0	0	0	0	0	0	0	0	0	0	0	0	0	0	0	0	0	0	0
chr1	106622877	-	0	0	0	0	0	0	0	0	0	0	0	0	0	0	0	0	0	0	0	0	0	0	0	0	0	0	0	0	0	0	0	0	0	0	0	0	0	0	0	0	0	0	0	0	0	0	0
chr1	106622878	-	4	4	19	19	87	68	29	51	8	29	15	27	20	14	17	10	13	9	6	0	87	70	48	44	99	41	121	0	21	38	11	47	24	74	34	26	22	12	8	18	13	9	21	27	22	33	27
chr1	106652857	-	0	0	0	0	0	0	0	0	0	0	0	0	0	0	0	0	0	0	0	0	0	0	0	0	0	1	0	0	0	0	0	0	0	0	0	1	0	1	0	0	0	0	0	0	0	1	0
chr1	106765557	-	0	0	0	0	0	0	0	0	0	0	0	0	0	0	0	0	0	0	0	0	0	0	0	0	0	0	0	0	0	0	1	0	0	0	0	0	0	0	0	0	0	0	0	0	0	0	0
chr1	106765559	-	5	7	16	6	72	52	12	38	9	25	14	12	12	13	12	4	5	4	10	0	54	46	24	19	71	37	47	1	14	32	23	87	76	178	51	67	115	55	25	60	42	45	37	47	41	71	54
chr1	106815518	+	0	0	0	0	0	0	0	0	0	0	0	0	0	0	0	0	0	0	0	0	0	0	0	0	0	0	0	0	0	0	0	0	0	0	1	0	0	0	0	0	0	0	0	0	1	0	0
chr1	106859191	+	0	1	1	2	1	10	2	6	0	1	1	0	0	0	1	0	0	1	0	0	7	2	4	3	0	5	5	0	3	3	3	15	7	13	10	9	8	1	4	10	8	12	5	11	6	16	16
chr1	106859193	+	0	0	0	0	1	0	0	0	0	0	0	0	0	0	0	0	0	0	0	0	0	0	0	0	0	0	0	0	0	0	0	0	0	0	0	0	0	0	0	0	0	0	0	0	0	0	0
chr1	106892052	+	0	1	1	1	9	16	5	5	2	4	1	1	2	4	1	2	3	1	2	0	6	2	5	6	8	4	19	0	2	13	1	2	4	16	8	7	6	2	4	4	3	10	3	7	5	7	6
chr1	106996509	-	2	1	1	1	8	13	2	9	0	1	0	1	4	2	3	0	3	0	0	0	7	4	5	5	16	5	10	0	2	6	6	26	18	39	30	16	22	8	1	13	12	7	0	5	5	13	11
chr1	107022951	+	0	0	0	0	0	0	0	1	0	0	0	0	0	0	0	1	0	0	0	0	0	0	0	0	1	0	0	0	0	1	0	0	0	0	0	0	0	0	2	0	0	0	0	0	0	0	0
chr1	107023501	+	0	0	0	0	0	0	0	0	0	0	0	0	0	0	0	0	0	0	0	0	0	0	0	0	0	0	0	0	0	0	0	0	0	2	1	0	0	0	0	0	0	0	0	1	0	1	0
chr1	107051189	+	0	0	3	0	19	16	6	10	1	7	1	3	1	4	2	4	3	0	0	0	8	3	6	3	15	4	16	0	2	3	1	4	8	8	2	1	7	2	1	3	3	4	0	1	4	4	4
chr1	107088214	-	0	0	0	0	0	0	0	0	0	0	0	0	0	0	0	0	0	0	0	0	0	0	0	0	0	0	0	0	0	0	0	0	0	0	0	1	0	0	0	0	0	0	0	0	0	0	0
chr1	107088216	-	0	0	0	0	4	1	1	1	0	0	0	0	2	0	0	0	0	0	0	0	0	3	0	0	0	1	1	0	1	0	0	2	0	4	1	2	7	0	0	2	3	1	1	1	0	0	0
chr1	107190526	-	0	0	0	0	0	0	0	0	0	0	0	0	0	0	0	0	0	0	0	0	0	0	0	0	0	0	0	0	0	0	0	0	0	0	1	0	2	1	0	0	0	0	0	0	0	0	0
chr1	107304834	-	0	0	0	0	0	0	0	0	0	0	0	0	0	0	0	0	0	0	0	0	0	0	0	0	0	0	0	0	0	0	0	0	0	0	0	0	0	0	0	0	0	0	0	0	0	1	0
chr1	107304835	-	0	0	0	0	0	0	0	0	0	0	0	0	0	0	0	0	0	0	0	0	0	0	0	0	0	0	0	0	0	0	0	0	0	0	0	1	0	0	0	0	0	0	0	0	0	0	0
chr1	107304836	-	3	7	12	18	91	81	22	39	17	29	18	19	21	14	9	6	8	6	6	0	87	65	29	50	140	58	109	0	22	52	43	113	123	209	124	110	234	90	41	105	64	87	50	111	70	133	91
chr1	107503400	-	1	3	2	7	18	29	6	25	4	5	4	8	7	3	2	1	2	1	3	0	12	21	2	13	20	11	15	0	2	11	3	6	2	10	6	4	3	2	2	6	1	2	0	3	1	4	2
chr1	107650660	-	0	0	0	0	0	1	0	0	0	0	1	0	1	2	0	1	0	0	0	0	3	0	0	1	3	1	5	0	0	2	0	3	10	6	13	4	6	0	0	4	1	1	1	0	1	3	1
chr1	107700400	-	0	0	0	0	0	0	0	0	0	0	0	0	0	0	0	0	0	0	0	0	0	0	0	0	1	0	0	0	0	0	0	0	0	0	0	0	0	0	0	0	0	0	0	0	0	0	0
chr1	107700401	-	0	1	0	0	0	0	0	0	0	0	0	0	0	0	0	0	0	0	0	0	0	1	0	0	0	0	0	0	0	0	0	0	0	0	0	0	0	0	0	0	0	0	0	0	0	0	0
chr1	107700402	-	10	24	44	29	323	173	79	104	47	97	37	49	47	32	36	31	23	39	32	1	167	160	61	87	308	138	162	0	30	104	12	50	55	132	48	46	90	66	39	48	42	83	48	62	67	115	94
chr1	107720039	+	0	0	0	0	1	0	0	0	0	0	0	0	0	0	0	0	0	0	0	0	0	0	0	0	0	0	0	0	0	0	0	0	0	2	0	0	1	0	0	1	0	0	0	0	0	0	0
chr1	107720040	+	0	0	0	0	0	0	0	0	0	0	0	0	0	0	0	0	0	0	0	0	0	0	0	0	0	0	0	0	0	0	0	0	0	0	0	0	0	0	0	0	0	1	0	0	0	0	0
chr1	107738185	+	2	1	1	0	25	19	2	10	2	3	3	6	9	2	4	2	3	2	4	0	16	5	6	5	12	7	11	0	1	8	0	8	9	15	4	5	9	5	2	5	6	6	2	5	4	3	3
chr1	107850551	+	8	20	49	22	325	135	69	90	58	106	34	66	58	30	44	52	37	19	58	1	142	148	61	88	293	148	177	0	34	97	42	110	98	284	68	100	162	118	55	79	65	84	48	76	57	136	103
chr1	107850552	+	0	0	0	0	0	0	0	0	0	0	0	0	0	0	0	0	0	0	0	0	0	0	0	0	0	0	0	0	0	0	0	0	0	0	0	0	0	0	0	0	0	0	1	0	0	0	0
chr1	107850553	+	0	0	0	0	0	0	0	0	0	0	0	0	0	0	0	0	0	0	0	0	0	0	0	0	0	0	0	0	0	0	0	0	0	0	0	0	0	1	0	0	0	0	0	0	0	0	0
chr1	107958727	-	5	13	23	17	238	95	82	44	27	68	35	53	19	54	43	58	34	34	34	0	93	76	51	80	188	68	138	0	28	105	15	48	43	63	50	25	53	24	19	42	23	42	23	38	28	59	49
chr1	108039585	-	0	0	0	0	1	0	1	0	0	1	0	0	0	0	2	1	1	0	2	0	1	1	0	0	2	4	0	0	0	0	2	3	1	6	6	1	4	4	0	3	1	0	1	0	0	0	1
chr1	108116627	-	0	0	1	1	15	3	2	0	1	2	0	2	2	3	0	1	0	3	1	0	3	0	0	2	7	4	4	0	1	6	3	2	8	15	3	7	8	2	4	0	5	6	3	7	5	12	3
chr1	108144530	-	3	11	19	18	241	97	48	59	26	60	13	43	24	11	21	23	14	19	26	2	84	78	27	66	175	84	110	0	18	50	8	57	30	91	29	29	54	37	12	21	24	31	28	33	27	65	45
chr1	108144531	-	0	0	0	0	0	0	0	0	0	0	0	0	0	0	0	0	0	0	0	0	1	0	0	0	0	0	0	0	0	0	0	0	0	0	0	0	0	0	0	0	0	0	0	0	0	0	0
chr1	108161896	-	0	0	0	0	0	0	0	0	0	0	0	0	0	0	0	0	0	0	0	0	0	0	0	0	0	0	0	0	0	0	0	0	0	1	0	0	0	0	0	0	0	0	0	0	0	0	0
chr1	108203535	-	0	0	0	0	0	0	0	0	0	0	0	0	1	0	0	0	0	0	0	0	1	0	0	0	0	0	0	0	0	0	1	0	2	3	1	3	1	1	2	1	2	0	0	1	1	1	0
chr1	108220184	+	0	0	0	0	0	0	0	0	0	0	0	0	0	0	0	0	0	0	0	0	0	0	0	0	0	0	0	0	0	0	0	0	0	0	0	0	0	0	0	0	0	0	0	0	0	0	1
chr1	108348017	-	3	5	6	6	124	45	28	36	9	35	8	12	14	9	6	14	5	13	4	1	30	33	15	16	75	37	42	0	11	26	5	30	35	54	21	22	39	29	12	18	14	31	17	43	36	73	49
chr1	108358407	-	0	0	0	0	0	1	0	0	0	0	0	0	0	0	0	0	0	0	0	0	0	0	0	0	0	0	0	0	0	0	0	0	0	0	0	0	1	0	0	0	0	0	0	0	0	0	0
chr1	108358408	-	0	0	0	0	0	0	0	0	0	0	0	0	0	0	0	0	0	0	0	0	0	0	0	0	0	0	0	0	0	0	0	0	0	0	0	0	1	0	0	0	0	0	0	0	0	0	0
chr1	108358409	-	2	3	7	14	68	50	12	32	10	18	8	11	12	9	6	8	7	5	10	0	48	42	25	22	62	32	57	0	13	27	16	39	43	70	35	24	47	23	14	34	21	16	14	14	9	15	14
chr1	108501987	+	8	15	16	17	228	105	53	46	20	40	25	39	14	19	30	19	19	16	18	1	63	73	32	62	118	83	117	3	21	93	15	33	36	103	22	32	60	23	8	32	17	61	22	50	38	62	40
chr1	108501988	+	0	0	0	0	0	0	0	0	0	0	0	0	0	0	0	0	0	0	0	0	0	0	0	0	0	0	0	0	0	0	0	0	0	0	0	0	0	0	0	0	0	0	0	1	0	0	0
chr1	108513891	-	0	0	0	0	0	0	0	1	0	0	0	0	0	0	0	0	0	0	0	0	0	1	0	0	0	0	0	0	0	0	0	0	0	1	0	0	0	0	0	0	0	0	0	0	0	0	0
chr1	108513892	-	5	7	11	24	207	79	31	30	24	48	18	22	10	11	16	19	10	16	16	0	67	76	25	36	135	51	72	1	13	30	5	29	28	44	19	23	44	22	18	23	12	37	15	32	27	46	40
chr1	108547843	+	4	1	2	0	12	14	3	10	0	1	1	4	1	4	2	0	1	0	0	0	3	9	6	4	12	4	12	0	2	10	1	5	5	18	8	7	7	3	1	10	8	6	4	1	6	5	13
chr1	108630405	+	2	2	8	12	50	41	14	14	9	8	11	9	12	2	7	2	5	3	5	0	47	41	8	15	96	25	58	0	7	36	20	43	56	104	64	35	88	3	24	42	29	19	3	23	12	13	24
chr1	109742878	-	0	0	0	0	0	0	0	0	0	0	0	0	0	0	0	0	0	0	0	0	0	0	0	0	0	0	0	0	0	0	0	0	0	0	0	1	0	0	0	0	0	0	0	0	0	0	0
chr1	109861960	+	0	0	0	0	0	0	0	0	0	0	0	0	0	0	0	0	0	0	0	0	0	0	0	0	1	0	0	0	0	0	0	0	0	0	0	0	0	0	0	0	0	0	0	0	0	0	0
chr1	109861961	+	8	21	49	43	291	112	66	93	39	104	41	78	51	45	55	59	37	48	58	1	221	208	81	113	364	196	237	0	65	167	35	123	118	307	104	124	218	107	49	101	82	153	54	95	89	177	116
chr1	109861962	+	0	0	0	0	0	0	1	0	0	0	0	0	0	0	0	0	0	0	0	0	0	0	0	0	0	1	0	0	0	0	0	0	0	0	0	0	0	1	0	0	0	0	0	0	0	0	0
chr1	110679346	+	6	12	14	21	206	93	63	55	35	83	38	50	24	34	29	38	31	40	36	0	53	74	45	54	154	81	111	0	42	77	12	47	55	127	48	46	115	46	48	86	37	36	25	47	40	54	60
chr1	110679348	+	0	0	0	0	0	0	0	0	0	1	0	0	0	0	0	0	0	0	0	0	0	0	0	0	0	0	0	0	0	0	0	0	0	0	0	0	0	0	0	0	0	0	0	0	0	0	0
chr1	110741742	-	0	0	0	0	0	0	0	0	0	0	0	0	0	0	0	0	0	0	0	0	0	0	0	0	0	0	0	0	0	0	0	0	0	1	0	0	0	0	0	0	0	0	0	0	0	0	0
chr1	110752736	-	0	0	0	0	1	0	0	1	1	0	2	0	1	0	0	0	0	1	0	0	0	0	0	1	1	2	0	0	0	0	0	1	0	1	0	0	0	1	0	0	0	0	0	0	0	0	0
chr1	110833755	-	5	0	10	5	51	30	19	25	11	16	10	9	19	10	10	7	0	1	7	0	26	58	20	18	19	38	28	0	14	56	11	40	21	80	15	29	56	14	11	13	5	8	7	9	13	16	10
chr1	110860594	-	0	0	0	0	0	0	0	0	0	0	0	0	0	0	0	0	0	0	0	0	0	0	0	0	0	0	0	0	0	2	1	1	0	3	4	1	2	1	0	4	2	1	1	0	0	0	2
chr1	110931084	-	4	11	22	15	135	75	41	50	12	25	22	17	24	16	13	11	15	8	17	1	75	71	41	46	139	69	129	0	22	68	28	103	96	171	70	115	183	58	34	69	76	77	36	92	51	112	100
chr1	110983403	-	0	0	0	0	0	0	0	0	0	0	0	0	0	0	0	0	0	0	0	0	0	0	0	0	0	0	0	0	0	0	0	1	1	0	0	1	0	0	0	1	0	1	0	0	0	0	0
chr1	111003521	+	0	0	3	0	27	8	0	0	2	1	3	0	2	2	1	3	0	0	0	0	2	0	2	9	1	7	0	0	1	12	3	1	8	1	0	15	12	13	10	11	0	17	6	1	2	1	10
chr1	111013935	+	0	0	0	0	0	0	0	0	0	0	0	0	0	0	0	0	0	0	0	0	0	0	1	0	0	0	0	0	0	0	0	0	0	0	0	0	0	0	0	0	0	0	0	0	0	0	0
chr1	111013936	+	2	2	6	14	40	52	13	29	4	9	7	8	7	9	3	6	12	3	5	1	58	33	19	23	55	25	71	0	8	24	17	33	31	82	27	29	32	16	10	25	17	36	16	33	27	42	48
chr1	111013938	+	0	0	0	0	0	1	0	0	0	0	0	0	0	0	0	0	0	0	0	0	0	0	0	0	0	0	0	0	0	0	0	0	0	0	0	0	0	0	0	0	0	0	0	0	0	0	0
chr1	111014312	+	0	0	0	0	0	0	0	0	0	0	0	0	0	0	0	0	0	0	0	0	0	0	0	0	0	0	0	0	0	0	0	0	0	0	0	1	1	0	1	0	1	0	0	0	0	0	0
chr1	111037177	+	0	2	2	2	5	7	4	7	2	1	0	0	1	3	1	4	0	0	0	0	7	9	3	6	9	2	7	0	3	8	7	3	6	21	12	5	10	5	1	8	6	9	5	11	6	13	9
chr1	111047412	-	0	0	0	0	0	1	0	0	0	0	0	0	0	1	0	0	0	0	0	0	0	0	0	0	0	0	0	0	0	0	0	0	0	4	0	0	1	0	0	0	0	0	0	0	0	1	0
chr1	111053259	-	0	0	0	0	0	0	0	0	0	0	0	0	0	0	0	0	0	0	0	0	0	0	0	0	0	0	0	0	0	0	0	0	0	0	0	1	0	0	0	0	0	0	0	0	0	0	0
chr1	111053260	-	0	0	0	0	0	0	0	0	0	0	0	0	0	0	0	0	0	0	0	0	0	0	0	0	0	0	1	0	0	0	0	0	0	0	0	0	0	0	0	0	0	0	0	1	0	0	0
chr1	111053261	-	15	42	51	50	399	209	85	136	52	114	55	64	57	58	62	54	42	51	64	2	227	266	84	151	417	236	259	2	59	203	21	82	90	226	65	67	153	86	46	60	58	124	56	112	95	152	127
chr1	111073625	-	0	0	0	0	0	0	0	0	0	0	0	0	0	0	0	0	0	0	0	0	0	0	0	0	0	0	0	0	0	0	0	0	1	0	0	0	0	0	0	0	0	0	0	0	0	0	0
chr1	111259790	+	0	0	0	0	0	0	0	0	0	0	0	0	0	0	0	0	0	0	0	0	0	0	0	0	0	0	0	0	0	0	0	0	0	1	0	2	4	2	0	0	0	0	0	0	1	1	1
chr1	111291491	+	0	0	0	0	3	1	0	2	0	0	0	0	0	2	0	0	0	0	0	0	4	0	2	2	1	2	4	0	0	3	1	1	8	4	3	2	5	1	1	1	0	1	1	4	6	4	4
chr1	111291812	+	0	0	0	0	0	0	8	1	0	1	0	1	0	3	0	1	0	0	0	0	1	8	2	1	5	0	2	0	2	0	0	3	1	14	18	6	9	0	2	12	5	5	6	16	0	9	0
chr1	111291814	+	0	0	0	0	0	0	0	0	0	0	0	0	0	0	0	0	0	0	0	0	0	1	0	0	0	0	0	0	0	0	0	0	0	0	0	0	0	0	0	0	0	0	0	0	0	0	0
chr1	111399719	+	19	37	75	71	447	187	122	127	48	139	43	79	53	55	67	64	63	68	67	3	224	236	96	172	412	243	322	2	78	221	36	141	94	298	109	108	192	124	48	90	70	117	42	108	104	161	138
chr1	111399721	+	0	0	0	0	0	0	0	0	0	0	0	0	0	0	0	1	0	0	0	0	0	0	0	0	0	0	0	0	0	0	0	0	0	0	0	0	0	0	0	0	0	0	0	1	0	0	0
chr1	111431457	+	0	3	1	4	11	3	1	3	2	2	2	0	5	0	3	0	0	0	1	0	3	9	2	0	8	3	4	0	1	0	1	4	5	8	4	3	11	5	2	6	2	4	1	5	6	9	0
chr1	111686104	+	0	0	0	0	0	0	0	0	0	0	0	0	0	0	0	0	0	0	0	0	0	0	0	0	1	0	0	0	0	0	0	1	0	2	0	1	0	0	0	0	0	0	0	0	0	0	0
chr1	111939329	-	9	14	22	16	184	101	28	62	29	49	16	36	22	23	26	19	20	11	19	0	96	102	32	68	134	70	141	0	31	97	18	101	61	143	74	45	123	80	22	76	41	72	32	76	55	85	68
chr1	112136761	-	0	1	3	2	26	15	8	15	2	5	0	5	8	7	2	2	3	2	2	1	11	9	1	6	18	6	11	1	4	14	3	10	6	5	9	7	15	5	3	6	5	9	7	10	8	7	13
chr1	112217624	+	0	0	0	0	1	1	0	0	0	0	0	2	0	0	0	0	0	0	0	0	0	1	1	0	0	0	0	0	0	2	1	1	2	4	3	0	1	2	0	1	2	2	2	0	0	0	0
chr1	112341265	+	0	0	0	0	0	0	0	0	0	0	0	0	0	0	0	0	0	0	0	0	0	0	0	0	0	0	0	0	0	0	0	0	1	0	0	0	0	0	0	0	0	0	0	0	0	0	0
chr1	112349855	-	0	0	0	0	0	0	0	0	0	0	0	0	0	0	0	0	0	0	0	0	0	0	0	0	0	0	0	0	0	0	0	0	0	0	0	0	0	0	0	0	0	0	0	0	0	0	0
chr1	112349857	-	2	0	6	2	20	11	5	7	5	10	5	7	6	5	2	3	4	1	7	0	12	14	4	7	37	9	13	0	3	2	5	23	12	53	17	19	39	21	11	5	17	13	9	11	7	23	23
chr1	112498026	-	1	0	1	2	25	21	4	9	1	7	1	3	2	4	1	1	3	0	4	0	16	15	4	9	22	18	20	0	2	9	1	6	6	10	7	8	7	2	4	5	2	6	3	3	7	18	14
chr1	113077835	-	0	0	0	0	0	0	0	0	0	0	0	0	0	0	0	0	0	0	0	0	0	0	0	0	0	0	0	0	0	0	0	0	0	0	0	0	0	0	0	1	0	0	0	0	0	0	0
chr1	113241785	+	1	2	2	4	27	13	20	8	6	3	8	10	7	12	9	7	12	2	3	0	13	13	7	8	20	4	15	0	0	9	4	2	3	15	10	3	3	2	2	3	1	2	1	2	2	10	6
chr1	113319004	+	0	0	0	0	7	2	1	3	0	1	1	3	1	0	2	1	1	0	3	0	3	1	1	2	6	0	4	0	1	3	1	3	4	9	2	5	5	5	4	2	2	4	1	1	0	4	7
chr1	113346632	+	0	0	0	0	0	0	0	1	0	0	0	0	0	0	0	0	0	0	0	0	0	0	0	0	0	0	0	0	0	0	0	0	0	0	0	0	0	0	0	0	0	0	0	0	0	0	0
chr1	113411972	-	0	0	0	0	0	2	0	2	0	1	0	0	1	0	1	0	0	0	0	0	3	1	0	1	5	1	1	0	1	1	2	1	1	6	5	2	3	0	0	0	1	1	1	0	0	1	3
chr1	113454593	-	0	0	0	0	0	0	0	0	0	0	0	0	0	0	0	0	0	0	0	0	0	0	0	0	0	0	0	0	0	0	0	0	0	0	0	0	0	0	0	0	1	0	0	0	0	0	0
chr1	113454594	-	0	0	0	0	0	0	0	0	0	0	0	0	0	0	0	0	0	0	0	0	0	0	0	0	0	0	0	0	0	0	0	0	0	0	0	0	1	0	0	0	0	0	0	0	0	0	0
chr1	113454595	-	7	8	15	19	146	66	31	39	26	36	21	30	36	9	18	20	18	17	19	1	68	78	27	53	160	64	103	1	27	62	25	97	67	235	78	70	167	70	28	69	50	69	30	78	29	90	58
chr1	113514605	+	1	0	0	0	3	1	1	0	0	0	0	3	0	0	0	0	1	0	0	0	1	4	0	0	11	1	4	0	0	0	1	3	4	7	8	4	18	1	1	2	4	3	3	2	0	3	2
chr1	113569991	-	1	3	13	10	100	60	26	40	18	26	15	10	15	14	12	16	11	13	11	1	47	43	16	19	96	34	42	1	11	29	7	17	19	44	22	14	26	12	15	11	13	20	11	22	18	37	22
chr1	113640705	+	0	0	0	0	0	0	0	0	0	0	0	0	0	0	0	0	0	0	0	0	0	0	0	0	1	0	0	0	0	0	0	1	0	0	0	0	0	0	0	0	0	1	0	1	0	0	0
chr1	114247770	+	0	1	1	0	1	4	2	0	1	1	1	2	1	0	0	1	0	0	1	1	2	7	1	2	7	1	1	0	1	2	1	1	2	11	7	0	11	5	6	12	2	5	3	2	1	3	9
chr1	114268846	+	0	0	0	0	0	1	0	0	0	0	0	0	0	0	0	0	0	0	0	0	0	0	0	0	0	0	0	0	0	0	0	0	0	0	0	0	0	0	0	0	0	0	0	0	0	0	0
chr1	114309937	+	0	0	0	0	0	0	0	0	0	0	0	0	0	0	0	0	0	0	0	0	0	0	0	0	0	0	0	0	0	0	0	0	1	0	0	0	0	0	0	0	0	0	0	0	0	0	0
chr1	114310341	+	0	0	0	0	0	0	0	0	0	0	0	0	0	0	0	1	0	0	0	0	0	0	1	0	1	0	0	0	0	0	0	0	0	3	0	2	3	1	0	0	0	0	0	0	1	0	0
chr1	114563718	+	0	0	0	0	0	0	0	0	0	0	0	0	0	0	0	0	0	0	0	0	0	0	0	0	0	0	0	0	0	0	0	0	1	0	0	0	0	0	0	0	0	0	0	0	0	0	0
chr1	114599947	+	0	0	0	0	0	0	0	0	0	0	0	0	0	0	0	0	0	0	0	0	0	0	0	0	0	0	0	0	0	0	0	0	0	0	0	0	1	0	0	0	1	0	0	0	0	0	0
chr1	114762579	+	0	0	0	0	0	0	0	0	0	0	0	0	0	0	0	0	0	0	0	0	0	0	0	0	0	0	0	0	0	0	0	0	1	0	0	0	0	0	0	0	0	0	0	0	0	0	0
chr1	114777081	+	2	4	18	15	97	59	25	42	13	26	18	27	14	13	9	15	18	9	11	1	74	64	25	65	175	44	83	0	19	60	23	38	52	113	52	39	92	33	14	48	29	23	14	27	25	32	24
chr1	114777082	+	0	0	0	0	1	0	0	0	0	0	0	0	0	0	0	0	0	0	0	0	0	0	0	0	0	0	0	0	0	0	0	0	0	0	0	0	0	0	0	0	0	0	0	0	0	0	0
chr1	114888802	-	0	0	0	0	0	0	0	0	0	0	0	0	0	0	0	0	0	0	0	0	0	0	0	0	0	0	0	0	0	0	0	0	0	0	0	0	0	0	0	0	0	0	0	0	0	1	0
chr1	114888803	-	0	0	0	0	0	0	0	0	0	0	0	0	0	0	0	0	0	0	0	0	0	0	0	1	0	0	0	0	0	0	0	0	0	0	0	0	0	0	0	0	0	0	0	0	0	0	0
chr1	114888804	-	1	4	7	1	31	25	7	29	2	6	8	10	5	3	7	5	5	1	5	0	22	18	7	13	45	14	26	0	10	19	14	21	18	29	27	24	40	5	11	17	7	8	6	10	8	9	10
chr1	114938376	+	0	0	0	0	0	0	0	0	0	0	0	0	0	0	0	0	0	0	0	0	0	0	0	0	0	0	0	0	0	0	0	0	0	2	0	0	1	0	0	0	0	0	0	0	1	0	0
chr1	114938378	+	0	0	0	0	0	0	0	0	0	0	0	0	0	0	0	0	0	0	0	0	0	0	0	0	0	0	0	0	0	0	0	0	1	2	0	2	2	3	0	1	0	0	1	1	0	0	0
chr1	114963473	-	2	7	18	16	123	64	27	32	13	37	11	28	18	16	13	15	20	8	21	1	68	65	21	68	127	59	87	0	9	44	22	65	45	98	42	51	111	60	30	48	29	42	16	52	31	50	47
chr1	114963475	-	0	0	0	0	0	0	0	0	0	0	0	0	0	0	0	0	0	0	0	0	0	0	1	0	0	0	0	0	0	0	0	0	0	0	0	0	0	0	0	0	0	0	0	0	0	0	0
chr1	115309524	-	0	0	0	0	0	0	0	0	0	0	0	0	0	0	0	0	0	0	0	0	0	0	0	0	0	0	1	0	0	0	0	0	0	0	0	0	0	0	0	0	0	0	0	0	0	0	0
chr1	115309525	-	4	20	42	41	444	164	76	102	63	112	40	52	37	19	44	41	33	34	37	0	162	179	85	148	342	159	238	1	47	131	34	118	90	160	53	57	118	64	33	51	39	90	53	87	74	124	119
chr1	115383436	-	0	0	0	0	1	1	0	0	1	1	0	1	0	0	1	1	0	0	1	0	1	1	1	1	3	1	2	0	0	1	3	6	5	9	4	6	0	1	3	7	4	2	1	2	0	3	2
chr1	115419036	+	0	0	0	0	0	0	1	0	0	0	0	0	0	0	1	0	1	0	0	0	0	0	0	0	0	0	1	0	0	0	0	2	0	0	1	0	1	0	0	1	1	0	0	0	0	0	0
chr1	115439479	-	1	1	9	13	29	24	6	25	5	6	4	12	8	3	5	3	3	2	1	0	33	35	13	16	40	26	64	0	13	18	29	45	62	116	70	42	95	28	21	56	29	37	12	31	18	37	23
chr1	115464768	+	0	0	0	0	0	0	0	0	0	0	0	0	0	0	0	0	0	0	0	0	0	0	0	0	0	0	0	0	0	0	0	0	0	1	0	0	0	0	0	0	0	0	0	0	0	0	0
chr1	115464769	+	0	0	0	0	0	0	0	0	0	0	0	0	0	0	0	0	0	0	0	0	0	0	0	0	0	0	0	0	0	0	0	0	0	0	0	0	0	0	0	0	1	0	0	0	0	0	0
chr1	115578330	-	0	0	0	0	0	0	0	0	0	0	0	0	0	0	0	0	0	0	0	0	0	0	0	0	0	0	0	0	0	0	0	0	0	0	0	0	0	0	0	0	0	0	1	0	0	0	0
chr1	115578331	-	0	0	0	0	0	0	0	0	0	0	0	0	0	0	0	0	0	0	0	0	0	0	0	0	0	0	0	0	0	0	0	1	0	0	0	0	0	0	0	0	0	0	0	0	0	0	0
chr1	115578332	-	2	1	6	6	40	24	7	20	6	8	12	16	11	6	5	10	6	2	6	1	40	43	12	29	63	33	41	1	7	35	12	56	42	74	34	37	54	28	13	29	17	24	13	33	24	61	40
chr1	115633578	-	0	0	0	0	0	0	0	2	1	0	1	0	0	0	0	1	0	0	0	0	0	1	0	0	1	1	0	0	0	1	0	0	0	1	0	1	0	0	0	0	2	0	0	0	0	0	0
chr1	115779057	-	0	0	0	0	0	0	0	0	0	1	0	0	0	0	0	0	0	0	0	0	0	0	0	0	0	0	0	0	0	0	0	0	0	0	0	0	0	1	0	1	1	0	0	0	0	0	0
chr1	116057887	+	0	2	0	1	3	1	2	0	0	2	0	0	2	1	1	1	2	0	1	0	2	3	2	3	10	2	2	0	1	0	3	4	4	10	10	3	12	6	2	7	6	3	1	2	0	2	3
chr1	116057889	+	0	0	0	0	0	0	0	0	0	0	0	0	0	0	0	0	0	0	0	0	0	0	0	0	0	0	0	0	0	0	0	0	0	0	0	0	0	0	0	0	0	0	0	0	0	0	0
chr1	116101710	-	0	0	0	0	0	0	0	0	0	0	0	0	0	0	0	0	0	0	0	0	0	0	0	0	0	0	0	0	0	0	0	0	0	0	0	0	0	0	0	0	0	0	0	0	0	0	1
chr1	116101711	-	0	0	0	0	0	0	0	0	0	0	0	0	0	0	0	0	0	0	0	0	0	0	0	0	0	0	0	0	0	0	0	1	0	0	1	0	0	0	0	0	0	0	0	0	0	0	0
chr1	116101712	-	5	14	31	30	169	102	44	65	23	70	23	32	35	19	23	17	10	10	14	0	91	101	33	86	176	83	91	0	28	76	37	144	116	229	95	82	189	100	43	73	57	99	50	133	81	170	151
chr1	116101733	-	0	0	0	0	0	0	0	0	0	0	0	0	0	0	0	0	0	0	0	0	0	0	0	0	0	0	0	0	0	0	0	0	0	0	0	0	0	0	0	1	0	0	0	0	0	0	0
chr1	116212529	+	6	12	40	25	184	129	37	76	13	39	28	24	19	14	18	21	19	9	10	1	143	139	58	97	226	116	153	1	41	89	19	49	79	137	63	60	145	62	33	35	40	116	40	92	55	128	108
chr1	116216212	+	0	0	0	0	0	0	0	0	0	0	0	0	0	0	0	0	0	0	0	0	0	0	0	0	0	0	0	0	0	0	0	0	0	0	0	0	0	0	0	0	0	0	0	0	1	0	0
chr1	116980684	+	0	0	0	0	0	0	0	0	0	0	0	0	0	0	0	0	0	0	0	0	0	0	0	0	0	0	0	0	0	0	0	1	0	0	0	0	0	0	0	0	0	0	0	0	0	0	0
chr1	116980685	+	0	0	2	3	6	2	1	2	0	0	1	3	0	3	2	1	1	0	1	0	0	1	2	1	5	5	2	0	0	0	5	6	6	16	12	7	13	4	7	4	9	3	0	1	2	5	4
chr1	116980687	+	0	0	0	0	0	0	0	0	0	0	0	0	0	0	0	0	0	0	0	0	0	0	0	0	0	0	0	0	0	0	0	0	0	0	0	0	0	0	1	0	0	0	0	0	0	0	0
chr1	117000977	+	0	0	0	3	8	1	0	2	1	1	1	1	0	0	2	2	0	0	1	0	6	1	0	3	3	1	4	0	0	1	1	3	6	11	4	2	5	1	1	11	3	1	2	2	1	2	1
chr1	117000979	+	0	0	0	0	0	0	0	0	0	0	0	0	0	0	0	0	0	0	0	0	0	0	0	0	0	0	0	0	0	0	0	0	0	0	0	0	0	0	0	1	0	0	0	0	0	0	0
chr1	117170953	-	1	0	0	0	1	1	0	2	0	0	0	0	1	0	0	1	0	1	0	0	1	2	0	1	0	1	0	0	0	1	4	3	5	6	6	5	3	3	4	5	8	3	1	1	4	8	2
chr1	117381285	-	0	0	0	0	0	0	0	0	0	0	0	0	0	0	0	0	0	0	0	0	0	0	0	0	0	0	0	0	0	0	0	0	0	1	0	0	1	0	0	0	0	0	0	0	0	0	0
chr1	117475462	-	0	0	0	0	0	0	0	0	0	0	0	0	0	0	0	0	0	0	0	0	0	0	0	0	0	0	0	0	0	1	0	0	0	0	0	0	0	0	0	0	0	0	0	1	0	1	0
chr1	117475463	-	0	0	0	0	0	0	0	0	0	0	0	0	0	0	0	0	0	0	0	0	0	0	0	0	1	0	0	0	0	1	0	0	0	0	0	0	0	0	0	0	0	0	0	0	0	0	0
chr1	117475464	-	29	62	116	91	799	342	177	200	113	259	103	144	103	69	89	114	76	97	95	2	350	390	152	347	705	387	440	3	132	333	39	167	134	353	95	110	282	173	62	110	85	198	86	140	110	192	170
chr1	117475465	-	0	0	0	0	0	0	0	0	0	0	0	0	0	0	0	0	0	0	0	0	0	0	0	0	0	0	1	0	0	0	0	0	0	0	0	0	0	0	0	0	0	0	0	0	0	0	0
chr1	117475466	-	0	0	0	0	0	0	0	0	0	0	0	0	0	0	0	0	0	0	0	0	0	0	0	0	0	0	0	0	0	0	0	0	0	0	0	0	0	0	0	1	0	0	0	0	0	0	0
chr1	117554517	-	0	0	0	0	0	0	0	0	0	0	0	0	0	0	0	0	0	0	0	0	0	0	0	0	0	0	1	0	0	0	0	0	0	0	0	0	0	0	0	0	0	0	0	0	0	0	0
chr1	117554518	-	0	0	0	0	0	0	0	0	0	0	0	0	0	0	0	0	0	0	0	0	0	0	0	1	0	0	0	0	0	0	0	0	0	0	0	0	0	0	0	0	0	0	0	0	0	0	0
chr1	117554519	-	22	40	64	58	536	222	128	150	84	164	63	126	93	58	59	82	62	70	103	1	294	320	129	315	655	329	440	2	101	273	48	99	114	337	100	102	198	136	78	84	81	108	44	107	70	145	118
chr1	117554520	-	0	0	0	0	0	0	0	0	0	0	0	0	0	0	0	0	0	0	0	0	0	0	0	0	1	0	0	0	0	0	0	0	0	0	0	0	0	0	0	0	0	0	0	0	0	0	0
chr1	117648811	+	0	0	0	0	0	0	0	0	0	0	0	0	0	0	0	0	0	0	0	0	0	1	0	0	0	0	0	0	0	0	0	0	2	0	1	2	3	0	1	2	1	0	0	0	2	0	0
chr1	117764072	-	0	0	0	0	0	0	0	0	0	0	0	0	0	0	0	0	0	0	0	0	0	0	0	0	0	0	0	0	0	0	0	0	0	0	0	0	0	0	1	0	0	0	0	0	0	0	0
chr1	117764073	-	0	0	0	0	1	0	0	0	0	1	0	0	0	0	0	0	0	0	0	0	0	0	0	0	0	0	0	0	0	0	0	0	0	0	0	0	0	0	0	2	0	0	0	0	0	0	1
chr1	117764074	-	2	4	18	7	42	45	18	23	9	15	7	15	17	7	6	13	9	2	4	0	52	35	17	33	56	25	48	0	3	32	22	60	69	116	57	48	121	46	16	31	46	45	27	51	32	76	56
chr1	117764075	-	0	0	0	0	0	0	0	0	0	0	0	0	0	0	0	0	0	0	0	0	0	0	0	0	0	0	0	0	0	0	0	0	0	1	0	0	0	0	0	0	0	0	0	0	0	0	0
chr1	117775310	+	0	0	0	0	0	0	0	0	0	0	0	0	0	0	0	0	0	0	0	0	0	0	0	0	0	0	0	0	0	0	0	0	0	0	0	1	0	0	0	0	0	0	0	0	0	0	0
chr1	117775311	+	0	0	0	0	0	0	0	0	0	0	0	0	0	0	0	0	0	0	0	0	0	0	0	0	0	0	0	0	0	0	0	0	0	0	1	0	0	0	0	0	0	0	0	0	0	0	0
chr1	117775312	+	5	5	13	18	72	63	22	30	12	32	10	13	13	7	10	14	11	6	8	0	43	48	24	42	90	30	55	0	13	49	16	68	51	102	42	59	86	45	24	58	32	77	34	78	48	105	93
chr1	117775314	+	0	0	0	0	0	0	0	0	0	0	0	0	0	0	0	0	0	0	0	0	0	1	0	0	0	0	0	0	0	0	0	0	0	0	0	0	0	0	0	0	0	0	0	0	0	0	0
chr1	117831108	-	0	0	1	1	9	14	3	9	1	3	2	3	5	5	1	3	2	1	1	0	8	14	5	6	13	2	12	0	0	4	0	7	2	6	4	3	6	1	0	3	2	3	2	1	0	1	4
chr1	117872667	+	0	0	0	0	0	0	0	0	0	0	0	0	0	0	0	0	0	0	0	0	0	0	0	0	0	0	0	0	0	0	0	0	0	0	1	0	0	0	0	0	0	0	0	0	0	0	0
chr1	117872670	+	0	2	3	2	42	22	11	17	11	20	9	10	9	2	7	4	9	4	5	0	14	9	2	6	22	12	17	0	3	13	4	23	19	31	23	18	35	15	18	9	11	13	16	11	12	13	22
chr1	117998928	-	0	0	0	0	0	0	0	0	0	0	0	0	0	0	0	0	0	0	0	0	0	0	0	0	0	0	0	0	0	0	0	1	0	1	0	0	0	0	0	1	0	0	0	0	0	1	0
chr1	117998930	-	7	4	22	14	146	88	36	53	18	42	19	35	33	15	15	13	24	16	22	3	86	74	43	74	132	83	111	0	19	74	24	77	92	199	103	77	188	100	40	67	60	56	40	88	71	114	87
chr1	117998931	-	0	0	0	0	0	0	0	0	0	0	0	0	0	0	0	0	0	0	0	0	0	0	0	0	1	0	0	0	0	0	0	0	0	0	0	0	0	0	0	0	0	0	0	0	0	0	0
chr1	118030537	-	0	0	0	0	0	0	0	0	0	0	0	0	0	0	0	0	0	0	0	0	0	0	0	0	0	0	0	0	0	0	0	0	0	0	0	0	0	0	0	0	0	1	0	0	0	0	0
chr1	118030539	-	0	0	0	0	0	0	0	0	0	0	0	0	0	0	0	0	0	0	0	0	0	0	0	0	0	0	0	0	0	0	0	0	1	0	0	0	1	1	0	0	1	0	0	0	0	0	1
chr1	118030540	-	0	0	0	0	0	0	0	0	0	0	0	0	0	0	0	0	0	0	0	0	0	0	0	0	0	0	0	0	0	0	0	0	0	0	0	0	0	0	0	0	0	0	0	0	0	0	0
chr1	118030541	-	1	12	21	19	161	71	33	43	35	34	28	34	22	15	23	15	10	11	19	0	73	69	16	81	104	55	86	0	27	53	16	58	60	131	58	51	72	94	28	55	41	91	38	76	68	123	93
chr1	118314802	+	0	0	0	0	0	1	0	0	0	0	0	0	0	0	0	0	0	0	0	0	1	0	0	0	0	0	0	0	1	0	0	0	0	0	0	0	0	0	0	0	0	0	0	0	0	1	0
chr1	118354722	+	0	0	0	0	0	0	0	0	0	0	0	0	0	0	0	0	0	0	0	0	1	0	0	1	1	1	0	0	0	0	0	0	0	1	0	0	0	0	0	0	0	0	0	2	0	0	0
chr1	118409128	+	4	10	19	16	213	117	50	70	38	72	31	40	48	22	22	20	23	32	29	0	76	68	43	70	140	65	114	1	31	80	9	40	31	84	30	28	56	53	12	21	19	54	24	42	25	50	48
chr1	118409129	+	0	0	0	0	0	0	0	0	0	0	0	0	0	0	0	0	0	0	0	0	0	0	0	1	0	0	0	0	0	0	0	0	0	0	0	0	1	0	0	0	0	0	0	0	0	0	0
chr1	118409130	+	0	0	0	0	0	0	0	0	0	0	0	0	0	0	0	0	0	0	0	0	0	0	0	0	0	0	0	0	0	0	0	0	1	0	0	0	0	0	0	0	0	0	0	1	0	0	0
chr1	118409171	+	0	0	0	0	0	0	0	0	0	0	0	0	0	0	0	0	0	0	0	0	0	0	0	0	0	0	0	0	0	0	0	0	0	0	0	0	0	0	0	0	0	1	0	0	0	0	0
chr1	118429173	+	0	0	0	0	0	0	0	0	0	0	0	0	0	0	0	0	0	0	0	0	0	0	0	0	0	0	0	0	0	0	0	0	0	0	0	0	0	0	1	1	0	0	0	0	0	0	0
chr1	118438103	-	0	0	0	0	0	0	0	0	0	0	0	0	0	0	0	0	0	0	0	0	0	0	0	0	0	0	0	0	0	0	0	0	0	3	0	0	0	0	0	0	0	1	0	0	0	0	0
chr1	118497368	+	0	0	0	0	0	0	0	0	0	0	0	0	0	0	0	0	0	0	0	0	0	0	0	0	0	0	0	0	1	0	0	0	0	0	0	0	2	0	0	0	0	0	0	0	0	0	1
chr1	118511885	-	0	0	0	1	2	1	0	2	0	0	0	0	0	0	1	0	0	0	0	0	3	2	2	0	1	1	1	0	0	0	0	0	0	1	3	1	0	0	2	0	0	0	0	3	0	1	0
chr1	118548443	+	0	1	0	1	2	0	0	1	0	0	0	1	0	0	1	0	0	0	0	0	0	1	0	1	1	1	1	0	0	2	1	1	2	4	2	1	7	2	0	0	1	0	1	3	5	0	2
chr1	118568333	-	0	0	0	0	0	0	0	0	0	0	0	0	0	0	0	0	0	0	0	0	0	0	0	0	0	0	0	0	0	0	1	0	0	0	0	0	0	0	0	0	0	0	0	0	0	0	0
chr1	118643733	+	0	0	0	0	0	0	0	0	0	0	0	0	0	0	0	0	0	0	0	0	0	0	0	0	0	0	0	0	0	1	1	1	2	4	0	1	2	0	1	0	3	0	0	0	0	0	2
chr1	118643736	+	0	0	0	0	0	0	0	0	0	0	0	0	0	0	0	0	0	0	0	0	0	0	0	0	0	0	0	0	0	0	0	0	0	0	0	0	1	0	0	0	0	0	0	0	0	0	0
chr1	118653251	-	0	0	0	0	0	0	0	0	0	0	0	0	0	0	0	0	0	0	0	0	0	0	0	0	0	1	0	0	0	0	1	1	0	0	0	1	1	0	0	0	2	1	0	1	0	0	0
chr1	118678551	-	0	0	0	0	0	0	0	0	0	0	0	0	0	0	0	0	0	0	0	0	0	1	0	0	0	0	0	0	0	0	0	0	0	0	0	0	0	0	0	1	0	0	0	0	0	0	0
chr1	118678553	-	0	0	0	0	0	0	0	0	0	0	0	0	0	0	0	0	0	0	0	0	0	0	0	0	0	0	0	0	0	0	0	0	0	0	0	1	0	0	0	0	0	0	0	0	0	0	0
chr1	118697551	+	0	0	0	1	2	0	0	1	0	0	0	0	0	0	0	0	0	0	0	0	0	0	0	0	0	0	0	0	0	0	0	0	0	0	0	0	0	0	0	0	0	0	0	0	0	0	0
chr1	118709008	+	0	0	5	2	14	11	7	12	2	1	3	1	2	0	1	3	1	0	0	0	7	9	9	13	25	12	15	0	5	14	8	17	21	41	19	12	23	7	10	14	13	12	4	9	4	10	6
chr1	118722751	+	0	0	0	0	1	0	0	1	0	0	0	0	0	0	0	0	0	0	0	0	0	0	0	0	0	0	1	0	0	1	0	2	0	1	0	0	0	0	0	0	0	0	0	0	0	0	0
chr1	118727382	+	0	0	0	0	0	0	0	0	0	0	0	0	0	0	0	0	0	0	0	0	0	0	0	0	0	0	0	0	0	0	0	0	0	1	0	0	0	0	0	0	0	0	0	0	0	0	0
chr1	118727383	+	3	0	5	7	13	19	8	10	3	1	0	3	4	3	2	0	1	2	1	0	11	10	6	13	15	8	24	0	5	7	7	16	20	44	19	9	27	15	2	14	9	28	6	20	8	22	19
chr1	118777514	-	25	53	108	73	487	189	122	144	79	136	79	111	92	70	82	86	68	76	89	3	349	351	116	287	1914	367	394	0	103	279	53	154	142	451	156	161	289	307	107	142	117	191	88	175	126	234	187
chr1	118777515	-	0	0	0	0	0	0	0	0	0	0	0	0	0	0	0	0	0	0	0	0	0	0	0	0	0	0	0	0	0	1	0	0	0	0	0	0	0	0	0	0	0	0	0	0	0	0	0
chr1	118822849	-	0	0	0	0	1	0	0	0	0	0	0	0	0	0	0	0	0	0	0	0	0	0	0	0	0	0	0	0	0	0	0	0	0	0	1	0	1	1	0	0	0	1	0	0	0	0	0
chr1	118837401	+	1	0	0	1	1	0	1	1	0	1	1	0	0	0	0	0	0	0	0	0	1	0	0	0	1	1	0	0	0	0	3	2	10	14	15	8	25	3	5	9	10	4	0	5	1	8	4
chr1	118917398	+	0	0	1	1	1	3	2	5	0	1	2	0	0	0	0	0	0	2	0	0	3	4	0	0	8	1	4	0	0	4	1	1	0	5	4	1	1	0	3	2	1	1	0	2	1	1	0
chr1	118957569	-	0	0	0	0	0	0	0	0	0	0	0	0	0	0	0	0	0	0	0	0	0	0	0	0	0	0	0	0	0	0	0	0	0	0	0	0	0	0	0	0	0	0	0	0	0	0	0
chr1	118957571	-	3	11	8	12	63	48	18	34	11	19	10	13	8	10	10	7	8	10	10	1	52	54	28	36	347	27	53	0	7	24	10	46	41	105	31	39	66	24	14	37	26	23	6	20	13	30	16
chr1	119089955	+	1	0	2	2	9	6	3	6	0	1	0	1	0	1	1	0	0	1	0	0	0	7	4	0	21	1	3	0	1	2	3	1	5	10	4	3	6	3	0	2	2	7	4	1	5	8	6
chr1	119201794	+	0	0	0	0	0	0	0	0	0	0	0	0	0	0	0	0	0	0	0	0	0	0	0	0	0	0	0	0	0	0	0	0	0	0	0	0	0	0	0	0	0	0	0	0	0	0	0
chr1	119201795	+	17	34	68	67	508	228	127	179	82	184	75	121	72	80	79	78	66	72	71	2	306	339	110	291	2619	326	373	0	101	238	31	135	99	269	77	86	167	160	58	72	50	79	53	86	84	146	125
chr1	119201796	+	0	0	0	0	0	0	0	0	0	0	0	0	0	0	0	0	0	0	0	0	1	0	0	0	2	1	0	0	0	0	0	0	0	0	0	0	0	0	0	0	0	0	0	0	0	0	0
chr1	119201797	+	0	0	0	0	0	0	0	0	0	0	0	0	0	0	0	0	0	0	0	0	0	0	0	0	0	0	0	0	0	0	0	0	0	0	0	0	0	1	0	0	0	0	0	0	0	0	0
chr1	119306859	-	0	0	0	0	0	0	0	0	0	1	0	0	0	0	0	0	0	0	0	0	0	0	0	0	0	0	0	0	0	0	0	0	1	1	1	1	2	2	2	0	0	1	0	0	1	0	0
chr1	119399440	-	1	4	10	4	30	29	7	16	1	5	2	4	3	6	7	2	3	1	2	0	21	15	11	17	145	17	35	0	6	24	14	46	49	77	36	25	61	40	12	39	22	22	9	17	9	33	16
chr1	119519813	-	0	0	0	0	0	0	0	0	0	0	0	0	0	0	0	0	0	0	0	0	1	0	0	0	1	1	1	0	0	1	0	1	1	2	0	3	2	2	2	1	0	2	1	1	0	3	0
chr1	119525632	+	0	0	0	0	0	0	1	0	0	0	0	0	0	0	0	0	0	0	0	0	0	0	0	0	0	0	1	0	0	0	0	0	0	0	0	0	0	0	0	0	0	0	0	0	0	0	0
chr1	119691195	-	0	0	0	0	1	0	1	0	0	0	0	0	0	0	0	0	0	0	0	0	1	0	0	0	1	0	0	0	0	0	1	1	1	1	4	0	5	2	2	0	1	0	1	1	0	0	0
chr1	119706971	+	0	0	0	1	4	4	4	4	1	2	1	1	1	0	0	1	0	0	0	0	3	2	1	1	20	1	4	0	0	1	3	6	4	5	8	7	15	3	4	1	4	2	1	4	2	2	2
chr1	119818643	-	0	0	0	0	0	0	0	0	0	0	0	0	0	0	0	0	0	0	0	0	0	0	0	0	0	0	0	0	0	0	0	0	0	0	0	0	0	0	0	0	0	0	0	0	0	0	0
chr1	119818644	-	0	0	0	0	0	0	0	0	0	0	0	0	0	0	0	0	0	0	0	0	0	0	1	0	2	0	0	0	0	0	0	0	0	0	0	0	0	0	0	0	0	0	0	0	0	0	0
chr1	119818645	-	1	22	40	37	239	121	56	64	27	68	24	45	29	28	38	29	32	26	33	0	151	195	51	120	1575	153	130	0	41	105	30	112	155	312	119	111	251	200	61	115	101	119	37	120	65	175	135
chr1	119818980	-	0	0	0	0	1	1	0	0	0	1	0	0	0	0	0	0	0	0	0	0	0	0	0	2	1	0	0	0	0	0	2	1	5	10	4	6	7	1	3	2	1	1	1	1	1	1	1
chr1	119820784	-	0	0	0	0	0	0	1	0	0	0	0	0	0	0	0	0	0	0	0	0	2	2	0	0	1	0	0	0	0	1	0	0	0	0	0	0	0	0	0	0	0	0	0	0	0	0	0
chr1	119852980	+	2	0	1	1	8	12	3	5	0	3	1	2	2	0	2	2	0	0	1	0	6	7	1	3	40	2	8	0	2	4	1	10	12	16	7	4	11	4	4	11	4	8	0	3	3	1	4
chr1	119874835	-	0	0	0	0	0	0	0	0	0	0	0	0	0	0	0	0	0	0	0	0	0	0	0	0	0	0	0	0	0	0	0	0	0	0	1	0	0	0	0	0	0	0	0	0	0	0	0
chr1	119874837	-	0	0	0	0	0	0	0	0	0	0	0	0	0	0	0	0	0	0	0	0	0	0	0	0	1	0	0	0	0	0	0	0	0	0	0	0	1	0	0	0	0	0	0	0	0	0	0
chr1	119874838	-	0	0	0	0	0	0	0	0	0	0	0	0	1	0	0	0	0	0	0	0	0	0	0	0	0	0	0	0	0	0	0	0	0	0	0	0	0	0	0	0	1	0	0	0	0	0	0
chr1	119874839	-	8	36	62	49	410	157	93	72	50	122	69	68	68	53	56	82	41	77	48	3	218	249	77	219	2214	215	213	1	65	161	40	150	147	339	109	110	248	167	72	101	81	152	75	161	118	246	169
chr1	120219084	-	0	0	0	0	0	0	0	0	0	0	0	0	0	0	0	0	0	0	0	0	0	0	0	0	0	0	0	0	0	0	0	0	0	0	0	0	0	0	1	0	0	0	0	0	0	0	0
chr1	120219086	-	0	0	0	0	0	0	0	0	0	0	0	0	0	0	0	0	0	0	0	0	0	0	1	0	0	0	0	0	0	0	0	0	0	1	1	0	0	0	0	0	0	0	0	0	0	0	0
chr1	120637206	-	0	0	0	0	0	0	0	0	0	0	0	0	0	0	0	0	0	0	0	0	0	0	0	0	0	0	0	0	0	0	0	0	0	0	0	0	1	0	0	0	0	0	0	0	1	0	0
chr1	120765960	+	0	0	0	0	0	0	0	0	0	0	0	0	0	0	1	0	0	0	0	0	0	0	0	0	0	0	0	0	0	0	0	0	0	0	1	0	0	0	0	0	0	0	0	0	0	0	0
chr1	120765962	+	0	0	0	0	1	0	0	0	0	0	0	0	0	0	0	0	0	0	0	0	0	0	0	0	0	0	0	0	0	0	0	0	0	0	0	0	0	0	0	0	0	0	0	0	0	0	0
chr1	120791627	+	0	0	0	0	0	0	0	0	0	0	0	0	0	0	0	0	0	0	0	0	0	0	0	1	0	0	0	0	0	0	0	0	0	0	0	0	0	0	0	0	0	0	0	0	0	0	0
chr1	120870960	-	0	0	1	0	0	0	0	1	0	0	0	0	0	0	0	0	0	0	0	0	0	0	0	0	0	0	0	0	0	0	0	0	0	1	0	0	0	0	0	0	0	1	0	0	1	0	0
chr1	120903518	+	0	0	0	0	0	0	0	0	0	0	0	0	0	0	0	0	0	0	0	0	0	0	0	0	0	0	0	0	0	0	0	0	0	0	1	0	0	0	0	0	0	1	1	0	0	0	0
chr1	121483093	+	2	2	5	5	28	26	5	25	4	5	11	8	17	9	7	10	7	3	2	0	18	17	15	28	77	28	30	0	16	29	13	26	36	67	27	25	45	39	7	29	18	14	8	12	10	20	14
chr1	121483094	+	0	0	0	0	0	0	0	0	0	0	0	0	0	0	0	0	0	0	0	0	0	0	0	0	0	0	0	0	0	0	0	0	0	1	0	0	0	0	0	0	0	0	0	0	0	0	0
chr1	121502155	+	0	0	0	0	0	0	0	0	0	0	0	0	0	0	0	0	0	0	0	0	0	0	0	0	2	0	0	0	0	0	0	0	5	0	1	1	5	3	3	2	0	1	2	0	2	3	1
chr1	121547709	-	0	0	0	0	0	0	0	0	0	0	0	0	0	0	0	0	0	0	0	0	0	0	0	0	0	0	0	0	0	0	0	0	0	0	0	0	0	0	0	0	0	0	0	1	0	0	0
chr1	121547710	-	8	24	47	34	342	148	62	78	51	101	55	43	44	33	37	36	44	39	40	2	199	187	77	184	513	182	181	0	37	126	19	61	76	122	53	60	107	100	40	51	30	101	46	85	61	105	108
chr1	121547711	-	0	0	0	0	0	0	0	0	0	0	0	0	0	0	0	0	0	0	0	0	0	1	0	0	0	1	0	0	0	0	0	0	0	1	1	0	1	0	0	0	0	0	0	0	0	0	0
chr1	121581272	-	0	0	0	0	0	0	0	0	0	0	0	0	0	0	0	0	0	0	0	0	0	0	0	0	0	0	0	0	0	0	0	0	0	0	0	0	0	1	0	0	0	0	0	0	0	0	0
chr1	121581273	-	0	0	0	0	0	0	0	0	0	0	0	0	0	0	0	0	0	0	0	0	0	0	0	0	1	0	0	0	0	0	0	0	0	0	0	0	0	0	0	0	0	0	0	0	0	0	0
chr1	121581274	-	5	8	8	11	78	40	27	36	7	20	17	15	11	7	9	11	8	7	4	0	39	39	17	43	92	34	64	1	10	37	23	47	38	108	40	34	81	73	20	40	25	39	13	42	38	61	58
chr1	121581275	-	0	0	0	0	0	0	0	0	0	0	0	0	0	0	0	0	0	0	0	0	0	0	0	0	0	0	0	0	0	0	0	0	0	0	0	0	0	0	0	0	0	0	0	0	0	0	0
chr1	121598295	-	1	0	0	2	4	4	0	4	2	0	3	2	2	2	0	1	0	0	0	0	7	4	1	2	13	2	11	0	1	6	0	4	3	5	5	2	4	0	1	2	2	0	1	0	2	2	1
chr1	125032281	-	0	0	0	0	0	0	0	0	0	0	0	0	0	0	0	0	0	0	0	0	0	0	0	0	0	0	0	0	0	0	0	0	0	0	0	0	0	0	0	1	0	0	0	0	0	0	0
chr1	125041302	-	0	0	0	0	0	1	1	0	0	0	0	0	0	0	0	0	0	0	0	0	0	1	0	0	1	0	0	0	0	0	0	0	0	0	0	0	0	0	0	0	0	0	0	0	0	0	0
chr1	143577360	-	0	0	0	0	0	0	0	0	0	0	0	0	0	0	0	0	0	0	0	0	0	0	0	0	1	0	0	0	0	0	0	0	0	0	0	1	1	0	0	0	0	0	0	0	0	0	0
chr1	143577361	-	0	0	0	0	0	0	0	0	0	0	0	0	0	0	0	0	0	0	0	0	0	1	0	1	0	0	0	0	0	0	0	0	0	0	0	0	0	0	0	0	0	0	0	0	0	0	0
chr1	143577362	-	11	16	23	42	241	65	87	106	71	61	51	76	68	59	49	52	22	12	69	2	122	182	185	244	314	244	225	1	73	163	44	183	0	202	97	67	163	1	55	29	51	94	47	75	54	44	52
chr1	143619760	+	0	0	0	0	0	1	0	1	0	0	0	0	0	0	0	0	0	0	0	0	0	0	1	0	1	1	0	0	0	0	0	0	0	0	0	0	0	0	0	0	0	0	0	0	0	0	0
chr1	143648240	+	0	0	0	0	0	0	0	0	0	0	0	0	0	0	0	0	0	0	0	0	0	0	0	0	0	0	0	0	0	0	0	0	0	0	0	0	0	0	0	0	0	0	0	0	0	0	0
chr1	143751968	-	0	0	0	0	0	0	1	2	0	0	0	0	0	0	0	0	0	0	0	0	0	0	1	0	0	0	0	0	0	0	0	0	0	0	0	0	3	0	0	0	0	0	0	0	0	0	0
chr1	144441991	+	0	0	0	0	0	0	0	0	0	0	0	0	0	0	0	0	0	0	0	0	0	0	0	0	0	0	0	0	0	0	0	1	0	3	0	0	0	0	0	0	1	0	0	0	0	0	0
chr1	145225506	-	0	0	0	0	0	0	0	0	0	0	0	0	0	0	0	0	0	0	0	0	0	1	0	0	0	0	0	0	0	0	0	0	0	0	1	0	0	0	0	0	0	0	0	0	0	0	0
chr1	145225508	-	0	0	0	0	0	0	0	0	0	0	0	0	0	0	0	0	0	0	1	0	0	0	0	0	1	0	1	0	0	0	0	0	1	2	1	0	1	1	0	0	0	0	0	1	1	0	0
chr1	145520701	-	0	0	0	1	1	0	0	0	0	0	0	0	0	0	1	0	0	0	0	0	0	1	1	0	4	0	0	0	0	0	0	3	1	1	0	1	0	1	0	2	0	0	0	0	1	1	1
chr1	145549451	-	0	0	0	0	0	0	0	0	0	1	1	0	0	0	0	0	0	0	0	0	1	0	0	0	1	0	0	0	0	0	0	2	0	0	0	0	2	1	0	0	0	0	0	0	0	1	0
chr1	145553416	-	0	0	0	0	0	0	0	0	0	0	0	0	0	1	0	0	0	0	0	0	0	2	0	0	0	0	0	0	0	0	0	0	0	0	0	0	0	0	0	0	0	0	0	0	0	0	0
chr1	145650084	-	0	0	0	0	0	0	0	0	0	0	0	0	0	0	0	0	0	0	0	0	0	1	0	0	0	0	0	0	0	0	0	0	0	0	0	0	0	0	0	0	0	0	0	0	0	0	0
chr1	145650085	-	1	3	2	1	7	3	2	9	1	0	1	0	0	1	0	1	0	0	0	0	23	9	6	13	18	6	13	0	2	11	4	7	6	19	17	7	10	9	2	7	4	10	6	11	7	16	16
chr1	145650086	-	1	4	7	3	22	15	4	10	1	5	1	2	5	3	5	2	4	1	2	0	23	15	14	15	23	16	19	0	3	16	11	33	37	43	28	25	41	15	4	20	14	26	10	14	20	24	25
chr1	145650087	-	0	0	0	0	0	0	0	0	0	0	0	0	0	0	0	0	0	0	0	0	0	0	0	0	0	0	0	0	0	0	0	0	0	0	1	0	0	0	0	0	0	0	0	0	0	0	0
chr1	145666653	-	0	0	0	0	0	0	0	0	0	0	0	0	0	0	0	0	0	0	0	0	0	0	0	0	0	0	0	0	0	0	0	0	0	0	0	0	0	1	0	0	0	0	0	0	0	0	0
chr1	145726561	+	0	0	1	3	10	11	5	7	2	1	1	2	0	2	1	0	1	0	0	0	9	4	4	6	12	0	3	0	1	5	2	3	7	1	2	2	8	2	0	3	3	4	2	1	0	1	0
chr1	145726564	+	0	0	0	0	0	0	0	0	0	0	0	1	0	0	0	0	0	0	0	0	0	0	0	0	0	0	0	0	0	0	0	0	0	0	0	0	0	0	0	0	0	0	0	0	0	0	0
chr1	146186978	-	0	0	0	0	1	0	0	0	0	0	0	1	0	0	0	0	0	0	0	0	0	0	0	0	0	0	0	0	0	0	0	0	0	0	0	0	0	0	0	0	0	1	0	0	0	1	0
chr1	146603748	-	0	0	0	0	0	0	0	0	0	0	0	0	0	0	0	0	0	0	0	0	0	1	0	0	0	0	0	0	0	0	0	0	0	0	0	0	0	0	0	0	0	1	0	0	0	0	0
chr1	146603750	-	0	0	0	0	0	0	0	0	0	0	0	0	0	0	0	0	0	0	0	0	0	0	0	0	0	0	0	0	0	0	0	0	0	0	2	0	0	0	0	1	0	0	0	0	0	1	1
chr1	146677231	-	0	0	0	0	0	0	0	0	0	0	0	0	0	0	0	0	0	0	0	0	0	0	0	0	0	0	0	0	0	1	0	0	0	0	0	0	0	0	0	0	0	0	0	0	0	0	0
chr1	146677233	-	0	3	10	7	70	33	11	15	8	22	14	18	15	9	18	13	5	7	10	1	53	25	22	29	83	49	45	0	7	19	9	25	18	51	14	17	24	20	9	12	9	13	5	15	9	20	31
chr1	146958086	-	0	0	0	0	0	0	0	0	0	0	0	0	0	0	0	0	0	0	0	0	0	0	0	0	0	0	0	0	0	0	0	0	0	0	0	0	0	0	0	0	0	1	0	0	1	0	1
chr1	147012500	+	0	0	0	0	0	0	0	0	0	0	0	0	0	0	0	0	0	0	0	0	0	0	0	0	0	0	0	0	0	0	0	0	0	0	0	0	0	0	0	0	0	0	0	0	0	0	0
chr1	147069886	+	0	4	2	6	30	17	10	8	1	10	5	7	1	1	5	5	0	0	3	1	43	23	12	12	42	15	23	0	4	19	3	16	7	15	18	7	17	3	5	9	4	2	0	0	2	2	4
chr1	147069887	+	0	0	0	0	0	0	0	0	0	0	0	0	0	0	0	0	0	0	0	0	1	0	0	0	0	0	0	0	0	0	0	0	0	0	0	0	0	0	0	0	0	0	0	0	0	0	0
chr1	147190783	-	0	0	0	0	0	0	0	0	0	0	0	0	0	0	0	0	0	0	0	0	0	1	0	0	0	0	0	0	0	0	0	0	0	0	0	0	0	0	0	0	0	0	0	0	0	0	0
chr1	147206743	+	5	5	7	6	49	39	13	29	8	11	5	16	2	8	5	3	4	3	7	1	69	19	27	22	48	13	49	0	6	35	10	9	16	32	8	2	16	16	7	4	5	8	4	1	3	4	6
chr1	147228109	-	0	0	1	0	2	3	3	2	1	1	0	0	0	0	0	0	1	0	0	0	2	1	2	0	2	3	4	0	0	0	1	0	2	0	3	1	0	0	0	1	0	0	2	1	0	1	1
chr1	147308625	+	0	0	0	0	1	0	0	1	0	0	0	0	0	0	0	0	0	0	0	0	1	0	0	0	0	0	0	0	0	0	1	4	2	5	2	1	3	1	0	1	1	1	0	0	0	0	3
chr1	147312657	+	0	0	0	0	2	0	1	0	1	0	1	0	0	0	0	0	0	0	0	0	0	0	0	0	2	2	0	0	0	2	0	4	3	15	1	5	12	7	2	1	3	6	0	7	0	4	3
chr1	147320563	+	0	0	1	0	1	4	0	1	0	1	0	0	0	1	0	0	0	0	0	0	2	0	1	0	3	1	1	0	0	0	1	0	0	2	2	1	1	0	0	2	1	0	0	0	0	1	1
chr1	147330548	+	25	59	73	79	474	221	124	151	63	164	76	107	83	61	77	92	49	56	85	2	689	295	256	302	890	431	409	0	93	286	91	202	200	386	169	165	300	247	107	133	105	208	58	175	137	271	211
chr1	147330549	+	0	0	0	0	0	0	0	0	0	0	0	0	0	0	0	0	0	0	0	0	0	0	0	0	0	0	0	0	0	0	0	0	0	0	0	0	0	1	0	0	0	0	0	0	0	0	0
chr1	147330550	+	0	0	0	0	0	0	0	0	0	0	0	0	0	0	0	0	0	0	0	0	0	0	0	0	0	0	0	0	0	0	0	0	0	0	0	0	0	0	0	0	0	0	0	0	2	1	0
chr1	147330551	+	0	0	0	0	0	1	0	0	0	0	0	0	0	0	0	0	0	0	0	0	0	0	0	0	0	0	0	0	0	0	0	0	0	0	0	0	0	0	0	0	0	0	0	0	0	0	0
chr1	147348937	+	0	0	0	0	0	0	0	0	0	0	0	0	0	0	0	0	0	0	0	0	0	0	0	0	0	0	0	0	0	0	0	0	0	0	0	0	0	0	0	0	0	0	0	0	0	0	0
chr1	147362390	+	9	33	54	57	377	188	83	122	48	124	52	75	65	45	55	55	60	50	68	4	313	229	182	205	527	299	238	1	65	153	102	196	242	428	212	181	334	237	93	139	116	178	77	173	131	286	253
chr1	147362391	+	0	0	0	0	0	0	0	0	0	0	0	0	0	0	0	0	0	0	0	0	0	0	0	0	0	0	0	0	0	0	0	1	0	0	0	0	0	0	0	0	0	1	0	0	0	0	0
chr1	147362392	+	0	0	0	0	0	0	0	0	0	0	0	0	0	0	0	0	0	0	0	0	1	0	0	0	1	0	0	0	1	0	0	0	0	1	0	0	0	0	0	0	0	0	0	0	0	0	0
chr1	147363183	+	18	48	71	68	611	276	153	150	87	170	74	110	89	71	56	63	66	55	88	2	415	307	251	252	708	408	337	0	105	220	45	108	127	245	109	72	151	183	61	70	52	128	55	134	105	158	129
chr1	147363184	+	0	0	0	0	1	0	0	0	0	0	0	0	1	0	0	0	1	0	0	0	0	0	0	0	0	0	1	0	1	0	0	0	0	0	0	0	0	0	0	0	0	0	0	0	0	0	0
chr1	147363185	+	0	0	0	0	0	0	0	0	0	0	0	0	0	0	0	0	0	0	0	0	0	0	0	0	0	0	0	0	0	1	0	0	0	0	0	0	0	0	0	0	0	0	0	0	0	0	0
chr1	147376095	+	0	0	0	0	0	0	0	0	0	0	0	0	0	0	0	0	0	0	0	0	0	0	0	0	0	0	0	0	0	0	0	1	0	0	0	0	0	0	0	0	0	0	0	0	0	0	0
chr1	147376097	+	0	0	0	0	0	0	0	0	0	0	0	0	0	0	0	0	0	0	0	0	0	0	0	0	0	0	0	0	0	0	1	0	0	0	0	0	0	0	0	0	0	0	0	0	0	0	0
chr1	147385651	-	0	0	0	1	6	6	3	5	0	2	2	2	0	0	2	0	0	0	0	0	6	5	3	1	7	3	11	0	0	3	4	5	4	6	7	3	4	3	0	2	0	5	6	4	1	7	5
chr1	147444246	+	0	0	0	0	2	0	0	0	0	0	0	0	0	0	0	0	0	0	0	0	0	0	0	0	0	0	0	0	0	0	0	0	0	0	0	0	0	2	1	0	0	0	0	0	0	0	0
chr1	147450258	+	8	11	15	23	72	55	15	56	8	10	11	16	26	14	7	7	12	7	5	1	139	58	73	51	172	61	85	0	21	59	56	72	96	127	109	37	109	43	13	50	43	32	13	37	30	40	17
chr1	147450259	+	0	0	0	0	0	0	0	0	0	0	0	0	0	0	0	0	0	0	0	0	0	0	0	0	0	0	0	0	0	0	1	0	0	0	0	0	0	0	0	0	0	0	0	0	0	0	0
chr1	147450260	+	0	0	0	0	0	0	0	0	0	0	0	0	0	0	0	0	0	0	0	0	0	0	0	0	0	1	0	0	0	0	0	0	0	0	0	0	0	0	0	0	0	0	0	0	0	0	0
chr1	147461419	+	0	0	0	0	0	1	0	0	0	0	0	0	0	0	0	0	0	0	0	0	0	0	0	0	0	0	0	0	0	0	1	0	0	0	0	1	0	0	0	0	0	0	0	0	0	0	0
chr1	147705091	-	0	0	0	0	0	0	0	0	0	0	0	0	0	0	0	0	0	0	0	0	0	1	0	0	0	0	0	0	0	1	0	1	0	0	0	0	0	1	0	0	0	0	0	0	0	0	0
chr1	147713320	-	0	0	0	0	0	0	0	0	0	0	0	0	0	0	0	0	0	0	0	0	0	0	0	0	0	0	0	0	0	0	0	0	0	0	0	0	0	1	0	0	1	0	0	0	0	0	0
chr1	147736545	-	0	0	0	0	0	0	0	0	0	0	0	0	0	0	0	0	0	0	0	0	0	0	0	0	0	1	0	0	0	0	0	0	0	0	0	0	0	0	0	0	0	0	0	0	0	0	0
chr1	147736547	-	3	2	8	17	100	30	16	24	13	44	14	26	16	3	8	8	8	6	15	0	69	45	20	41	107	67	43	1	8	27	9	65	30	79	22	30	48	47	18	18	13	33	12	37	10	57	31
chr1	147861107	+	0	0	0	0	0	0	0	0	0	0	0	0	0	0	0	0	0	0	0	0	0	1	0	0	0	0	0	0	0	0	0	0	0	0	0	0	0	0	0	0	0	0	0	0	0	1	0
chr1	147867579	+	0	0	0	0	0	0	0	0	0	0	0	1	0	0	0	0	1	0	0	0	0	0	0	0	0	0	0	0	0	0	0	0	0	0	0	0	0	0	0	0	0	0	0	0	0	0	0
chr1	147873114	-	0	0	0	0	0	0	0	0	0	0	0	0	0	0	0	1	0	0	0	0	0	0	0	0	0	0	0	0	0	0	0	0	0	2	0	0	0	0	0	0	0	0	0	0	0	0	0
chr1	147972760	-	1	1	5	1	3	5	3	2	1	1	1	1	0	1	0	0	0	0	0	1	9	7	16	7	21	3	12	0	3	5	4	10	8	20	6	7	12	4	2	9	4	9	6	9	10	19	4
chr1	147972761	-	0	1	3	1	15	18	1	13	3	4	3	4	3	2	0	0	1	3	2	0	31	16	21	19	34	20	25	0	4	9	21	31	31	55	41	8	33	17	11	23	17	21	10	17	21	34	12
chr1	147989531	-	0	0	0	0	0	0	0	0	0	0	0	0	0	0	0	0	0	0	0	0	0	0	0	0	0	0	0	0	0	0	0	0	0	1	1	0	0	0	0	0	0	0	0	0	0	0	0
chr1	148096886	-	0	0	0	0	0	0	0	0	0	0	0	0	0	0	0	0	0	0	0	0	1	0	0	0	0	2	0	0	0	0	0	0	0	0	0	0	0	1	0	0	0	0	0	0	0	0	0
chr1	148096887	-	0	0	0	0	0	0	0	0	0	0	0	0	0	0	0	0	0	0	0	0	0	0	0	0	0	0	0	0	0	0	0	0	0	1	0	0	0	0	0	0	0	0	0	0	0	0	0
chr1	148096888	-	0	3	5	1	19	5	2	5	2	3	3	4	2	1	3	4	3	5	2	0	7	3	13	8	27	15	8	0	1	7	7	15	19	36	7	10	39	33	13	6	9	11	6	16	7	12	23
chr1	148128979	+	0	0	0	0	0	0	0	0	0	0	0	0	0	0	0	0	0	0	0	0	0	0	0	0	0	0	0	0	0	0	1	0	1	2	0	1	0	1	0	0	0	0	0	0	0	0	0
chr1	149597575	+	0	0	0	0	0	0	0	0	0	0	0	0	0	0	0	0	0	1	0	0	0	0	0	0	1	0	0	0	0	0	0	0	0	1	0	0	1	1	0	0	0	0	0	0	0	1	0
chr1	149952149	-	0	0	0	0	0	0	0	0	0	0	0	0	0	0	0	0	0	0	0	0	0	0	0	0	0	0	0	0	0	0	0	0	0	0	1	0	0	0	0	0	0	0	0	0	0	0	0
chr1	150702724	+	0	0	2	0	0	3	0	3	0	0	0	0	1	1	0	0	0	0	0	0	1	2	2	1	5	1	4	0	0	5	2	1	2	3	4	1	0	0	0	0	0	0	2	1	1	1	0
chr1	150928694	-	0	0	0	0	0	0	0	0	0	0	0	0	0	0	0	0	0	0	0	0	0	0	0	0	0	0	0	0	0	0	0	0	0	0	0	0	0	0	0	0	0	0	0	0	0	0	0
chr1	152129144	+	0	0	0	0	0	0	0	0	0	0	0	0	0	0	0	0	0	0	0	0	0	0	0	0	0	0	0	0	0	0	1	0	0	0	0	0	0	0	0	1	0	0	0	0	0	0	0
chr1	152138731	-	0	0	0	0	0	0	0	0	0	0	0	0	0	0	0	0	0	0	0	0	0	0	0	0	0	0	0	0	0	0	0	0	0	2	0	0	0	0	0	0	0	0	0	0	0	0	0
chr1	152259049	-	0	0	0	0	0	0	0	0	0	0	0	0	0	0	0	0	0	0	0	0	0	0	0	0	0	0	0	0	0	0	0	0	0	1	0	0	1	0	0	0	0	0	0	0	0	0	1
chr1	152267227	+	0	0	0	0	0	0	0	0	0	0	0	0	0	0	0	0	0	0	0	0	0	0	0	0	0	0	0	0	0	0	0	0	0	0	0	0	0	0	0	0	1	0	0	0	0	0	0
chr1	152273876	+	0	0	0	0	0	0	0	0	0	0	0	0	0	0	0	0	0	1	0	0	0	1	0	0	0	0	0	0	0	0	1	0	0	1	0	0	2	0	0	0	1	0	0	0	0	1	0
chr1	152288174	-	0	0	0	0	0	0	0	0	0	0	0	0	0	0	0	0	0	0	0	0	0	0	0	0	0	0	0	0	0	0	0	0	0	0	0	0	0	0	0	1	0	0	0	0	0	0	0
chr1	152288176	-	0	1	0	1	2	2	0	1	0	1	0	1	0	2	0	1	0	0	0	0	5	1	0	0	7	3	0	0	0	1	3	1	5	9	7	1	15	2	2	3	1	2	0	1	0	4	0
chr1	152294726	-	0	0	0	0	0	0	0	0	0	0	0	0	0	0	0	0	0	0	0	0	0	0	0	0	0	0	0	0	0	0	0	0	0	0	0	1	0	0	0	0	1	0	0	0	0	0	0
chr1	152298964	+	0	1	4	3	40	35	17	7	1	12	11	4	3	6	6	4	2	0	3	2	32	29	26	17	78	29	22	0	3	19	8	19	10	23	17	6	15	15	5	21	11	9	6	6	4	2	5
chr1	152298965	+	0	0	0	0	0	0	0	0	0	0	0	0	0	0	0	0	0	0	0	0	1	0	0	0	0	0	0	0	0	0	0	0	0	0	0	0	0	0	0	0	0	0	0	0	0	0	0
chr1	152395351	+	1	2	2	2	8	9	1	12	1	2	2	2	1	1	2	1	2	1	0	0	10	10	10	6	16	9	17	0	5	17	14	27	16	40	18	9	20	9	6	13	10	11	9	20	13	28	27
chr1	152395354	+	0	0	0	0	0	0	0	0	0	0	0	0	0	0	0	0	0	0	0	0	0	0	0	0	0	0	0	0	0	0	0	0	0	0	0	0	0	0	0	0	0	0	0	0	0	0	0
chr1	152464275	-	0	0	0	0	0	0	0	0	0	0	0	0	0	0	0	0	0	0	1	0	0	0	0	0	0	0	0	0	0	0	0	0	0	0	0	0	0	0	0	0	0	0	0	0	0	0	0
chr1	152547887	-	0	0	0	0	0	1	0	1	0	0	0	0	0	0	0	0	0	0	0	0	0	1	1	0	0	0	0	0	0	0	0	1	0	0	0	0	0	0	0	0	0	0	0	0	0	0	0
chr1	152617399	+	0	0	0	0	0	0	0	0	0	0	0	0	0	0	0	0	0	0	0	0	0	0	0	0	1	0	0	0	0	0	0	0	0	0	0	0	0	0	0	0	0	0	0	0	0	0	0
chr1	152666128	-	0	0	0	0	0	0	0	0	0	0	0	0	0	0	0	0	0	0	0	0	0	0	0	0	0	0	0	0	0	0	0	0	0	0	0	0	0	0	0	0	0	1	0	0	0	0	0
chr1	152666131	-	1	1	5	5	18	10	2	2	1	8	4	4	3	3	2	5	2	3	2	0	8	7	9	12	24	13	4	0	2	6	8	36	19	41	16	11	27	28	11	10	15	8	7	12	8	18	10
chr1	152688547	-	0	0	0	0	0	0	0	0	0	0	0	0	0	0	0	0	0	0	0	0	0	0	0	0	0	0	0	0	0	1	0	0	0	0	0	0	0	0	0	0	0	0	0	0	0	1	0
chr1	152688548	-	7	6	11	8	74	36	14	35	3	17	10	16	13	8	9	6	4	6	3	0	67	59	48	55	137	56	52	0	14	45	20	40	34	45	32	22	55	31	13	35	16	35	14	38	21	34	47
chr1	152772164	-	0	0	0	0	0	0	0	0	0	0	0	0	0	0	0	0	0	0	0	0	0	0	0	0	0	0	0	0	0	0	0	1	0	0	0	0	0	0	0	0	0	0	0	0	0	0	0
chr1	152772166	-	0	0	0	0	0	0	0	0	0	0	0	0	0	0	0	0	0	0	0	0	1	0	0	0	0	0	0	0	0	0	0	0	1	1	0	0	1	0	0	0	0	0	0	0	0	0	0
chr1	152836195	+	0	0	0	0	0	0	0	0	0	0	0	0	0	0	0	0	0	0	0	0	0	0	0	0	0	1	0	0	0	0	0	0	0	0	0	0	0	0	0	0	0	0	0	0	0	0	0
chr1	152838173	-	0	0	0	0	0	2	2	1	0	0	1	0	0	0	1	0	0	0	0	0	2	2	1	2	3	1	3	0	1	0	0	2	0	1	1	0	2	2	0	1	0	0	0	1	0	0	0
chr1	152839003	-	0	0	0	0	0	0	0	0	0	0	0	0	0	0	0	0	0	0	0	0	0	0	0	0	0	0	0	0	0	0	0	0	0	0	0	0	1	0	0	0	0	0	0	0	0	0	0
chr1	152852401	-	0	0	0	0	0	0	0	0	0	0	0	0	0	0	0	0	0	0	0	0	0	0	0	0	0	0	0	0	0	0	0	0	1	0	0	0	0	0	0	0	0	0	0	0	0	0	0
chr1	152852403	-	0	0	0	0	0	0	0	0	0	0	0	0	0	0	0	0	0	0	0	0	0	0	0	0	0	0	0	0	0	0	0	0	0	0	1	0	1	2	0	1	0	0	0	0	0	0	1
chr1	152968037	+	0	0	0	0	0	0	0	0	0	0	0	0	3	2	0	0	2	0	0	0	0	0	0	0	0	0	0	0	0	0	11	0	2	29	0	3	0	0	0	0	0	0	3	3	0	4	0
chr1	153017666	-	0	1	5	3	34	2	0	10	7	1	1	12	16	7	8	8	6	3	3	0	0	1	23	21	1	1	23	0	4	39	8	26	12	72	20	12	9	2	5	2	16	1	9	13	0	20	12
chr1	153078463	-	0	0	0	0	0	0	0	0	0	0	0	0	2	0	0	0	0	0	0	0	0	0	1	0	0	0	0	0	0	0	0	2	0	2	1	1	0	1	0	0	0	0	1	0	0	0	0
chr1	153111166	+	6	3	9	3	65	57	18	51	9	13	11	4	11	8	8	3	7	4	3	0	57	28	38	20	86	31	69	0	12	48	19	32	27	42	29	19	32	13	4	13	14	16	7	23	12	25	34
[truncated: 56,726 more rows]
[truncated: 165 more columns]
