# Supplementary material for: Low-cost and clinically applicable copy number profiling using repeat DNA
Source: BMC Genomics. 2022 Aug 17;23:599. doi: 10.1186/s12864-022-08681-8 (PMC9386984; doi:10.1186/s12864-022-08681-8)
Supplement: Supplementary file 10 — Additional file 10 Supplementary Table S10. [file 12864_2022_8681_MOESM10_ESM.csv]

Experiment	Sequencing libraries	Samples used to select loci	Samples used to fit m
OAC samples	SLX-9394 SLX-9395 SLX-9396	SLX-9394.FastSeqE SLX-9394.FastSeqF SLX-9394.FastSeqG SLX-9394.FastSeqH SLX-9394.FastSeqI SLX-9394.FastSeqJ SLX-9394.FastSeqK SLX-9395.FastSeqA SLX-9395.FastSeqB SLX-9395.FastSeqC SLX-9395.FastSeqD SLX-9395.FastSeqE SLX-9395.FastSeqF SLX-9395.FastSeqG SLX-9395.FastSeqH	SLX-9394.FastSeqC SLX-9394.FastSeqD SLX-9394.FastSeqE SLX-9394.FastSeqG SLX-9394.FastSeqH SLX-9394.FastSeqI SLX-9394.FastSeqJ SLX-9394.FastSeqK SLX-9395.FastSeqA SLX-9395.FastSeqC SLX-9395.FastSeqD SLX-9395.FastSeqE SLX-9395.FastSeqF SLX-9395.FastSeqG SLX-9395.FastSeqH
GAC samples	SLX-9282	SLX-9394.FastSeqE SLX-9394.FastSeqF SLX-9394.FastSeqG SLX-9394.FastSeqH SLX-9394.FastSeqI SLX-9394.FastSeqJ SLX-9394.FastSeqK SLX-9395.FastSeqA SLX-9395.FastSeqB SLX-9395.FastSeqC SLX-9395.FastSeqD SLX-9395.FastSeqE SLX-9395.FastSeqF SLX-9395.FastSeqG SLX-9395.FastSeqH SLX-9282.FastSeqI SLX-9282.FastSeqJ SLX-9282.FastSeqK	SLX-9282.FastSeqI SLX-9282.FastSeqJ SLX-9282.FastSeqK
BO samples 1	SLX-9283	SLX-9394.FastSeqE SLX-9394.FastSeqF SLX-9394.FastSeqG SLX-9394.FastSeqH SLX-9394.FastSeqI SLX-9394.FastSeqJ SLX-9394.FastSeqK SLX-9395.FastSeqA SLX-9395.FastSeqB SLX-9395.FastSeqC SLX-9395.FastSeqD SLX-9395.FastSeqE SLX-9395.FastSeqF SLX-9395.FastSeqG SLX-9395.FastSeqH SLX-9282.FastSeqI SLX-9282.FastSeqJ SLX-9282.FastSeqK	SLX-9282.FastSeqI SLX-9282.FastSeqJ SLX-9282.FastSeqK
BO samples 2	SLX-9279	SLX-9394.FastSeqE SLX-9394.FastSeqF SLX-9394.FastSeqG SLX-9394.FastSeqH SLX-9394.FastSeqI SLX-9394.FastSeqJ SLX-9394.FastSeqK SLX-9395.FastSeqA SLX-9395.FastSeqB SLX-9395.FastSeqC SLX-9395.FastSeqD SLX-9395.FastSeqE SLX-9395.FastSeqF SLX-9395.FastSeqG SLX-9395.FastSeqH SLX-9279.FastSeqI SLX-9279.FastSeqJ SLX-9279.FastSeqK	SLX-9279.FastSeqI SLX-9279.FastSeqJ SLX-9279.FastSeqK
OAC dilutions	SLX-9394 SLX-9395 SLX-9396	SLX-9394.FastSeqE SLX-9394.FastSeqF SLX-9394.FastSeqG SLX-9394.FastSeqH SLX-9394.FastSeqI SLX-9394.FastSeqJ SLX-9394.FastSeqK SLX-9395.FastSeqA SLX-9395.FastSeqB SLX-9395.FastSeqC SLX-9395.FastSeqD SLX-9395.FastSeqE SLX-9395.FastSeqF SLX-9395.FastSeqG. SLX-9395.FastSeqH SLX-9394.FastSeqE_notsub SLX-9394.FastSeqG_notsub SLX-9394.FastSeqH_notsub SLX-9394.FastSeqJ_notsub SLX-9394.FastSeqK_notsub SLX…	SLX-9394.FastSeqE_notsub SLX-9394.FastSeqG_notsub SLX-9394.FastSeqH_notsub SLX-9394.FastSeqJ_notsub SLX-9394.FastSeqK_notsub SLX-9395.FastSeqA_notsub SLX-9395.FastSeqC_notsub SLX-9395.FastSeqD_notsub SLX-9395.FastSeqE_notsub SLX-9395.FastSeqF_notsub SLX-9395.FastSeqG_notsub SLX-9395.FastSeqH_notsub
