# Supplementary material for: Low-cost and clinically applicable copy number profiling using repeat DNA
Source: BMC Genomics. 2022 Aug 17;23:599. doi: 10.1186/s12864-022-08681-8 (PMC9386984; doi:10.1186/s12864-022-08681-8)
Supplement: Supplementary file 11 — Additional file 11 Supplementary Table S11. [file 12864_2022_8681_MOESM11_ESM.csv]

Primer name (Note: R1 denotes PCR1 reaction. R2 denotes PCR2 reaction)	Forward primer sequence (5' to 3')	Reverse primer sequence (5' to 3')	Barcode
R1_L1PA7	CGACGTAAAACGACGGCCAGTNNNNNNNNNNNNNNNNacacagggaggggaacat	CACACAGGAAACAGCTATGACCATgtgccatggtggtttgct	N/A
R2_FastSeqA	AATGATACGGCGACCACCGAGATCTACACCGACGTAAAACGACGGCCAGT	CAAGCAGAAGACGGCATACGAGATctgatcCACACAGGAAACAGCTATGACCATG	ctgatc
R2_FastSeqB	AATGATACGGCGACCACCGAGATCTACACCGACGTAAAACGACGGCCAGT	CAAGCAGAAGACGGCATACGAGATattggcCACACAGGAAACAGCTATGACCATG	attggc
R2_FastSeqC	AATGATACGGCGACCACCGAGATCTACACCGACGTAAAACGACGGCCAGT	CAAGCAGAAGACGGCATACGAGATtggtcaCACACAGGAAACAGCTATGACCATG	tggtca
R2_FastSeqD	AATGATACGGCGACCACCGAGATCTACACCGACGTAAAACGACGGCCAGT	CAAGCAGAAGACGGCATACGAGATgcctaaCACACAGGAAACAGCTATGACCATG	gcctaa
R2_FastSeqE	AATGATACGGCGACCACCGAGATCTACACCGACGTAAAACGACGGCCAGT	CAAGCAGAAGACGGCATACGAGATtacaagCACACAGGAAACAGCTATGACCATG	tacaag
R2_FastSeqF	AATGATACGGCGACCACCGAGATCTACACCGACGTAAAACGACGGCCAGT	CAAGCAGAAGACGGCATACGAGATcgtgatCACACAGGAAACAGCTATGACCATG	cgtgat
R2_FastSeqG	AATGATACGGCGACCACCGAGATCTACACCGACGTAAAACGACGGCCAGT	CAAGCAGAAGACGGCATACGAGATacatcgCACACAGGAAACAGCTATGACCATG	acatcg
R2_FastSeqH	AATGATACGGCGACCACCGAGATCTACACCGACGTAAAACGACGGCCAGT	CAAGCAGAAGACGGCATACGAGATcactgtCACACAGGAAACAGCTATGACCATG	cactgt
R2_FastSeqI	AATGATACGGCGACCACCGAGATCTACACCGACGTAAAACGACGGCCAGT	CAAGCAGAAGACGGCATACGAGATgatctgCACACAGGAAACAGCTATGACCATG	gatctg
R2_FastSeqJ	AATGATACGGCGACCACCGAGATCTACACCGACGTAAAACGACGGCCAGT	CAAGCAGAAGACGGCATACGAGATtcaagtCACACAGGAAACAGCTATGACCATG	tcaagt
R2_FastSeqK	AATGATACGGCGACCACCGAGATCTACACCGACGTAAAACGACGGCCAGT	CAAGCAGAAGACGGCATACGAGATaagctaCACACAGGAAACAGCTATGACCATG	aagcta
